# Supplementary material for: Cleavage Specificity Analysis of Six Type II Transmembrane Serine Proteases (TTSPs) Using PICS with Proteome-Derived Peptide Libraries
Source: PLoS One. 2014 Sep 11;9(9):e105984. doi: 10.1371/journal.pone.0105984 (PMC4161349; doi:10.1371/journal.pone.0105984)
Supplement: File S1 — Tables S1-S12. (XLS) [file pone.0105984.s004.xls]

## Sheet: Index
Table S1. List of all 263 unique peptides identified using PICS for matriptase added to HEK293 cell proteomes digested with chymotrypsin.
Table S2. List of all 98 unique peptides identified using PICS for matriptase added to HEK293 cell proteomes digested with GluC.
Table S3. List of all 80 unique peptides identified using PICS for matriptase-2 added to HEK293 cell proteomes digested with chymotrypsin.
Table S4. List of all 130 unique peptides identified using PICS for matriptase-2 added to HEK293 cell proteomes digested with GluC.
Table S5. List of all 347 unique peptides identified using PICS for DESC1 added to HEK293 cell proteomes digested with chymotrypsin.
Table S6. List of all 170 unique peptides identified using PICS for DESC1 added to HEK293 cell proteomes digested with GluC.
Table S7. List of all 109 unique peptides identified using PICS for hepsin added to HEK293 cell proteomes digested with chymotrypsin.
Table S8. List of all 109 unique peptides identified using PICS for hepsin added to HEK293 cell proteomes digested with GluC.
Table S9. List of all 98 unique peptides identified using PICS for matriptase-3 added to HEK293 cell proteomes digested with chymotrypsin.
Table S10. List of all 71 unique peptides identified using PICS for matriptase-3 added to HEK293 cell proteomes digested with GluC.
Table S11. List of all 234 unique peptides identified using PICS for HAT added to HEK293 cell proteomes digested with chymotrypsin.
Table S12. List of all 122 unique peptides identified using PICS for HAT added to HEK293 cell proteomes digested with GluC.

## Sheet: table_S1_matriptase_chymo
Table S1. List of all 263 unique peptides identified using Mascot and X! Tandem by the addition of recombinant matriptase to HEK293 cell proteomes digested with chymotrypsin. Data were analyzed as described in Material and Methods.
probability	spectrum	ion score	peptide	protein
0.8116	Chymo-OB20080301_01.05203.05203.2	33.82	R.n[89.01]K[156.13]LLPDTILEK[156.13]L.T	IPI:IPI00007729.1|SWISS-PROT:Q9UMY1-1|ENSEMBL:ENSP00000259969|REFSEQ:NP_057251|H-INV:HIT000082336|VEGA:OTTHUMP00000016052
0.8117	Chymo-OB20080301_01.02184.02184.2	43.94	L.n[89.01]K[156.13]AAAELR.S	IPI:IPI00029045.1|SWISS-PROT:Q14164|TREMBL:Q3B754|ENSEMBL:ENSP00000356087|REFSEQ:NP_054721|H-INV:HIT000042288|VEGA:OTTHUMP00000034540
0.8144	Chymo-OB20080301_01.02267.02267.2	34.58	R.n[89.01]K[156.13]SHEAEVL.K	IPI:IPI00479997.4|SWISS-PROT:P16949|TREMBL:Q96CE4|ENSEMBL:ENSP00000236291;ENSP00000350531;ENSP00000363409;ENSP00000382632;ENSP00000382633|REFSEQ:NP_005554;NP_981944;NP_981946|H-INV:HIT000191296|VEGA:OTTHUMP00000008527;OTTHUMP00000008528;OTTHUMP00000008530
0.8191	Chymo-OB20080301_01.02358.02358.2	34.31	R.n[89.01]K[156.13]QSEGLTK[156.13]EY.D	IPI:IPI00218200.7|SWISS-PROT:P51572|TREMBL:Q53G72;Q53HT6|ENSEMBL:ENSP00000343458;ENSP00000359152|REFSEQ:NP_005736|H-INV:HIT000045504|VEGA:OTTHUMP00000025977;OTTHUMP00000025978,IPI:IPI00787597.1|REFSEQ:XP_001133174
0.8191	Chymo-OB20080301_01.04299.04299.2	34.41	R.n[89.01]QGSTQGRLDDFF.K	IPI:IPI00026215.1|SWISS-PROT:P39748|TREMBL:Q6FHX6|ENSEMBL:ENSP00000305480|REFSEQ:NP_004102|H-INV:HIT000029517
0.8288	Chymo-OB20080301_01.02100.02100.2	35.24	F.n[89.01]ALTNIAVH.K	IPI:IPI00742249.1|SWISS-PROT:P05536
0.8295	Chymo-OB20080301_01.01523.01523.3	29.21	R.n[89.01]K[156.13]NAK[156.13]K[156.13]GQGGAGAGDDEEED.-	IPI:IPI00221088.5|SWISS-PROT:P46781|TREMBL:A9C4C1|ENSEMBL:ENSP00000302896;ENSP00000375632;ENSP00000375633|REFSEQ:NP_001004|H-INV:HIT000296024|VEGA:OTTHUMP00000069577;OTTHUMP00000069584;OTTHUMP00000069585;OTTHUMP00000077992;OTTHUMP00000077993
0.8334	Chymo-OB20080301_01.03987.03987.2	34.35	R.n[89.01]YYPTEDVPRK[156.13]LL.S	IPI:IPI00329389.8|SWISS-PROT:Q02878|TREMBL:Q8N5Z7|ENSEMBL:ENSP00000202773|REFSEQ:NP_000961;NP_001019833|H-INV:HIT000031725|VEGA:OTTHUMP00000082923;OTTHUMP00000082924;OTTHUMP00000169279;OTTHUMP00000169280
0.834	Chymo-OB20080301_01.03068.03068.2	41.89	L.n[89.01]ILATVLC[160.03]NVL.V	IPI:IPI00018648.1|SWISS-PROT:P35408|TREMBL:A0PJF5|ENSEMBL:ENSP00000302846|REFSEQ:NP_000949|H-INV:HIT000192753|VEGA:OTTHUMP00000119996
0.835	Chymo-OB20080301_01.05390.05390.2	34.57	R.n[89.01]TPEAVQK[156.13]LLEQGL.R	IPI:IPI00026781.2|SWISS-PROT:P49327|TREMBL:Q13587;Q4LE83;Q6PJJ3|ENSEMBL:ENSP00000304592|REFSEQ:NP_004095|H-INV:HIT000260792|VEGA:OTTHUMP00000180803
0.8352	Chymo-OB20080301_01.03797.03797.2	35.46	R.n[89.01]LGPGK[156.13]PGLK[156.13]F.N	IPI:IPI00003394.1|SWISS-PROT:Q16637-1|ENSEMBL:ENSP00000370083;ENSP00000370119|REFSEQ:NP_000335;NP_059107;XP_001713660;XP_001713766|H-INV:HIT000218455|VEGA:OTTHUMP00000125198;OTTHUMP00000125236,IPI:IPI00009597.1|SWISS-PROT:Q16637-3|TREMBL:A8K0V4|ENSEMBL:ENSP00000306909;ENSP00000370117|REFSEQ:NP_075013;XP_001713784
0.8357	Chymo-OB20080301_01.02983.02983.2	34.92	R.n[89.01]NVK[156.13]GPVREGDVL.T	IPI:IPI00556589.3|VEGA:OTTHUMP00000182957
0.8359	Chymo-OB20080301_01.04098.04098.2	35.04	R.n[89.01]IARGK[156.13]ITDLANL.S	IPI:IPI00024913.2|SWISS-PROT:P30042-1|ENSEMBL:ENSP00000291577|REFSEQ:NP_004640|H-INV:HIT000276890|VEGA:OTTHUMP00000109519
0.8373	Chymo-OB20080301_01.03747.03747.2	36.72	R.n[89.01]K[156.13]ASPPSGLW.S	IPI:IPI00291755.6|SWISS-PROT:Q8TEM1-1|ENSEMBL:ENSP00000254508|REFSEQ:NP_079199|VEGA:OTTHUMP00000170309
0.8406	Chymo-OB20080301_01.03271.03271.2	35.55	R.n[89.01]K[156.13]EAADPLASK[156.13]L.N	IPI:IPI00295851.4|SWISS-PROT:P53618|ENSEMBL:ENSP00000249923|REFSEQ:NP_057535|H-INV:HIT000051882
0.8413	Chymo-OB20080301_01.04555.04555.2	35.77	R.n[89.01]K[156.13]AAVEALQSQAL.H	IPI:IPI00022082.7|SWISS-PROT:Q92599-2|ENSEMBL:ENSP00000296873|REFSEQ:NP_055961|VEGA:OTTHUMP00000066075
0.8419	Chymo-OB20080301_01.03408.03408.2	48.07	A.n[89.01]EIFRQIAEAY.D	IPI:IPI00374262.1|SWISS-PROT:P59910-1|ENSEMBL:ENSP00000344431|REFSEQ:NP_705842|H-INV:HIT000250778,IPI:IPI00374264.1|SWISS-PROT:P59910-3
0.8421	Chymo-OB20080301_01.04833.04833.2	35.75	R.n[89.01]TPEAVQK[156.13]LL.E	IPI:IPI00026781.2|SWISS-PROT:P49327|TREMBL:Q13587;Q4LE83;Q6PJJ3|ENSEMBL:ENSP00000304592|REFSEQ:NP_004095|H-INV:HIT000260792|VEGA:OTTHUMP00000180803
0.8424	Chymo-OB20080301_01.04788.04788.2	35.76	R.n[89.01]TPEAVQK[156.13]LL.E	IPI:IPI00026781.2|SWISS-PROT:P49327|TREMBL:Q13587;Q4LE83;Q6PJJ3|ENSEMBL:ENSP00000304592|REFSEQ:NP_004095|H-INV:HIT000260792|VEGA:OTTHUMP00000180803
0.8454	Chymo-OB20080301_01.02042.02042.2	35.94	W.n[89.01]SAILNGGGVPAG.G	IPI:IPI00018296.2|SWISS-PROT:P09912-1|TREMBL:Q6IE95|ENSEMBL:ENSP00000354736|REFSEQ:NP_002029|H-INV:HIT000008088|VEGA:OTTHUMP00000003605,IPI:IPI00220650.1|SWISS-PROT:P09912-2|TREMBL:Q5VVR2|ENSEMBL:ENSP00000355152;ENSP00000363072|REFSEQ:NP_075010|VEGA:OTTHUMP00000003606,IPI:IPI00220651.1|SWISS-PROT:P09912-3|TREMBL:Q5VVR3|ENSEMBL:ENSP00000342513;ENSP00000363070|REFSEQ:NP_075011|VEGA:OTTHUMP000000036…
0.8473	Chymo-OB20080301_01.05119.05119.2	34.61	R.n[89.01]INISEGNC[160.03]PERIITL.A	IPI:IPI00012066.2|TREMBL:A8K7X6|ENSEMBL:ENSP00000352228|REFSEQ:NP_114366|VEGA:OTTHUMP00000167699
0.8496	Chymo-OB20080301_01.04024.04024.2	35.98	R.n[89.01]RQVEDLQATF.S	IPI:IPI00106668.4|SWISS-PROT:O60664-2,IPI:IPI00303882.2|SWISS-PROT:O60664-1|TREMBL:A8K4Y9|ENSEMBL:ENSP00000221957|REFSEQ:NP_005808|H-INV:HIT000038601|VEGA:OTTHUMP00000066560;OTTHUMP00000078160
0.8506	Chymo-OB20080301_01.03475.03475.2	35.92	R.n[89.01]ATVVESSEK[156.13]AY.S	IPI:IPI00220642.7|SWISS-PROT:P61981|ENSEMBL:ENSP00000306330|REFSEQ:NP_036611|H-INV:HIT000039050|VEGA:OTTHUMP00000024480;OTTHUMP00000161136
0.8531	Chymo-OB20080301_01.03412.03412.2	36.54	L.n[89.01]K[156.13]AK[156.13]ADVSLP.S	IPI:IPI00856045.1|SWISS-PROT:Q8IVF2-1|REFSEQ:NP_612429
0.861	Chymo-OB20080301_01.03743.03743.2	35.49	D.n[89.01]AAK[156.13]NQVALNPQNTVF.D	IPI:IPI00304925.5|SWISS-PROT:P08107|TREMBL:A8K5I0;Q9UQC1|ENSEMBL:ENSP00000364801;ENSP00000364802;ENSP00000375391;ENSP00000375399;ENSP00000382839|REFSEQ:NP_005337|H-INV:HIT000030904;HIT000038434;HIT000260966|VEGA:OTTHUMP00000014656;OTTHUMP00000029287;OTTHUMP00000029288;OTTHUMP00000029727;OTTHUMP00000029728,IPI:IPI00845339.1|TREMBL:Q59EJ3|ENSEMBL:ENSP00000382915|REFSEQ:NP_005336|H-INV:HIT000305153|…
0.8612	Chymo-OB20080301_01.02018.02018.2	36.65	R.n[89.01]TVGQEK[156.13]K[156.13]GY.F	IPI:IPI00010130.3|SWISS-PROT:P15104|TREMBL:A1L199;A8YXX4;Q9NSP3|ENSEMBL:ENSP00000307900;ENSP00000344958;ENSP00000356537;ENSP00000375880|REFSEQ:NP_001028216;NP_001028228;NP_002056|H-INV:HIT000038498|VEGA:OTTHUMP00000035524;OTTHUMP00000035525
0.8653	Chymo-OB20080301_01.04164.04164.2	36.72	R.n[89.01]FVPPALEK[156.13]K[156.13]Y.Q	IPI:IPI00168479.2|SWISS-PROT:Q8NCW5-1|ENSEMBL:ENSP00000357218|REFSEQ:NP_658985|H-INV:HIT000285668|VEGA:OTTHUMP00000031989,IPI:IPI00848298.1|SWISS-PROT:Q8NCW5-2
0.8657	Chymo-OB20080301_01.02146.02146.2	37.94	F.n[89.01]RQLSSAVK[156.13].Y	IPI:IPI00289715.7|SWISS-PROT:Q96PF2|TREMBL:A0ZT99|ENSEMBL:ENSP00000382544|REFSEQ:NP_443732|H-INV:HIT000194016|VEGA:OTTHUMP00000028649;OTTHUMP00000196362
0.8694	Chymo-OB20080301_01.02642.02642.2	36.72	R.n[89.01]SVSDNDIRK[156.13]Y.E	IPI:IPI00022774.3|SWISS-PROT:P55072|TREMBL:Q0V924;Q2TAI5|ENSEMBL:ENSP00000351777|REFSEQ:NP_009057|H-INV:HIT000339803|VEGA:OTTHUMP00000021326,IPI:IPI00871453.1|ENSEMBL:ENSP00000380059,IPI:IPI00871777.1|TREMBL:Q0IIN5;Q96IF9;Q9HAP0;Q9HAP1;Q9NTC4|ENSEMBL:ENSP00000367954
0.8705	Chymo-OB20080301_01.04726.04726.3	32.87	F.n[89.01]GK[156.13]VK[156.13]EGMNIVEAMERF.G	IPI:IPI00419585.9|SWISS-PROT:P62937|TREMBL:A8K220;A8K486;Q567Q0|ENSEMBL:ENSP00000348240;ENSP00000351238|REFSEQ:NP_066953;XP_931592;XP_945701|H-INV:HIT000049372|VEGA:OTTHUMP00000025305;OTTHUMP00000159501,IPI:IPI00472718.6|TREMBL:A8MSH2|ENSEMBL:ENSP00000244636,IPI:IPI00877002.1|TREMBL:Q71V99,IPI:IPI00887678.1|REFSEQ:XP_001718559
0.8712	Chymo-OB20080301_01.03833.03833.2	41.43	R.n[89.01]GGGGNFGPGPGSNF.R	IPI:IPI00396378.3|SWISS-PROT:P22626-1|ENSEMBL:ENSP00000346694|REFSEQ:NP_112533|H-INV:HIT000195300|VEGA:OTTHUMP00000122511,IPI:IPI00414696.1|SWISS-PROT:P22626-2|ENSEMBL:ENSP00000354021|REFSEQ:NP_002128|VEGA:OTTHUMP00000025089;OTTHUMP00000122512,IPI:IPI00874030.2|TREMBL:A8K064|ENSEMBL:ENSP00000349101
0.8715	Chymo-OB20080301_01.03403.03403.2	55.92	R.n[89.01]K[156.13]K[156.13]AMENIGEL.K	IPI:IPI00329791.9|SWISS-PROT:Q7L014|TREMBL:A8K6X3;Q0VGL8|ENSEMBL:ENSP00000346236|REFSEQ:NP_055644|H-INV:HIT000035750
0.8717	Chymo-OB20080301_01.05249.05249.2	37.26	R.n[89.01]K[156.13]IPLVPENLL.K	IPI:IPI00456940.5|SWISS-PROT:Q6DKI1|TREMBL:A8K5J5;A8K7D4|ENSEMBL:ENSP00000346063;ENSP00000361962|REFSEQ:NP_940888|H-INV:HIT000005178|VEGA:OTTHUMP00000016410;OTTHUMP00000195524
0.8724	Chymo-OB20080301_01.02839.02839.3	32.1	R.n[89.01]HQEGEIFDTEK[156.13]EK[156.13]Y.E	IPI:IPI00329389.8|SWISS-PROT:Q02878|TREMBL:Q8N5Z7|ENSEMBL:ENSP00000202773|REFSEQ:NP_000961;NP_001019833|H-INV:HIT000031725|VEGA:OTTHUMP00000082923;OTTHUMP00000082924;OTTHUMP00000169279;OTTHUMP00000169280,IPI:IPI00735235.1|REFSEQ:XP_941091,IPI:IPI00742225.1|REFSEQ:XP_001724092;XP_940477,IPI:IPI00790342.1|TREMBL:Q9HBB3|VEGA:OTTHUMP00000169281,IPI:IPI00867533.1|TREMBL:Q8TBK5|H-INV:HIT000305529,IPI:I…
0.8753	Chymo-OB20080301_01.03519.03519.2	41.04	R.n[89.01]AK[156.13]TNADTDGMVK[156.13]IL.G	IPI:IPI00015911.1|SWISS-PROT:P09622|ENSEMBL:ENSP00000205402|REFSEQ:NP_000099|H-INV:HIT000191161|VEGA:OTTHUMP00000025117
0.8754	Chymo-OB20080301_01.05086.05086.2	42.92	K.n[89.01]K[156.13]LLEDRIAEF.T	IPI:IPI00019502.3|SWISS-PROT:P35579|TREMBL:A8K6E4;Q60FE2;Q86XU5;Q99529|ENSEMBL:ENSP00000216181|REFSEQ:NP_002464|H-INV:HIT000242559|VEGA:OTTHUMP00000165902
0.8773	Chymo-OB20080301_01.01646.01646.2	38.28	L.n[89.01]K[156.13]STPPTLET.V	IPI:IPI00742996.2|SWISS-PROT:Q8ND24|ENSEMBL:ENSP00000300650;ENSP00000381037|REFSEQ:NP_001070707;NP_997226|H-INV:HIT000261500
0.8779	Chymo-OB20080301_01.02816.02816.2	38.5	R.n[89.01]ASVGAK[156.13]NATL.V	IPI:IPI00031556.7|SWISS-PROT:P26368|ENSEMBL:ENSP00000307863|REFSEQ:NP_009210|VEGA:OTTHUMP00000078216
0.8781	Chymo-OB20080301_01.03642.03642.2	37.45	R.n[89.01]SVPHLQK[156.13]VF.D	IPI:IPI00334627.3|TREMBL:A6NMY6|ENSEMBL:ENSP00000329640|H-INV:HIT000196047,IPI:IPI00418169.3|TREMBL:Q6N0B3;Q8TBV2|ENSEMBL:ENSP00000346032|REFSEQ:NP_001002858,IPI:IPI00455315.4|SWISS-PROT:P07355|ENSEMBL:ENSP00000348640;ENSP00000379342|REFSEQ:NP_001002857;NP_004030|H-INV:HIT000334547|VEGA:OTTHUMP00000163650;OTTHUMP00000176343;OTTHUMP00000176347
0.8781	Chymo-OB20080301_01.02535.02535.2	43.04	L.n[89.01]ARAGSLK[156.13]AITA.G	IPI:IPI00290614.7|SWISS-PROT:Q14249|TREMBL:Q5T281|ENSEMBL:ENSP00000361725|REFSEQ:NP_004426|H-INV:HIT000037549|VEGA:OTTHUMP00000022301
0.8791	Chymo-OB20080301_01.04042.04042.2	37.41	R.n[89.01]K[156.13]EK[156.13]LDSVIEF.S	IPI:IPI00172460.4|SWISS-PROT:P54819-3|ENSEMBL:ENSP00000381252,IPI:IPI00215901.1|SWISS-PROT:P54819-1|TREMBL:A8K6L1|ENSEMBL:ENSP00000346921|REFSEQ:NP_001616|VEGA:OTTHUMP00000004287,IPI:IPI00218988.4|SWISS-PROT:P54819-2|TREMBL:Q5EB54|ENSEMBL:ENSP00000362548|REFSEQ:NP_037543|H-INV:HIT000220322|VEGA:OTTHUMP00000004288,IPI:IPI00218989.1|SWISS-PROT:P54819-4
0.8795	Chymo-OB20080301_01.03934.03938.2	41.54	R.n[89.01]DMVGIAQTGSGK[156.13]TL.A	IPI:IPI00023785.6|SWISS-PROT:Q92841-1|ENSEMBL:ENSP00000216019|REFSEQ:NP_006377|VEGA:OTTHUMP00000028920;OTTHUMP00000199224
0.8795	Chymo-OB20080301_01.05318.05318.2	40.83	R.n[89.01]MGPAMGPALGAGIERMGL.A	IPI:IPI00171903.2|SWISS-PROT:P52272-1|TREMBL:Q59ES8;Q7KYM9|ENSEMBL:ENSP00000325376|REFSEQ:NP_005959|VEGA:OTTHUMP00000066937;OTTHUMP00000076814
0.8801	Chymo-OB20080301_01.03570.03570.2	40.81	R.n[89.01]QGNTK[156.13]QRIDEFEAL.-	IPI:IPI00746388.2|TREMBL:Q9UJZ2;Q9UJZ6;Q9UJZ7;Q9UJZ8;Q9UK20|ENSEMBL:ENSP00000356041,IPI:IPI00843975.1|SWISS-PROT:P15311|TREMBL:Q6NUR7|ENSEMBL:ENSP00000338934;ENSP00000356042|REFSEQ:NP_001104547;NP_003370|H-INV:HIT000026256|VEGA:OTTHUMP00000017506;OTTHUMP00000017507,IPI:IPI00872684.1|ENSEMBL:ENSP00000376016
0.8809	Chymo-OB20080301_01.03483.03483.2	43.53	R.n[89.01]QAAK[156.13]TEIEK[156.13]L.Q	IPI:IPI00171199.5|SWISS-PROT:P25788-2|REFSEQ:NP_687033|H-INV:HIT000004773
0.881	Chymo-OB20080301_01.04690.04690.3	35.55	R.n[89.01]GLTSVINQK[156.13]LK[156.13]DDEVAQL.K	IPI:IPI00219217.3|SWISS-PROT:P07195|TREMBL:Q5U077|ENSEMBL:ENSP00000229319;ENSP00000379386|REFSEQ:NP_002291|H-INV:HIT000037014|VEGA:OTTHUMP00000165228;OTTHUMP00000165229;OTTHUMP00000166897
0.8832	Chymo-OB20080301_01.03945.03945.3	31.64	R.n[89.01]K[156.13]IQVLQQQADDAEERAERL.Q	IPI:IPI00218319.3|SWISS-PROT:P06753-2|TREMBL:Q2QD06|ENSEMBL:ENSP00000325749|REFSEQ:NP_705935|VEGA:OTTHUMP00000034019
0.8923	Chymo-OB20080301_01.02192.02192.2	39.2	F.n[89.01]RNPLAK[156.13].-	IPI:IPI00465248.5|SWISS-PROT:P06733-1|TREMBL:A4QMW8;A4UCS8;Q53FT9;Q53HR3;Q96GV1;Q9BT62;Q9UCG5;Q9UCH6|ENSEMBL:ENSP00000234590|REFSEQ:NP_001419|H-INV:HIT000270987|VEGA:OTTHUMP00000001706,IPI:IPI00759806.1|SWISS-PROT:P06733-2
0.8964	Chymo-OB20080301_01.03194.03194.2	39.11	L.n[89.01]VAIVTQLEQV.S	IPI:IPI00303117.3|SWISS-PROT:Q9P2S6-1|TREMBL:Q4ZFV3|ENSEMBL:ENSP00000272972;ENSP00000375847|REFSEQ:NP_057636|VEGA:OTTHUMP00000164505
0.8995	Chymo-OB20080301_01.05206.05206.2	38.84	R.n[89.01]GDLGIEIPAEK[156.13]VF.L	IPI:IPI00027165.3|SWISS-PROT:P30613-1|ENSEMBL:ENSP00000339933|REFSEQ:NP_000289|H-INV:HIT000039996,IPI:IPI00220644.8|SWISS-PROT:P14618-2|TREMBL:A6NFK3|ENSEMBL:ENSP00000320171;ENSP00000373745|REFSEQ:NP_872270;NP_872271|VEGA:OTTHUMP00000043776;OTTHUMP00000043777;OTTHUMP00000176445,IPI:IPI00479186.5|SWISS-PROT:P14618-1|ENSEMBL:ENSP00000334983|REFSEQ:NP_002645|H-INV:HIT000029665|VEGA:OTTHUMP0000004377…
0.9003	Chymo-OB20080301_01.03447.03447.2	38.49	R.n[89.01]K[156.13]C[160.03]EEEIAK[156.13]LY.K	IPI:IPI00012837.1|SWISS-PROT:P33176|TREMBL:A8K048;Q2TA90;Q66K46;Q6P164|ENSEMBL:ENSP00000307078|REFSEQ:NP_004512|H-INV:HIT000322766|VEGA:OTTHUMP00000019411
0.9009	Chymo-OB20080301_01.02127.02127.2	42.67	E.n[89.01]K[156.13]LPAEGR.-	IPI:IPI00382390.3|TREMBL:Q96MQ3
0.9018	Chymo-OB20080301_01.04229.04229.2	38.69	R.n[89.01]RISAVSVAERVAF.E	IPI:IPI00844578.1|SWISS-PROT:Q08211|TREMBL:Q05CI5;Q12803;Q32Q22;Q58F26;Q6PJK6|ENSEMBL:ENSP00000356520|REFSEQ:NP_001348|H-INV:HIT000385232|VEGA:OTTHUMP00000033287
0.9022	Chymo-OB20080301_01.03176.03176.3	32.33	R.n[89.01]RVSPEEAIK[156.13]C[160.03]EDK[156.13]F.T	IPI:IPI00219678.3|SWISS-PROT:P05198|TREMBL:Q53XC0|ENSEMBL:ENSP00000256383|REFSEQ:NP_004085|H-INV:HIT000030955|VEGA:OTTHUMP00000028404
0.9072	Chymo-OB20080301_01.05294.05294.2	38.88	R.n[89.01]MPK[156.13]VQQTVQDLF.G	IPI:IPI00007765.5|SWISS-PROT:P38646|TREMBL:A1XP52;Q1HB43;Q2F839;Q53H23;Q8N1C8|ENSEMBL:ENSP00000297185|REFSEQ:NP_004125|H-INV:HIT000192047|VEGA:OTTHUMP00000159494
0.9073	Chymo-OB20080301_01.04063.04063.2	41.54	G.n[89.01]LSSPQPLPL.G	IPI:IPI00011608.2|SWISS-PROT:O43247-1|ENSEMBL:ENSP00000371243|H-INV:HIT000267350|VEGA:OTTHUMP00000028565;OTTHUMP00000197752;OTTHUMP00000197754
0.9083	Chymo-OB20080301_01.05085.05085.2	39.43	R.n[89.01]RAIEK[156.13]LAVEAL.S	IPI:IPI00022977.1|SWISS-PROT:P12277|TREMBL:A8K236;Q6FG40|ENSEMBL:ENSP00000299198|REFSEQ:NP_001814|H-INV:HIT000034729|VEGA:OTTHUMP00000028370;OTTHUMP00000043509
0.9091	Chymo-OB20080301_01.05224.05224.2	44.19	R.n[89.01]K[156.13]IVFVPGC[160.03]SIPL.T	IPI:IPI00004860.2|SWISS-PROT:P54136-1|TREMBL:Q53GY4|ENSEMBL:ENSP00000231572|REFSEQ:NP_002878|H-INV:HIT000029710|VEGA:OTTHUMP00000160962
0.9138	Chymo-OB20080301_01.05573.05573.2	42.79	R.n[89.01]MVIITGPPEAQF.K	IPI:IPI00008557.5|SWISS-PROT:Q9NZI8|ENSEMBL:ENSP00000290341|REFSEQ:NP_006537|H-INV:HIT000073695|VEGA:OTTHUMP00000174828;OTTHUMP00000181632,IPI:IPI00165467.9|SWISS-PROT:O00425-2|VEGA:OTTHUMP00000025169,IPI:IPI00179713.6|ENSEMBL:ENSP00000371634|REFSEQ:NP_006539|H-INV:HIT000039192|VEGA:OTTHUMP00000082606,IPI:IPI00180983.1|SWISS-PROT:Q9Y6M1|ENSEMBL:ENSP00000320204|REFSEQ:NP_001007226|VEGA:OTTHUMP0000…
0.9146	Chymo-OB20080301_01.04353.04353.2	44.89	R.n[89.01]K[156.13]FDEVLVNHF.C	IPI:IPI00002966.1|SWISS-PROT:P34932|TREMBL:B0AZS1;B0AZT0;B0AZU6;O14992;Q2TAL4;Q59GF8;Q7KYN0|ENSEMBL:ENSP00000302961|REFSEQ:NP_002145|H-INV:HIT000058763|VEGA:OTTHUMP00000159262
0.9162	Chymo-OB20080301_01.02040.02040.2	41.56	R.n[89.01]K[156.13]EALQQK[156.13]Q.-	IPI:IPI00032460.3|SWISS-PROT:Q9Y333|TREMBL:Q6FGG1|ENSEMBL:ENSP00000229715;ENSP00000364813;ENSP00000372883|REFSEQ:NP_067000|VEGA:OTTHUMP00000014843;OTTHUMP00000029159;OTTHUMP00000029570
0.9195	Chymo-OB20080301_01.05152.05152.2	45.67	R.n[89.01]K[156.13]EVMQEVAQL.S	IPI:IPI00220637.5|SWISS-PROT:P49591|TREMBL:Q0VGA5;Q53HA4|ENSEMBL:ENSP00000234677|REFSEQ:NP_006504|H-INV:HIT000285418|VEGA:OTTHUMP00000013432
0.9196	Chymo-OB20080301_01.02896.02896.2	40.22	R.n[89.01]K[156.13]ALDRC[160.03]SEGSF.L	IPI:IPI00304596.3|SWISS-PROT:Q15233|TREMBL:A8K525|ENSEMBL:ENSP00000276079;ENSP00000362947;ENSP00000362963|REFSEQ:NP_031389|H-INV:HIT000031450|VEGA:OTTHUMP00000023506;OTTHUMP00000023507;OTTHUMP00000023508,IPI:IPI00644848.1|VEGA:OTTHUMP00000023513
0.9198	Chymo-OB20080301_01.03893.03893.2	42.24	R.n[89.01]K[156.13]GINTLVTY.D	IPI:IPI00025086.3|SWISS-PROT:P20674|TREMBL:Q71UP1;Q8TB65|ENSEMBL:ENSP00000317780|REFSEQ:NP_004246|H-INV:HIT000194859|VEGA:OTTHUMP00000176493;OTTHUMP00000183486
0.92	Chymo-OB20080301_01.04022.04022.2	40.62	R.n[89.01]VITEEEK[156.13]NF.K	IPI:IPI00397611.2|REFSEQ:XP_001725673;XP_371023;XP_947268|VEGA:OTTHUMP00000183269,IPI:IPI00465361.4|SWISS-PROT:P26373|TREMBL:A8K4C8;O60250;Q567Q8;Q6NZ55|ENSEMBL:ENSP00000307889;ENSP00000376811|REFSEQ:NP_000968;NP_150254|H-INV:HIT000047452;HIT000334202|VEGA:OTTHUMP00000081450;OTTHUMP00000081451;OTTHUMP00000165255;OTTHUMP00000165256
0.9213	Chymo-OB20080301_01.04258.04258.2	40.81	R.n[89.01]RTVPPAVTGITF.L	IPI:IPI00465439.5|SWISS-PROT:P04075|TREMBL:A4UCS9;A4UCT0;Q6FI10;Q9UCN2|ENSEMBL:ENSP00000336927;ENSP00000378661|REFSEQ:NP_000025;NP_908930;NP_908932|H-INV:HIT000031868|VEGA:OTTHUMP00000080131;OTTHUMP00000080132;OTTHUMP00000080133;OTTHUMP00000162983,IPI:IPI00796333.1|ENSEMBL:ENSP00000378669|VEGA:OTTHUMP00000162984
0.9222	Chymo-OB20080301_01.03523.03523.2	45.56	R.n[89.01]K[156.13]EGNASGVSLL.E	IPI:IPI00014424.1|SWISS-PROT:Q05639|ENSEMBL:ENSP00000217182;ENSP00000298049|REFSEQ:NP_001949|H-INV:HIT000386552|VEGA:OTTHUMP00000031776
0.9249	Chymo-OB20080301_01.04645.04645.2	39.27	R.n[89.01]QITVNDLPVGRSVDETL.R	IPI:IPI00000874.1|SWISS-PROT:Q06830|ENSEMBL:ENSP00000262746;ENSP00000361152|REFSEQ:NP_002565;NP_859047;NP_859048|H-INV:HIT000039247|VEGA:OTTHUMP00000009234
0.925	Chymo-OB20080301_01.01719.01719.4	25.06	R.n[89.01]K[156.13]SAPATGGVK[156.13]K[156.13]PHRY.R	IPI:IPI00171611.7|SWISS-PROT:Q71DI3|TREMBL:A2BDF6|ENSEMBL:ENSP00000333277;ENSP00000358154;ENSP00000358394;ENSP00000383789|REFSEQ:NP_001005464;NP_001116847;NP_066403;XP_497711|VEGA:OTTHUMP00000013917;OTTHUMP00000013919;OTTHUMP00000014041,IPI:IPI00216402.3|SWISS-PROT:Q16695|ENSEMBL:ENSP00000355657|REFSEQ:NP_003484|H-INV:HIT000337181|VEGA:OTTHUMP00000037945,IPI:IPI00455457.4|TREMBL:Q5TEC6|ENSEMBL:EN…
0.9256	Chymo-OB20080301_01.04288.04288.2	40.69	R.n[89.01]K[156.13]K[156.13]SPNELVDDLF.K	IPI:IPI00022830.3|SWISS-PROT:Q9UNZ2-4|TREMBL:Q5JXA4|ENSEMBL:ENSP00000338643|REFSEQ:NP_061327|VEGA:OTTHUMP00000029974,IPI:IPI00100197.3|SWISS-PROT:Q9UNZ2-1|TREMBL:Q53FE8|ENSEMBL:ENSP00000216879|REFSEQ:NP_057227|H-INV:HIT000031196|VEGA:OTTHUMP00000029972,IPI:IPI00397571.1|SWISS-PROT:Q9UNZ2-5|TREMBL:A6ND98;Q53FF5;Q5JXA5|ENSEMBL:ENSP00000371068;ENSP00000371089|VEGA:OTTHUMP00000029976
0.9263	Chymo-OB20080301_01.03771.03771.2	47.53	F.n[89.01]K[156.13]DILSVK[156.13]EK[156.13].Y	IPI:IPI00022133.2|TREMBL:Q5JRN3;Q9H1C6|ENSEMBL:ENSP00000257986|VEGA:OTTHUMP00000017199
0.9269	Chymo-OB20080301_01.03436.03436.2	41.24	R.n[89.01]K[156.13]ALEESESSQL.I	IPI:IPI00216230.3|SWISS-PROT:P42166|ENSEMBL:ENSP00000266732|REFSEQ:NP_003267|VEGA:OTTHUMP00000168828
0.9298	Chymo-OB20080301_01.01691.01691.2	42.03	L.n[89.01]GGC[160.03]AGGLTLGAR.T	IPI:IPI00329301.3|SWISS-PROT:Q86Y39|ENSEMBL:ENSP00000311740|REFSEQ:NP_783313|H-INV:HIT000263221|VEGA:OTTHUMP00000066660;OTTHUMP00000077715
0.93	Chymo-OB20080301_01.02074.02074.2	41.91	L.n[89.01]AVVPSK[156.13]R.Q	IPI:IPI00027569.1|SWISS-PROT:O60812|TREMBL:Q6PKD2|ENSEMBL:ENSP00000365370|REFSEQ:NP_001013653|H-INV:HIT000278710|VEGA:OTTHUMP00000001928
0.9309	Chymo-OB20080301_01.02920.02920.2	42.21	R.n[89.01]VAAPK[156.13]HW.M	IPI:IPI00217030.10|SWISS-PROT:P62701|TREMBL:Q53HV1;Q96IR1|ENSEMBL:ENSP00000362744|REFSEQ:NP_000998|H-INV:HIT000195867|VEGA:OTTHUMP00000023537,IPI:IPI00219894.5|SWISS-PROT:Q8TD47|ENSEMBL:ENSP00000288666|REFSEQ:NP_001034656|H-INV:HIT000080822|VEGA:OTTHUMP00000034699,IPI:IPI00302740.8|SWISS-PROT:P22090|TREMBL:A4FU11;A8K9V4;Q53HI6|ENSEMBL:ENSP00000250784|REFSEQ:NP_000999;XP_001713670|H-INV:HIT0000348…
0.9322	Chymo-OB20080301_01.03162.03162.2	41.09	R.n[89.01]IVTDRETGSSK[156.13]GF.G	IPI:IPI00183526.6|TREMBL:Q9BQ02;Q9UCF0|ENSEMBL:ENSP00000319617,IPI:IPI00444262.3|TREMBL:Q6ZS99|ENSEMBL:ENSP00000375887|H-INV:HIT000047481,IPI:IPI00604620.3|SWISS-PROT:P19338-1|ENSEMBL:ENSP00000318195|REFSEQ:NP_005372,IPI:IPI00827674.1|SWISS-PROT:P19338-2|ENSEMBL:ENSP00000349410
0.9323	Chymo-OB20080301_01.02696.02696.2	41.93	W.n[89.01]EALVK[156.13]PGR.N	IPI:IPI00651756.3|TREMBL:Q86UB5;Q9H5Z7;Q9H5Z8|ENSEMBL:ENSP00000262467|REFSEQ:NP_001028225|VEGA:OTTHUMP00000183102
0.9343	Chymo-OB20080301_01.03633.03633.2	42.61	R.n[89.01]K[156.13]K[156.13]LPVDSVF.N	IPI:IPI00004273.6|SWISS-PROT:P49756|TREMBL:A0PJL9;Q16083;Q2TA72;Q5XJ17;Q6P665;Q9H6A1|ENSEMBL:ENSP00000261973|REFSEQ:NP_067062|H-INV:HIT000055763|VEGA:OTTHUMP00000028087
0.9344	Chymo-OB20080301_01.03757.03757.2	41.07	R.n[89.01]DLNK[156.13]SINPDEAVAY.G	IPI:IPI00301277.1|SWISS-PROT:P34931|TREMBL:B0UXW8;Q53FA3|ENSEMBL:ENSP00000364805|REFSEQ:NP_005518|VEGA:OTTHUMP00000029295,IPI:IPI00304925.5|SWISS-PROT:P08107|TREMBL:A8K5I0;Q9UQC1|ENSEMBL:ENSP00000364801;ENSP00000364802;ENSP00000375391;ENSP00000375399;ENSP00000382839|REFSEQ:NP_005337|H-INV:HIT000030904;HIT000038434;HIT000260966|VEGA:OTTHUMP00000014656;OTTHUMP00000029287;OTTHUMP00000029288;OTTHUMP0…
0.9354	Chymo-OB20080301_01.03733.03733.2	41.02	R.n[89.01]VIGK[156.13]GGK[156.13]TVNELQNL.T	IPI:IPI00008557.5|SWISS-PROT:Q9NZI8|ENSEMBL:ENSP00000290341|REFSEQ:NP_006537|H-INV:HIT000073695|VEGA:OTTHUMP00000174828;OTTHUMP00000181632
0.9359	Chymo-OB20080301_01.02618.02618.4	24.21	R.n[89.01]TQK[156.13]K[156.13]AEVEGK[156.13]DLPEHAVL.K	IPI:IPI00479217.1|SWISS-PROT:Q00839-2|TREMBL:Q9UEL2|ENSEMBL:ENSP00000283179|REFSEQ:NP_004492|H-INV:HIT000031521|VEGA:OTTHUMP00000038192
0.9379	Chymo-OB20080301_01.03578.03578.3	67.09*	R.n[89.01]SAAETVTK[156.13]GGIMLPEK[156.13]SQGK[156.13]VL.Q	IPI:IPI00220362.5|SWISS-PROT:P61604|TREMBL:Q53X54;Q9UNM1|ENSEMBL:ENSP00000233893|REFSEQ:NP_002148|H-INV:HIT000050805|VEGA:OTTHUMP00000163630
0.94	Chymo-OB20080301_01.02206.02206.2	43.17	W.n[89.01]RQARAVAK[156.13].R	IPI:IPI00446188.1|TREMBL:Q6ZVF1
0.94	Chymo-OB20080301_01.01659.01659.3	44.42	R.n[89.01]GTAK[156.13]ANVGAGK[156.13]K[156.13].-	IPI:IPI00847986.1|SWISS-PROT:P62847-2|TREMBL:Q5T0P8|ENSEMBL:ENSP00000354074|REFSEQ:NP_148982|H-INV:HIT000264735|VEGA:OTTHUMP00000035998
0.9407	Chymo-OB20080301_01.03751.03751.2	43.1	R.n[89.01]HK[156.13]TVALDGTLF.Q	IPI:IPI00291939.1|SWISS-PROT:Q14683|TREMBL:A8K7A6;Q68EN4;Q6MZR8;Q6P2R1|ENSEMBL:ENSP00000323421|REFSEQ:NP_006297|H-INV:HIT000042315|VEGA:OTTHUMP00000023351
0.9407	Chymo-OB20080301_01.05289.05289.2	42.41	R.n[89.01]K[156.13]GLIAAIC[160.03]AGPTAL.L	IPI:IPI00298547.3|SWISS-PROT:Q99497|ENSEMBL:ENSP00000340278;ENSP00000366708;ENSP00000366711;ENSP00000366713|REFSEQ:NP_001116849;NP_009193|H-INV:HIT000297741|VEGA:OTTHUMP00000001348;OTTHUMP00000001349;OTTHUMP00000001350;OTTHUMP00000001351
0.9413	Chymo-OB20080301_01.02810.02810.4	24.72	R.n[89.01]SMPIRK[156.13]DDEVQVVRGHY.K	IPI:IPI00007144.1|SWISS-PROT:Q9UNX3|ENSEMBL:ENSP00000265100|REFSEQ:NP_057177|H-INV:HIT000037967|VEGA:OTTHUMP00000161072,IPI:IPI00027270.1|SWISS-PROT:P61254|TREMBL:Q6IBH6|ENSEMBL:ENSP00000293842|REFSEQ:NP_000978|H-INV:HIT000264489|VEGA:OTTHUMP00000135333;OTTHUMP00000183177;OTTHUMP00000183178;OTTHUMP00000183179;OTTHUMP00000183180,IPI:IPI00401003.3|REFSEQ:XP_374987;XP_945420,IPI:IPI00433834.2|TREMBL…
0.9418	Chymo-OB20080301_01.03222.03222.2	46.37	R.n[89.01]K[156.13]HGLEVIY.M	IPI:IPI00382470.3|SWISS-PROT:P07900-2|TREMBL:Q86SX1|ENSEMBL:ENSP00000335153|REFSEQ:NP_001017963|VEGA:OTTHUMP00000041671,IPI:IPI00555876.1|TREMBL:Q58FG0|ENSEMBL:ENSP00000371922|H-INV:HIT000333301,IPI:IPI00555957.1|TREMBL:Q58FG1|ENSEMBL:ENSP00000368046|H-INV:HIT000333300,IPI:IPI00604607.2|TREMBL:O75322,IPI:IPI00784295.2|SWISS-PROT:P07900-1|TREMBL:A8K500;Q2VPJ6;Q8TBA7;Q96HX7|ENSEMBL:ENSP00000216281|…
0.9429	Chymo-OB20080301_01.02222.02222.3	46.91	N.n[89.01]K[156.13]AAQPGSGK[156.13]GK[156.13]VQF.Q	IPI:IPI00009032.1|SWISS-PROT:P05455|TREMBL:Q14730;Q15367;Q2F832;Q53XJ4;Q9UMH5;Q9UMH6;Q9UMH7|ENSEMBL:ENSP00000260956|REFSEQ:NP_003133|H-INV:HIT000288232|VEGA:OTTHUMP00000163067
0.9431	Chymo-OB20080301_01.03790.03790.2	46.03	R.n[89.01]K[156.13]NEGVIEF.V	IPI:IPI00000015.2|SWISS-PROT:Q08170|TREMBL:A8K644;Q53F45;Q59EF5|ENSEMBL:ENSP00000362900|REFSEQ:NP_005617|H-INV:HIT000275139|VEGA:OTTHUMP00000003790
0.9431	Chymo-OB20080301_01.03054.03054.2	48.51	R.n[89.01]K[156.13]QDK[156.13]GGFGF.R	IPI:IPI00014263.1|SWISS-PROT:Q15056-1|TREMBL:Q75MU2|ENSEMBL:ENSP00000265753|REFSEQ:NP_071496;XP_949532|VEGA:OTTHUMP00000024643;OTTHUMP00000160561,IPI:IPI00375127.4|SWISS-PROT:Q15056-2|TREMBL:A4D198;A8K3R1;Q75MT8;Q75MU1|ENSEMBL:ENSP00000265754|REFSEQ:NP_114381;XP_949534|H-INV:HIT000262349|VEGA:OTTHUMP00000160563
0.9432	Chymo-OB20080301_01.03315.03315.3	34.64	R.n[89.01]GTK[156.13]VILHLK[156.13]EDQTEY.L	IPI:IPI00031523.4|SWISS-PROT:Q14568|H-INV:HIT000195378,IPI:IPI00382470.3|SWISS-PROT:P07900-2|TREMBL:Q86SX1|ENSEMBL:ENSP00000335153|REFSEQ:NP_001017963|VEGA:OTTHUMP00000041671,IPI:IPI00414676.6|SWISS-PROT:P08238|TREMBL:A8K3W9;Q6PK50;Q9H6X9|ENSEMBL:ENSP00000325875;ENSP00000360609;ENSP00000360709|REFSEQ:NP_031381|H-INV:HIT000253179|VEGA:OTTHUMP00000016517;OTTHUMP00000016518;OTTHUMP00000016519,IPI:IP…
0.9436	Chymo-OB20080301_01.03468.03468.2	42.58	R.n[89.01]YYPTEDVPRK[156.13]L.L	IPI:IPI00329389.8|SWISS-PROT:Q02878|TREMBL:Q8N5Z7|ENSEMBL:ENSP00000202773|REFSEQ:NP_000961;NP_001019833|H-INV:HIT000031725|VEGA:OTTHUMP00000082923;OTTHUMP00000082924;OTTHUMP00000169279;OTTHUMP00000169280
0.9438	Chymo-OB20080301_01.03846.03846.2	50.45	R.n[89.01]QATK[156.13]DAGVIAGL.N	IPI:IPI00301277.1|SWISS-PROT:P34931|TREMBL:B0UXW8;Q53FA3|ENSEMBL:ENSP00000364805|REFSEQ:NP_005518|VEGA:OTTHUMP00000029295
0.9456	Chymo-OB20080301_01.02643.02643.2	44.08	R.n[89.01]REK[156.13]AEGDVAAL.N	IPI:IPI00010779.4|SWISS-PROT:P67936-1|TREMBL:Q5U0D9|ENSEMBL:ENSP00000300933|REFSEQ:NP_003281|VEGA:OTTHUMP00000067627;OTTHUMP00000078182
0.9477	Chymo-OB20080301_01.03965.03965.2	45.4	R.n[89.01]EIQTAVRL.L	IPI:IPI00003935.6|SWISS-PROT:Q16778|TREMBL:A8K110|ENSEMBL:ENSP00000336417;ENSP00000358151|REFSEQ:NP_003519|H-INV:HIT000263353|VEGA:OTTHUMP00000013920
0.9481	Chymo-OB20080301_01.01892.01892.2	44.85	R.n[89.01]TQAPTK[156.13]ASE.-	IPI:IPI00419919.5|SWISS-PROT:P47914|TREMBL:Q6IPI1|ENSEMBL:ENSP00000294189|REFSEQ:NP_000983|H-INV:HIT000034082|VEGA:OTTHUMP00000171416;OTTHUMP00000171417,IPI:IPI00644657.3|TREMBL:Q5T1D1|VEGA:OTTHUMP00000017090,IPI:IPI00796934.2|TREMBL:A8K0H3|VEGA:OTTHUMP00000171418
0.9485	Chymo-OB20080301_01.02864.02864.3	35.57	R.n[89.01]K[156.13]SQEK[156.13]PREIMDAAEDY.A	IPI:IPI00216951.2|SWISS-PROT:P14868|TREMBL:A8K3J2;Q53R85;Q53T60;Q68CR9|ENSEMBL:ENSP00000264161|REFSEQ:NP_001340|H-INV:HIT000048792|VEGA:OTTHUMP00000162534
0.9514	Chymo-OB20080301_01.03909.03909.2	58.32	L.n[89.01]ALTAVGEII.Q	IPI:IPI00030532.1|SWISS-PROT:Q9HCH3|TREMBL:Q658T3;Q7Z6C8|ENSEMBL:ENSP00000244751|REFSEQ:NP_065990|H-INV:HIT000001314|VEGA:OTTHUMP00000016296
0.9518	Chymo-OB20080301_01.04385.04385.2	46.99	R.n[89.01]EK[156.13]LAPVPF.F	IPI:IPI00218693.8|SWISS-PROT:P07741|ENSEMBL:ENSP00000367615|REFSEQ:NP_000476|H-INV:HIT000306454|VEGA:OTTHUMP00000080152;OTTHUMP00000107400
0.9522	Chymo-OB20080301_01.03100.03100.3	34.99	R.n[89.01]RIVDGK[156.13]VVSETNDTK[156.13]VL.R	IPI:IPI00554788.5|SWISS-PROT:P05783|ENSEMBL:ENSP00000373487;ENSP00000373489|REFSEQ:NP_000215;NP_954657|H-INV:HIT000280941|VEGA:OTTHUMP00000167632
0.9527	Chymo-OB20080301_01.03066.03066.2	62.5	R.n[89.01]K[156.13]ASGPPVSEL.I	IPI:IPI00217465.5|SWISS-PROT:P16403|TREMBL:A8K4I2|ENSEMBL:ENSP00000339566|REFSEQ:NP_005310|H-INV:HIT000031065|VEGA:OTTHUMP00000017749
0.9533	Chymo-OB20080301_01.04354.04354.2	44.11	R.n[89.01]QATK[156.13]DAGTIAGLNVL.R	IPI:IPI00003865.1|SWISS-PROT:P11142-1|TREMBL:A8K7Q2;Q53GZ6;Q96BE0;Q96H53;Q96IS6;Q9NWW3;Q9NZ87|ENSEMBL:ENSP00000227378|REFSEQ:NP_006588|H-INV:HIT000037619|VEGA:OTTHUMP00000041528
0.9535	Chymo-OB20080301_01.03127.03127.2	45.21	R.n[89.01]K[156.13]TPQGPPEIY.S	IPI:IPI00014197.2|SWISS-PROT:Q9UKY7-1|ENSEMBL:ENSP00000264993|REFSEQ:NP_060018|H-INV:HIT000069395|VEGA:OTTHUMP00000172859,IPI:IPI00479935.2|VEGA:OTTHUMP00000171949,IPI:IPI00787933.1|REFSEQ:XP_001133252,IPI:IPI00793920.2|ENSEMBL:ENSP00000376830|VEGA:OTTHUMP00000172861,IPI:IPI00795163.1|VEGA:OTTHUMP00000172863,IPI:IPI00795684.1|VEGA:OTTHUMP00000172864,IPI:IPI00798278.1|SWISS-PROT:Q9UKY7-2|VEGA:OTTH…
0.9539	Chymo-OB20080301_01.02112.02112.2	45.58	L.n[89.01]K[156.13]GGADVNIK[156.13].G	IPI:IPI00740057.4|SWISS-PROT:Q8N7Z5|ENSEMBL:ENSP00000274361|REFSEQ:XP_001714521;XP_932764;XP_942490|H-INV:HIT000022364
0.9542	Chymo-OB20080301_01.02034.02034.2	45.46	R.n[89.01]K[156.13]AAK[156.13]EAAAATS.-	IPI:IPI00479905.5|SWISS-PROT:O96000|TREMBL:A8K761|ENSEMBL:ENSP00000268668|REFSEQ:NP_004539|H-INV:HIT000068144|VEGA:OTTHUMP00000081280;OTTHUMP00000158897
0.9553	Chymo-OB20080301_01.02916.02916.2	44.03	R.n[89.01]TSK[156.13]K[156.13]IVITDC[160.03]GQLS.-	IPI:IPI00026519.1|SWISS-PROT:P30405|ENSEMBL:ENSP00000225174|REFSEQ:NP_005720|H-INV:HIT000088040|VEGA:OTTHUMP00000019925
0.957	Chymo-OB20080301_01.04688.04688.2	45.56	R.n[89.01]K[156.13]GISLNPEQW.S	IPI:IPI00221222.7|SWISS-PROT:P53999|TREMBL:Q59G24;Q6IBA2|ENSEMBL:ENSP00000265073|REFSEQ:NP_006704|H-INV:HIT000264480|VEGA:OTTHUMP00000161705
0.9573	Chymo-OB20080301_01.04347.04347.2	46.54	R.n[89.01]K[156.13]QLQDIATL.A	IPI:IPI00007402.3|SWISS-PROT:O95373|ENSEMBL:ENSP00000369042|REFSEQ:NP_006382|H-INV:HIT000068560
0.9575	Chymo-OB20080301_01.04623.04623.2	44.92	R.n[89.01]SGLVPQQIK[156.13]VATL.N	IPI:IPI00022228.1|SWISS-PROT:Q00341|TREMBL:Q2HJC8;Q53QU2;Q5HYC5;Q96CF6|ENSEMBL:ENSP00000312042;ENSP00000375836;ENSP00000375837|REFSEQ:NP_005327;NP_976221|H-INV:HIT000030200|VEGA:OTTHUMP00000164572
0.9578	Chymo-OB20080301_01.05239.05239.2	44.92	R.n[89.01]RQATTIIADNIIF.L	IPI:IPI00029744.1|SWISS-PROT:Q04837|TREMBL:A4D1U3;Q567R6;Q75MV9|ENSEMBL:ENSP00000265304|REFSEQ:NP_003134|H-INV:HIT000075998|VEGA:OTTHUMP00000025194
0.9592	Chymo-OB20080301_01.05161.05161.2	45.9	R.n[89.01]GILQK[156.13]NVPILY.T	IPI:IPI00215948.4|SWISS-PROT:P35221-1|TREMBL:Q8N1C0|ENSEMBL:ENSP00000304669|REFSEQ:NP_001894|H-INV:HIT000100519,IPI:IPI00473136.3|SWISS-PROT:P35221-2|ENSEMBL:ENSP00000347190
0.9608	Chymo-OB20080301_01.01962.01962.2	46.66	R.n[89.01]RK[156.13]SHEAEVL.K	IPI:IPI00479997.4|SWISS-PROT:P16949|TREMBL:Q96CE4|ENSEMBL:ENSP00000236291;ENSP00000350531;ENSP00000363409;ENSP00000382632;ENSP00000382633|REFSEQ:NP_005554;NP_981944;NP_981946|H-INV:HIT000191296|VEGA:OTTHUMP00000008527;OTTHUMP00000008528;OTTHUMP00000008530
0.9608	Chymo-OB20080301_01.05109.05109.3	36.61	R.n[89.01]LSK[156.13]EEIERMVQEAEK[156.13]Y.K	IPI:IPI00304925.5|SWISS-PROT:P08107|TREMBL:A8K5I0;Q9UQC1|ENSEMBL:ENSP00000364801;ENSP00000364802;ENSP00000375391;ENSP00000375399;ENSP00000382839|REFSEQ:NP_005337|H-INV:HIT000030904;HIT000038434;HIT000260966|VEGA:OTTHUMP00000014656;OTTHUMP00000029287;OTTHUMP00000029288;OTTHUMP00000029727;OTTHUMP00000029728,IPI:IPI00647012.1|TREMBL:Q5SP16|ENSEMBL:ENSP00000364803;ENSP00000372675;ENSP00000372880|VEGA…
0.9617	Chymo-OB20080301_01.02147.02147.2	46.59	R.n[89.01]K[156.13]EVPK[156.13]QQAAY.R	IPI:IPI00465044.2|SWISS-PROT:Q9P258|TREMBL:A5PLK7|ENSEMBL:ENSP00000364582;ENSP00000364585|REFSEQ:NP_061185|H-INV:HIT000247901|VEGA:OTTHUMP00000002613;OTTHUMP00000002614
0.9623	Chymo-OB20080301_01.03813.03813.2	44.92	R.n[89.01]K[156.13]RLEVEEPLGSGPSVL.G	IPI:IPI00009771.6|H-INV:HIT000278695|VEGA:OTTHUMP00000077225
0.9623	Chymo-OB20080301_01.04006.04006.2	43.51	R.n[89.01]TDK[156.13]SSASAPDVDDPEAFPALA.-	IPI:IPI00410693.3|SWISS-PROT:Q8NC51-1|TREMBL:Q5VU19|ENSEMBL:ENSP00000360034|REFSEQ:NP_001018077|VEGA:OTTHUMP00000010978,IPI:IPI00412714.3|SWISS-PROT:Q8NC51-4|TREMBL:Q5VU21|ENSEMBL:ENSP00000360033|REFSEQ:NP_056455|H-INV:HIT000024240|VEGA:OTTHUMP00000010977,IPI:IPI00470497.3|SWISS-PROT:Q8NC51-2|TREMBL:Q5VU22;Q63HR1|ENSEMBL:ENSP00000360029|REFSEQ:NP_001018078|VEGA:OTTHUMP00000037682,IPI:IPI00470498.…
0.9624	Chymo-OB20080301_01.04515.04515.2	51.65	R.n[89.01]AAVAGEDGRMIAGQVL.D	IPI:IPI00216592.2|SWISS-PROT:P07910-2|REFSEQ:NP_001070911;NP_004491|H-INV:HIT000288613
0.9626	Chymo-OB20080301_01.02919.02919.2	46.71	R.n[89.01]ADHQPLTEASY.V	IPI:IPI00398958.3|REFSEQ:XP_001724023;XP_001724025;XP_001724027;XP_001726573;XP_001726574;XP_370697;XP_944831,IPI:IPI00411639.1|TREMBL:Q96RS2|H-INV:HIT000076245,IPI:IPI00413108.4|VEGA:OTTHUMP00000170731,IPI:IPI00553164.4|SWISS-PROT:P08865|ENSEMBL:ENSP00000346067|REFSEQ:NP_001012321;NP_002286|H-INV:HIT000305758|VEGA:OTTHUMP00000161970;OTTHUMP00000170730,IPI:IPI00745789.2|TREMBL:A6NIS7|ENSEMBL:ENSP…
0.9626	Chymo-OB20080301_01.03878.03878.2	53.58	R.n[89.01]ALANSLAC[160.03]QGK[156.13]Y.T	IPI:IPI00465439.5|SWISS-PROT:P04075|TREMBL:A4UCS9;A4UCT0;Q6FI10;Q9UCN2|ENSEMBL:ENSP00000336927;ENSP00000378661|REFSEQ:NP_000025;NP_908930;NP_908932|H-INV:HIT000031868|VEGA:OTTHUMP00000080131;OTTHUMP00000080132;OTTHUMP00000080133;OTTHUMP00000162983,IPI:IPI00796333.1|ENSEMBL:ENSP00000378669|VEGA:OTTHUMP00000162984
0.9629	Chymo-OB20080301_01.04990.04990.2	45.33	R.n[89.01]K[156.13]LGC[160.03]EVLGVSVDSQF.T	IPI:IPI00027350.3|SWISS-PROT:P32119|ENSEMBL:ENSP00000301522|REFSEQ:NP_005800|H-INV:HIT000277909|VEGA:OTTHUMP00000077857;OTTHUMP00000165823,IPI:IPI00375401.1|TREMBL:Q6P390|REFSEQ:NP_859428,IPI:IPI00794777.1|TREMBL:A6NIW5;Q9UC23|ENSEMBL:ENSP00000334063|VEGA:OTTHUMP00000165825
0.9638	Chymo-OB20080301_01.05292.05292.2	44.51	R.n[89.01]LVPGGGATEIELAK[156.13]QITSY.G	IPI:IPI00302925.4|ENSEMBL:ENSP00000373811|VEGA:OTTHUMP00000096462,IPI:IPI00784090.2|SWISS-PROT:P50990|TREMBL:Q53HU0;Q7Z759|ENSEMBL:ENSP00000286788|REFSEQ:NP_006576|H-INV:HIT000264807|VEGA:OTTHUMP00000096463
0.9641	Chymo-OB20080301_01.03685.03685.2	55.9	R.n[89.01]AMTK[156.13]DNNLL.G	IPI:IPI00003865.1|SWISS-PROT:P11142-1|TREMBL:A8K7Q2;Q53GZ6;Q96BE0;Q96H53;Q96IS6;Q9NWW3;Q9NZ87|ENSEMBL:ENSP00000227378|REFSEQ:NP_006588|H-INV:HIT000037619|VEGA:OTTHUMP00000041528
0.9658	Chymo-OB20080301_01.03440.03440.4	28.65	R.n[89.01]AK[156.13]TNADTDGMVK[156.13]ILGQK[156.13]STDRVL.G	IPI:IPI00015911.1|SWISS-PROT:P09622|ENSEMBL:ENSP00000205402|REFSEQ:NP_000099|H-INV:HIT000191161|VEGA:OTTHUMP00000025117
0.9689	Chymo-OB20080301_01.05319.05319.2	57.86	R.n[89.01]AIEK[156.13]LAVEAL.S	IPI:IPI00022977.1|SWISS-PROT:P12277|TREMBL:A8K236;Q6FG40|ENSEMBL:ENSP00000299198|REFSEQ:NP_001814|H-INV:HIT000034729|VEGA:OTTHUMP00000028370;OTTHUMP00000043509
0.9696	Chymo-OB20080301_01.04761.04761.2	48.57	R.n[89.01]K[156.13]IPLVPENL.L	IPI:IPI00456940.5|SWISS-PROT:Q6DKI1|TREMBL:A8K5J5;A8K7D4|ENSEMBL:ENSP00000346063;ENSP00000361962|REFSEQ:NP_940888|H-INV:HIT000005178|VEGA:OTTHUMP00000016410;OTTHUMP00000195524
0.9698	Chymo-OB20080301_01.02096.02096.2	50.58	R.n[89.01]QAK[156.13]QESTEY.R	IPI:IPI00418471.6|SWISS-PROT:P08670|TREMBL:B0YJC2;B0YJC4;Q53HU8;Q8N9S6|ENSEMBL:ENSP00000224237|REFSEQ:NP_003371|H-INV:HIT000262376|VEGA:OTTHUMP00000019224,IPI:IPI00552689.1|TREMBL:Q5JVS8|VEGA:OTTHUMP00000019227
0.9703	Chymo-OB20080301_01.03060.03060.2	47.29	R.n[89.01]QRQPPLLGDHPAEY.G	IPI:IPI00027834.3|SWISS-PROT:P14866|TREMBL:A6ND69;Q6NTA2|ENSEMBL:ENSP00000221419|REFSEQ:NP_001524|H-INV:HIT000059409|VEGA:OTTHUMP00000076810,IPI:IPI00465225.1|TREMBL:A6NIT8|ENSEMBL:ENSP00000373401;ENSP00000373402|REFSEQ:NP_001005335|VEGA:OTTHUMP00000076811,IPI:IPI00796199.1|VEGA:OTTHUMP00000068316
0.9708	Chymo-OB20080301_01.02738.02738.3	37.35	R.n[89.01]EESGK[156.13]PGAHVTVK[156.13]K[156.13]LF.V	IPI:IPI00386854.5|TREMBL:Q9BWA9|ENSEMBL:ENSP00000379677,IPI:IPI00396378.3|SWISS-PROT:P22626-1|ENSEMBL:ENSP00000346694|REFSEQ:NP_112533|H-INV:HIT000195300|VEGA:OTTHUMP00000122511,IPI:IPI00414696.1|SWISS-PROT:P22626-2|ENSEMBL:ENSP00000354021|REFSEQ:NP_002128|VEGA:OTTHUMP00000025089;OTTHUMP00000122512,IPI:IPI00874030.2|TREMBL:A8K064|ENSEMBL:ENSP00000349101
0.9709	Chymo-OB20080301_01.03614.03614.2	48.65	K.n[89.01]K[156.13]ITIADC[160.03]GQLE.-	IPI:IPI00374732.4|REFSEQ:XP_001130327;XP_001715990;XP_372328,IPI:IPI00419585.9|SWISS-PROT:P62937|TREMBL:A8K220;A8K486;Q567Q0|ENSEMBL:ENSP00000348240;ENSP00000351238|REFSEQ:NP_066953;XP_931592;XP_945701|H-INV:HIT000049372|VEGA:OTTHUMP00000025305;OTTHUMP00000159501,IPI:IPI00472718.6|TREMBL:A8MSH2|ENSEMBL:ENSP00000244636,IPI:IPI00887678.1|REFSEQ:XP_001718559
0.971	Chymo-OB20080301_01.01902.01902.4	20.31	R.n[89.01]RPENPK[156.13]PQDGK[156.13]ETK[156.13]AADPPAENSSAPEAEQGGAE.-	IPI:IPI00031812.3|SWISS-PROT:P67809|TREMBL:A0JLU4;Q05D43;Q6PKI6|ENSEMBL:ENSP00000361626|REFSEQ:NP_004550|H-INV:HIT000305396|VEGA:OTTHUMP00000008731,IPI:IPI00450235.1|TREMBL:Q7KZ24|ENSEMBL:ENSP00000361621,IPI:IPI00643351.1|VEGA:OTTHUMP00000008732
0.9717	Chymo-OB20080301_01.04705.04705.2	48.25	R.n[89.01]QATK[156.13]DAGVIAGLNVL.R	IPI:IPI00301277.1|SWISS-PROT:P34931|TREMBL:B0UXW8;Q53FA3|ENSEMBL:ENSP00000364805|REFSEQ:NP_005518|VEGA:OTTHUMP00000029295
0.9725	Chymo-OB20080301_01.04429.04429.3	38.32	R.n[89.01]K[156.13]FGDPVVQSDMK[156.13]HWPF.Q	IPI:IPI00304925.5|SWISS-PROT:P08107|TREMBL:A8K5I0;Q9UQC1|ENSEMBL:ENSP00000364801;ENSP00000364802;ENSP00000375391;ENSP00000375399;ENSP00000382839|REFSEQ:NP_005337|H-INV:HIT000030904;HIT000038434;HIT000260966|VEGA:OTTHUMP00000014656;OTTHUMP00000029287;OTTHUMP00000029288;OTTHUMP00000029727;OTTHUMP00000029728,IPI:IPI00845339.1|TREMBL:Q59EJ3|ENSEMBL:ENSP00000382915|REFSEQ:NP_005336|H-INV:HIT000305153|…
0.9728	Chymo-OB20080301_01.03865.03865.2	49.27	R.n[89.01]GITGVEDK[156.13]ESW.H	IPI:IPI00643920.2|SWISS-PROT:P29401|TREMBL:A8K089|ENSEMBL:ENSP00000296289|REFSEQ:NP_001055|H-INV:HIT000055895|VEGA:OTTHUMP00000171590,IPI:IPI00788802.1|TREMBL:Q53EM5|VEGA:OTTHUMP00000171594,IPI:IPI00792641.1|TREMBL:Q6MZE3|VEGA:OTTHUMP00000171592
0.9728	Chymo-OB20080301_01.02848.02848.2	48.53	R.n[89.01]K[156.13]AVVVC[160.03]PK[156.13]DEDY.K	IPI:IPI00479217.1|SWISS-PROT:Q00839-2|TREMBL:Q9UEL2|ENSEMBL:ENSP00000283179|REFSEQ:NP_004492|H-INV:HIT000031521|VEGA:OTTHUMP00000038192,IPI:IPI00644079.2|TREMBL:Q5RI17;Q96BA7|ENSEMBL:ENSP00000355482|REFSEQ:NP_114032|VEGA:OTTHUMP00000038193,IPI:IPI00644224.1|TREMBL:Q5RI19;Q7Z4Q5|ENSEMBL:ENSP00000355481|VEGA:OTTHUMP00000038195,IPI:IPI00883857.1|SWISS-PROT:Q00839-1
0.9729	Chymo-OB20080301_01.03734.03734.2	66.89	R.n[89.01]K[156.13]SGVGNIF.I	IPI:IPI00008524.1|SWISS-PROT:P11940-1|ENSEMBL:ENSP00000313007|REFSEQ:NP_002559|H-INV:HIT000037423|VEGA:OTTHUMP00000178155;OTTHUMP00000178156,IPI:IPI00061206.1|SWISS-PROT:Q96DU9|TREMBL:A8K240|ENSEMBL:ENSP00000308012|REFSEQ:NP_543022;XP_001127470;XP_001713802|H-INV:HIT000260760|VEGA:OTTHUMP00000023637,IPI:IPI00301154.3|SWISS-PROT:Q9H361|TREMBL:Q2VIP3;Q3ZCS4;Q5VX58|ENSEMBL:ENSP00000281589|REFSEQ:NP_…
0.9729	Chymo-OB20080301_01.05205.05205.2	50.16	R.n[89.01]LAC[160.03]GVIGIAQ.-	IPI:IPI00218733.6|SWISS-PROT:P00441|TREMBL:Q6NR85|ENSEMBL:ENSP00000270142|REFSEQ:NP_000445|H-INV:HIT000320916|VEGA:OTTHUMP00000107278,IPI:IPI00789078.1|TREMBL:A8MST3|ENSEMBL:ENSP00000374645|VEGA:OTTHUMP00000107279
0.9737	Chymo-OB20080301_01.04159.04159.2	56.59	R.n[89.01]DQK[156.13]K[156.13]TQEQLALEMAEL.T	IPI:IPI00219365.3|SWISS-PROT:P26038|TREMBL:Q6PJT4|ENSEMBL:ENSP00000353408|REFSEQ:NP_002435|H-INV:HIT000037926|VEGA:OTTHUMP00000023438
0.9738	Chymo-OB20080301_01.04897.04897.2	48.7	R.n[89.01]GDVGSADIQDLEK[156.13]W.L	IPI:IPI00295098.3|SWISS-PROT:Q9Y5M8|TREMBL:Q549N5;Q6P595|ENSEMBL:ENSP00000273406|REFSEQ:NP_067026|H-INV:HIT000082564|VEGA:OTTHUMP00000172877,IPI:IPI00797747.1|VEGA:OTTHUMP00000172878
0.9741	Chymo-OB20080301_01.03997.03997.2	65.47	R.n[89.01]VDK[156.13]AAAAAAAL.Q	IPI:IPI00003918.6|SWISS-PROT:P36578|TREMBL:A8K502;Q53G74;Q59GY2|ENSEMBL:ENSP00000311430|REFSEQ:NP_000959|H-INV:HIT000304287|VEGA:OTTHUMP00000164249;OTTHUMP00000176421
0.975	Chymo-OB20080301_01.03130.03130.2	54.54	R.n[89.01]RGNVAGDSK[156.13]NDPPMEAAGF.T	IPI:IPI00025447.8|TREMBL:A6PW80;Q2F837;Q6IQ15;Q6P082;Q6P4C9;Q8TBL1;Q96C29;Q96CD8;Q96EB3|ENSEMBL:ENSP00000350920|VEGA:OTTHUMP00000196138,IPI:IPI00180730.1|H-INV:HIT000296643,IPI:IPI00396485.3|SWISS-PROT:P68104|TREMBL:A8K9C4;A9X7H1;Q16577;Q504Z0;Q53G85;Q53G89;Q53GA1;Q53GE9;Q53HM9;Q53HQ7;Q53HR1;Q53HR5;Q6IPN6;Q6IPS9;Q6IPT9;Q8IUB0;Q96RE1;Q9H2I7;Q9NZS6|ENSEMBL:ENSP00000330054;ENSP00000339053;ENSP000003…
0.9752	Chymo-OB20080301_01.04631.04631.2	61.25	R.n[89.01]VSAK[156.13]NALESYAF.N	IPI:IPI00304925.5|SWISS-PROT:P08107|TREMBL:A8K5I0;Q9UQC1|ENSEMBL:ENSP00000364801;ENSP00000364802;ENSP00000375391;ENSP00000375399;ENSP00000382839|REFSEQ:NP_005337|H-INV:HIT000030904;HIT000038434;HIT000260966|VEGA:OTTHUMP00000014656;OTTHUMP00000029287;OTTHUMP00000029288;OTTHUMP00000029727;OTTHUMP00000029728,IPI:IPI00647012.1|TREMBL:Q5SP16|ENSEMBL:ENSP00000364803;ENSP00000372675;ENSP00000372880|VEGA…
0.9761	Chymo-OB20080301_01.02890.02890.2	57.43	R.n[89.01]K[156.13]HIMGQNVADY.M	IPI:IPI00000494.6|SWISS-PROT:P46777|TREMBL:A2RUM7;Q32LZ3;Q59GX9;Q8WYP1;Q9BUV4|ENSEMBL:ENSP00000359345|REFSEQ:NP_000960|H-INV:HIT000291718|VEGA:OTTHUMP00000012584,IPI:IPI00739106.3|REFSEQ:XP_001722688;XP_001722690;XP_001724935;XP_942206;XP_948280
0.977	Chymo-OB20080301_01.05219.05219.2	50.69	R.n[89.01]VASAAAK[156.13]AALEEF.S	IPI:IPI00234252.2|SWISS-PROT:Q92922|TREMBL:Q05BW5;Q05CR1;Q17RS0|ENSEMBL:ENSP00000254480|REFSEQ:NP_003065|H-INV:HIT000220955|VEGA:OTTHUMP00000164798,IPI:IPI00793678.1|VEGA:OTTHUMP00000171007,IPI:IPI00797830.3|TREMBL:Q58EY4|VEGA:OTTHUMP00000171006
0.9771	Chymo-OB20080301_01.02911.02911.2	50.48	R.n[89.01]K[156.13]VSQPIEGHAASF.A	IPI:IPI00024067.4|SWISS-PROT:Q00610-1|TREMBL:Q49AL0|ENSEMBL:ENSP00000269122|REFSEQ:NP_004850|H-INV:HIT000054067|VEGA:OTTHUMP00000165784;OTTHUMP00000181743,IPI:IPI00455383.4|SWISS-PROT:Q00610-2|ENSEMBL:ENSP00000376763|VEGA:OTTHUMP00000165785;OTTHUMP00000181744
0.9781	Chymo-OB20080301_01.04712.04712.3	38.05	R.n[89.01]GLTSVINQK[156.13]LK[156.13]DDEVAQL.K	IPI:IPI00219217.3|SWISS-PROT:P07195|TREMBL:Q5U077|ENSEMBL:ENSP00000229319;ENSP00000379386|REFSEQ:NP_002291|H-INV:HIT000037014|VEGA:OTTHUMP00000165228;OTTHUMP00000165229;OTTHUMP00000166897
0.9785	Chymo-OB20080301_01.04221.04221.2	57.06	R.n[89.01]IGK[156.13]PAPDFK[156.13]ATAVVDGAF.K	IPI:IPI00027350.3|SWISS-PROT:P32119|ENSEMBL:ENSP00000301522|REFSEQ:NP_005800|H-INV:HIT000277909|VEGA:OTTHUMP00000077857;OTTHUMP00000165823,IPI:IPI00375401.1|TREMBL:Q6P390|REFSEQ:NP_859428,IPI:IPI00794777.1|TREMBL:A6NIW5;Q9UC23|ENSEMBL:ENSP00000334063|VEGA:OTTHUMP00000165825
0.9786	Chymo-OB20080301_01.05116.05116.2	56.67	R.n[89.01]K[156.13]GPEFTK[156.13]DFAPVIVEAF.K	IPI:IPI00062336.1|SWISS-PROT:Q96P16-2|ENSEMBL:ENSP00000314602|VEGA:OTTHUMP00000073471,IPI:IPI00102425.1|SWISS-PROT:Q96P16-1|ENSEMBL:ENSP00000349955;ENSP00000381984|REFSEQ:NP_060640|VEGA:OTTHUMP00000073470;OTTHUMP00000163414,IPI:IPI00385260.1|SWISS-PROT:Q96P16-3|TREMBL:A8KA42|ENSEMBL:ENSP00000337476|H-INV:HIT000050382|VEGA:OTTHUMP00000073468
0.9792	Chymo-OB20080301_01.04769.04769.2	51.1	R.n[89.01]QATK[156.13]DAGVIAGLNVL.R	IPI:IPI00301277.1|SWISS-PROT:P34931|TREMBL:B0UXW8;Q53FA3|ENSEMBL:ENSP00000364805|REFSEQ:NP_005518|VEGA:OTTHUMP00000029295
0.9792	Chymo-OB20080301_01.05445.05445.2	50.67	R.n[89.01]FQSAAIGALQEASEAY.L	IPI:IPI00219038.9|SWISS-PROT:P84243|TREMBL:A8K4Y7|ENSEMBL:ENSP00000254810;ENSP00000355778;ENSP00000355780;ENSP00000355781;ENSP00000364327|REFSEQ:NP_002098;NP_005315|H-INV:HIT000054194;HIT000271836;HIT000288836|VEGA:OTTHUMP00000035618;OTTHUMP00000035619;OTTHUMP00000035621;OTTHUMP00000182464;OTTHUMP00000182465,IPI:IPI00235724.4|REFSEQ:XP_001132114;XP_001724344;XP_293943,IPI:IPI00874018.1|TREMBL:Q6T…
0.9794	Chymo-OB20080301_01.04565.04565.2	51.68	R.n[89.01]TAAANAAAGAAENAF.R	IPI:IPI00306382.1|SWISS-PROT:O14828-1,IPI:IPI00306383.1|SWISS-PROT:O14828-2,IPI:IPI00453116.4|TREMBL:B1AVS6;Q6FHJ5|ENSEMBL:ENSP00000307275|REFSEQ:NP_005689|H-INV:HIT000294546|VEGA:OTTHUMP00000034066,IPI:IPI00607640.1|TREMBL:A9Z1W6|ENSEMBL:ENSP00000347540|REFSEQ:NP_443069|VEGA:OTTHUMP00000034067
0.9794	Chymo-OB20080301_01.02396.02396.4	29.15	R.n[89.01]RDHPLPEVAHVK[156.13]HL.S	IPI:IPI00006579.1|SWISS-PROT:P13073|TREMBL:Q6P666|ENSEMBL:ENSP00000253452|REFSEQ:NP_001852|H-INV:HIT000222217|VEGA:OTTHUMP00000080377;OTTHUMP00000175004
0.9795	Chymo-OB20080301_01.04502.04502.3	40	R.n[89.01]RIQLVEEELDRAQERL.A	IPI:IPI00000230.6|TREMBL:Q9Y427|ENSEMBL:ENSP00000267996|REFSEQ:NP_001018007|VEGA:OTTHUMP00000175858
0.9802	Chymo-OB20080301_01.04809.04809.2	52.55	R.n[89.01]TPEAVQK[156.13]LL.E	IPI:IPI00026781.2|SWISS-PROT:P49327|TREMBL:Q13587;Q4LE83;Q6PJJ3|ENSEMBL:ENSP00000304592|REFSEQ:NP_004095|H-INV:HIT000260792|VEGA:OTTHUMP00000180803
0.9804	Chymo-OB20080301_01.05091.05091.3	36.51	R.n[89.01]SGK[156.13]APILIATDVASRGLDVEDVK[156.13]F.V	IPI:IPI00023785.6|SWISS-PROT:Q92841-1|ENSEMBL:ENSP00000216019|REFSEQ:NP_006377|VEGA:OTTHUMP00000028920;OTTHUMP00000199224,IPI:IPI00651653.1|SWISS-PROT:Q92841-3|TREMBL:B1AHM0;Q59F66|ENSEMBL:ENSP00000380033|REFSEQ:NP_001091974|H-INV:HIT000267366|VEGA:OTTHUMP00000199223
0.9808	Chymo-OB20080301_01.02436.02436.2	53.16	R.n[89.01]GGSSGAK[156.13]F.R	IPI:IPI00010153.5|SWISS-PROT:P62829|ENSEMBL:ENSP00000346039;ENSP00000377865|REFSEQ:NP_000969|H-INV:HIT000337801|VEGA:OTTHUMP00000164151;OTTHUMP00000164153;OTTHUMP00000181271,IPI:IPI00791920.1|VEGA:OTTHUMP00000181269,IPI:IPI00794091.1|TREMBL:Q8N4F9|ENSEMBL:ENSP00000377866|VEGA:OTTHUMP00000164152;OTTHUMP00000181270,IPI:IPI00795408.1|TREMBL:Q9BTQ7|ENSEMBL:ENSP00000367336|VEGA:OTTHUMP00000181272,IPI:…
0.9808	Chymo-OB20080301_01.03234.03234.2	52.16	R.n[89.01]GTGIVSAPVPK[156.13]K[156.13]L.L	IPI:IPI00013485.3|SWISS-PROT:P15880|TREMBL:O60249;Q3KQT6;Q6IPX5;Q8J014;Q8N5L9;Q8NI62;Q9BSW5|ENSEMBL:ENSP00000341885;ENSP00000380483|REFSEQ:NP_002943|H-INV:HIT000262212;HIT000334016|VEGA:OTTHUMP00000081455;OTTHUMP00000158896
0.9812	Chymo-OB20080301_01.04428.04428.2	52.42	R.n[89.01]K[156.13]DGNASGTTLLEAL.D	IPI:IPI00025447.8|TREMBL:A6PW80;Q2F837;Q6IQ15;Q6P082;Q6P4C9;Q8TBL1;Q96C29;Q96CD8;Q96EB3|ENSEMBL:ENSP00000350920|VEGA:OTTHUMP00000196138
0.9817	Chymo-OB20080301_01.05425.05425.2	56.08	R.n[89.01]AAVIGDVIRVY.S	IPI:IPI00015953.3|SWISS-PROT:Q9NR30-1|TREMBL:Q3SWU7;Q8NI92|ENSEMBL:ENSP00000346120|REFSEQ:NP_004719|H-INV:HIT000219764|VEGA:OTTHUMP00000019713,IPI:IPI00477179.1|SWISS-PROT:Q9NR30-2
0.9817	Chymo-OB20080301_01.03159.03159.2	52.85	Y.n[89.01]K[156.13]IGGIGTVPVGR.V	IPI:IPI00014424.1|SWISS-PROT:Q05639|ENSEMBL:ENSP00000217182;ENSP00000298049|REFSEQ:NP_001949|H-INV:HIT000386552|VEGA:OTTHUMP00000031776,IPI:IPI00025447.8|TREMBL:A6PW80;Q2F837;Q6IQ15;Q6P082;Q6P4C9;Q8TBL1;Q96C29;Q96CD8;Q96EB3|ENSEMBL:ENSP00000350920|VEGA:OTTHUMP00000196138,IPI:IPI00382804.1|TREMBL:Q14222,IPI:IPI00396485.3|SWISS-PROT:P68104|TREMBL:A8K9C4;A9X7H1;Q16577;Q504Z0;Q53G85;Q53G89;Q53GA1;Q53…
0.9821	Chymo-OB20080301_01.05089.05089.2	71.65	R.n[89.01]K[156.13]EGGLGPLNIPL.L	IPI:IPI00027350.3|SWISS-PROT:P32119|ENSEMBL:ENSP00000301522|REFSEQ:NP_005800|H-INV:HIT000277909|VEGA:OTTHUMP00000077857;OTTHUMP00000165823
0.9822	Chymo-OB20080301_01.04308.04308.2	52.98	R.n[89.01]K[156.13]K[156.13]SPNELVDDLF.K	IPI:IPI00022830.3|SWISS-PROT:Q9UNZ2-4|TREMBL:Q5JXA4|ENSEMBL:ENSP00000338643|REFSEQ:NP_061327|VEGA:OTTHUMP00000029974,IPI:IPI00100197.3|SWISS-PROT:Q9UNZ2-1|TREMBL:Q53FE8|ENSEMBL:ENSP00000216879|REFSEQ:NP_057227|H-INV:HIT000031196|VEGA:OTTHUMP00000029972,IPI:IPI00397571.1|SWISS-PROT:Q9UNZ2-5|TREMBL:A6ND98;Q53FF5;Q5JXA5|ENSEMBL:ENSP00000371068;ENSP00000371089|VEGA:OTTHUMP00000029976
0.9822	Chymo-OB20080301_01.05093.05093.3	38.59	R.n[89.01]K[156.13]LGGSQEDQIK[156.13]NAIDK[156.13]LF.V	IPI:IPI00550488.4|TREMBL:Q8WZ45|REFSEQ:XP_001129887,IPI:IPI00744692.1|SWISS-PROT:P37837|TREMBL:Q9UMF8|ENSEMBL:ENSP00000321259|REFSEQ:NP_006746|H-INV:HIT000049331;HIT000192344|VEGA:OTTHUMP00000164441
0.9825	Chymo-OB20080301_01.01678.01678.4	29.88	R.n[89.01]GTAK[156.13]ANVGAGK[156.13]K[156.13]PK[156.13]E.-	IPI:IPI00029750.1|SWISS-PROT:P62847-1|TREMBL:Q5T0P7;Q7Z3D1|ENSEMBL:ENSP00000361435|REFSEQ:NP_001017|H-INV:HIT000333818|VEGA:OTTHUMP00000019919
0.9829	Chymo-OB20080301_01.04945.04945.2	51.65	R.n[89.01]VAVEAK[156.13]NPADLPK[156.13]LVEGL.K	IPI:IPI00186290.6|SWISS-PROT:P13639|TREMBL:Q6PK56;Q8TA90|ENSEMBL:ENSP00000307940|REFSEQ:NP_001952|H-INV:HIT000326370|VEGA:OTTHUMP00000076424;OTTHUMP00000083014
0.9831	Chymo-OB20080301_01.03689.03689.3	41.19	R.n[89.01]K[156.13]DHNIPGELERQLL.Q	IPI:IPI00397526.2|SWISS-PROT:P35580-1|TREMBL:Q149N3;Q6PK16;Q9BWG0;Q9UMG3|ENSEMBL:ENSP00000269243|REFSEQ:NP_005955|H-INV:HIT000196222|VEGA:OTTHUMP00000135337;OTTHUMP00000183184
0.9831	Chymo-OB20080301_01.03711.03711.2	51.55	R.n[89.01]SLGK[156.13]GSAPPGPVPEGSIRIY.S	IPI:IPI00019755.3|SWISS-PROT:P78417|ENSEMBL:ENSP00000358727|REFSEQ:NP_004823|H-INV:HIT000054246|VEGA:OTTHUMP00000020429
0.9836	Chymo-OB20080301_01.02847.02847.2	61.89	R.n[89.01]HQGVMVGMGQK[156.13]DSY.V	IPI:IPI00008603.1|SWISS-PROT:P62736|TREMBL:A8K3K1|ENSEMBL:ENSP00000224784|REFSEQ:NP_001604|H-INV:HIT000269810|VEGA:OTTHUMP00000020042,IPI:IPI00021428.1|SWISS-PROT:P68133|TREMBL:Q5T8M9|ENSEMBL:ENSP00000355645|REFSEQ:NP_001091|H-INV:HIT000035891|VEGA:OTTHUMP00000036123,IPI:IPI00021439.1|SWISS-PROT:P60709|TREMBL:Q1KLZ0;Q53G76;Q53G99;Q53GK6;Q562S0;Q96HG5;Q9UE89;Q9UMN3|ENSEMBL:ENSP00000349960|REFSEQ:N…
0.9836	Chymo-OB20080301_01.05132.05132.3	39.2	R.n[89.01]VIISAPSADAPMFVMGVNHEK[156.13]Y.D	IPI:IPI00219018.7|SWISS-PROT:P04406|TREMBL:Q2TSD0;Q53X65|ENSEMBL:ENSP00000229239;ENSP00000380068;ENSP00000380070|REFSEQ:NP_002037|H-INV:HIT000034167|VEGA:OTTHUMP00000166331;OTTHUMP00000174430;OTTHUMP00000174431;OTTHUMP00000174432,IPI:IPI00788737.1|VEGA:OTTHUMP00000166332,IPI:IPI00789134.1|TREMBL:A4UCT1;Q16768;Q5ZEY3|ENSEMBL:ENSP00000380065|VEGA:OTTHUMP00000174433,IPI:IPI00794605.1|VEGA:OTTHUMP000…
0.9839	Chymo-OB20080301_01.04167.04167.2	54.72	R.n[89.01]GK[156.13]NNTVGLIQL.N	IPI:IPI00024993.4|SWISS-PROT:P30084|ENSEMBL:ENSP00000357535|REFSEQ:NP_004083|H-INV:HIT000273810|VEGA:OTTHUMP00000020811
0.9847	Chymo-OB20080301_01.03973.03973.2	54.15	R.n[89.01]STITSREIQTAVRL.L	IPI:IPI00003935.6|SWISS-PROT:Q16778|TREMBL:A8K110|ENSEMBL:ENSP00000336417;ENSP00000358151|REFSEQ:NP_003519|H-INV:HIT000263353|VEGA:OTTHUMP00000013920
0.9847	Chymo-OB20080301_01.02800.02800.3	41.46	Q.n[89.01]K[156.13]DSYVGDEAQSK[156.13]RGIL.T	IPI:IPI00008603.1|SWISS-PROT:P62736|TREMBL:A8K3K1|ENSEMBL:ENSP00000224784|REFSEQ:NP_001604|H-INV:HIT000269810|VEGA:OTTHUMP00000020042
0.9851	Chymo-OB20080301_01.03228.03228.2	54.4	R.n[89.01]GGENVK[156.13]AINQQTGAF.V	IPI:IPI00479786.4|SWISS-PROT:Q92945-1|ENSEMBL:ENSP00000381216|REFSEQ:NP_003676|VEGA:OTTHUMP00000066904;OTTHUMP00000077049,IPI:IPI00855957.2|SWISS-PROT:Q92945-2|ENSEMBL:ENSP00000201886|H-INV:HIT000266093
0.9851	Chymo-OB20080301_01.04997.04997.3	40.6	R.n[89.01]NIIHGSDSVESAEK[156.13]EIGLW.F	IPI:IPI00012048.1|SWISS-PROT:P15531|TREMBL:Q6FGK3|ENSEMBL:ENSP00000376892|REFSEQ:NP_000260|VEGA:OTTHUMP00000174723;OTTHUMP00000181681,IPI:IPI00375531.2|TREMBL:Q86XQ2|ENSEMBL:ENSP00000013034;ENSP00000337060|REFSEQ:NP_937818|VEGA:OTTHUMP00000174724;OTTHUMP00000174772;OTTHUMP00000181679;OTTHUMP00000181682,IPI:IPI00791971.1|VEGA:OTTHUMP00000181680
0.9853	Chymo-OB20080301_01.03837.03837.2	64.81	R.n[89.01]K[156.13]TVTAMDVVY.A	IPI:IPI00453473.6|SWISS-PROT:P62805|TREMBL:Q0VAS5;Q6B823|ENSEMBL:ENSP00000289352;ENSP00000343282;ENSP00000346316;ENSP00000347168;ENSP00000348258;ENSP00000350159;ENSP00000350767;ENSP00000352980;ENSP00000353624;ENSP00000358153;ENSP00000358162;ENSP00000366581;ENSP00000366956;ENSP00000366974;ENSP00000367034;ENSP00000376663;ENSP00000376664;ENSP00000376668;ENSP00000376669;ENSP00000376671|REFSEQ:NP_0010…
0.986	Chymo-OB20080301_01.03191.03191.3	41.88	R.n[89.01]K[156.13]MK[156.13]DTDSEEEIREAF.R	IPI:IPI00075248.11|SWISS-PROT:P62158|TREMBL:Q96HY3|ENSEMBL:ENSP00000272298;ENSP00000291295;ENSP00000349467;ENSP00000375785|REFSEQ:NP_001734;NP_005175;NP_008819|H-INV:HIT000035481;HIT000191227;HIT000272851|VEGA:OTTHUMP00000028284;OTTHUMP00000043938;OTTHUMP00000076186;OTTHUMP00000159070;OTTHUMP00000164793;OTTHUMP00000164794,IPI:IPI00386621.1|TREMBL:Q9BRL5,IPI:IPI00794543.1|TREMBL:A8K1M2|VEGA:OTTHUM…
0.9868	Chymo-OB20080301_01.05198.05198.2	56.02	R.n[89.01]SLADIAREEASNF.R	IPI:IPI00171199.5|SWISS-PROT:P25788-2|REFSEQ:NP_687033|H-INV:HIT000004773,IPI:IPI00419249.5|SWISS-PROT:P25788-1|TREMBL:Q6IB71|ENSEMBL:ENSP00000216455|REFSEQ:NP_002779|VEGA:OTTHUMP00000028016;OTTHUMP00000179019
0.9871	Chymo-OB20080301_01.03272.03272.2	56.85	R.n[89.01]RPVHLDQAAF.R	IPI:IPI00100151.4|SWISS-PROT:Q9H0D6-1|ENSEMBL:ENSP00000366396|REFSEQ:NP_036387|H-INV:HIT000025437|VEGA:OTTHUMP00000030403,IPI:IPI00788157.1|SWISS-PROT:Q9H0D6-2
0.9871	Chymo-OB20080301_01.04634.04634.4	25.62	R.n[89.01]MPFPVNHGASSEDTLLK[156.13]DAAK[156.13]VC[160.03]REF.T	IPI:IPI00018352.1|SWISS-PROT:P09936|TREMBL:Q4W5K6|ENSEMBL:ENSP00000284440|REFSEQ:NP_004172|H-INV:HIT000029526|VEGA:OTTHUMP00000125219,IPI:IPI00657702.1|TREMBL:A6NKP9|ENSEMBL:ENSP00000371179;ENSP00000371181|VEGA:OTTHUMP00000125220;OTTHUMP00000125221
0.9874	Chymo-OB20080301_01.05054.05054.2	65.24	R.n[89.01]GSYGDLGGPIITTQVTIPK[156.13]DL.A	IPI:IPI00216049.1|SWISS-PROT:P61978-1|TREMBL:Q5T6W4|ENSEMBL:ENSP00000317788;ENSP00000353552|REFSEQ:NP_112552|H-INV:HIT000036940|VEGA:OTTHUMP00000021553;OTTHUMP00000021558
0.9878	Chymo-OB20080301_01.05179.05179.2	71.59	R.n[89.01]VETGVLK[156.13]PGMVVTF.A	IPI:IPI00025447.8|TREMBL:A6PW80;Q2F837;Q6IQ15;Q6P082;Q6P4C9;Q8TBL1;Q96C29;Q96CD8;Q96EB3|ENSEMBL:ENSP00000350920|VEGA:OTTHUMP00000196138,IPI:IPI00382804.1|TREMBL:Q14222,IPI:IPI00396485.3|SWISS-PROT:P68104|TREMBL:A8K9C4;A9X7H1;Q16577;Q504Z0;Q53G85;Q53G89;Q53GA1;Q53GE9;Q53HM9;Q53HQ7;Q53HR1;Q53HR5;Q6IPN6;Q6IPS9;Q6IPT9;Q8IUB0;Q96RE1;Q9H2I7;Q9NZS6|ENSEMBL:ENSP00000330054;ENSP00000339053;ENSP00000339063…
0.9879	Chymo-OB20080301_01.03195.03195.3	47.51	R.n[89.01]K[156.13]GHAVGDIPGVRF.K	IPI:IPI00218606.7|SWISS-PROT:P62266|TREMBL:A8K517|ENSEMBL:ENSP00000296674|REFSEQ:NP_001016|H-INV:HIT000264179,IPI:IPI00739952.2|REFSEQ:XP_001130095;XP_944780,IPI:IPI00887638.1|REFSEQ:XP_001716528,IPI:IPI00888094.1|REFSEQ:XP_001715359
0.9881	Chymo-OB20080301_01.04427.04427.2	68.71	R.n[89.01]QVK[156.13]EMNPALGIDC[160.03]L.H	IPI:IPI00010720.1|SWISS-PROT:P48643|TREMBL:A8JZY8;A8K2X8;Q96GI1;Q9BU08;Q9HB74|ENSEMBL:ENSP00000280326|REFSEQ:NP_036205|H-INV:HIT000095964|VEGA:OTTHUMP00000161671
0.9884	Chymo-OB20080301_01.04591.04591.2	69.37	R.n[89.01]VK[156.13]PAPDETSFSEALL.K	IPI:IPI00005198.2|SWISS-PROT:Q12905|ENSEMBL:ENSP00000357673|REFSEQ:NP_004506|H-INV:HIT000272623|VEGA:OTTHUMP00000035158
0.9887	Chymo-OB20080301_01.04553.04553.2	57.14	R.n[89.01]SGNIVAGIANESK[156.13]K[156.13]LY.G	IPI:IPI00029079.5|SWISS-PROT:P49915|TREMBL:A8K639;Q53F90|ENSEMBL:ENSP00000295920|REFSEQ:NP_003866|H-INV:HIT000035715|VEGA:OTTHUMP00000096239;OTTHUMP00000173293
0.9891	Chymo-OB20080301_01.03765.03765.2	64.41	R.n[89.01]STGK[156.13]GIVEF.A	IPI:IPI00010740.1|SWISS-PROT:P23246-1|TREMBL:Q5SZ71;Q6PIX2;Q86VG2;Q9BSV4|ENSEMBL:ENSP00000349748|REFSEQ:NP_005057|H-INV:HIT000323115|VEGA:OTTHUMP00000004329,IPI:IPI00216613.1|SWISS-PROT:P23246-2
0.9891	Chymo-OB20080301_01.03510.03510.3	42.51	R.n[89.01]RYDDPEVQK[156.13]DIK[156.13]NVPF.K	IPI:IPI00007765.5|SWISS-PROT:P38646|TREMBL:A1XP52;Q1HB43;Q2F839;Q53H23;Q8N1C8|ENSEMBL:ENSP00000297185|REFSEQ:NP_004125|H-INV:HIT000192047|VEGA:OTTHUMP00000159494
0.9894	Chymo-OB20080301_01.04868.04868.2	57.03	R.n[89.01]GSTAPVGGGAFPTIVEREPW.D	IPI:IPI00299571.5|SWISS-PROT:Q15084-2|ENSEMBL:ENSP00000371024,IPI:IPI00644989.2|SWISS-PROT:Q15084-1|TREMBL:Q53RC7|ENSEMBL:ENSP00000272227|REFSEQ:NP_005733|H-INV:HIT000030313|VEGA:OTTHUMP00000115548
0.9896	Chymo-OB20080301_01.04448.04448.2	59.33	R.n[89.01]K[156.13]DGNASGTTLLEAL.D	IPI:IPI00025447.8|TREMBL:A6PW80;Q2F837;Q6IQ15;Q6P082;Q6P4C9;Q8TBL1;Q96C29;Q96CD8;Q96EB3|ENSEMBL:ENSP00000350920|VEGA:OTTHUMP00000196138
0.9896	Chymo-OB20080301_01.04615.04615.2	80.76	R.n[89.01]VK[156.13]PAPDETSFSEALL.K	IPI:IPI00005198.2|SWISS-PROT:Q12905|ENSEMBL:ENSP00000357673|REFSEQ:NP_004506|H-INV:HIT000272623|VEGA:OTTHUMP00000035158
0.9896	Chymo-OB20080301_01.04192.04192.3	44.08	R.n[89.01]K[156.13]C[160.03]K[156.13]ELFPIQMEGVK[156.13]L.T	IPI:IPI00014053.3|SWISS-PROT:O96008-1|ENSEMBL:ENSP00000252487|REFSEQ:NP_006105|H-INV:HIT000063723|VEGA:OTTHUMP00000069009;OTTHUMP00000078179;OTTHUMP00000078180
0.9906	Chymo-OB20080301_01.03094.03094.2	67.98	R.n[89.01]K[156.13]DGNASGTTLL.E	IPI:IPI00025447.8|TREMBL:A6PW80;Q2F837;Q6IQ15;Q6P082;Q6P4C9;Q8TBL1;Q96C29;Q96CD8;Q96EB3|ENSEMBL:ENSP00000350920|VEGA:OTTHUMP00000196138
0.9906	Chymo-OB20080301_01.04834.04834.2	66.74	R.n[89.01]K[156.13]AVDEAADALL.K	IPI:IPI00009960.6|SWISS-PROT:Q16891-1|TREMBL:B1H0U5|ENSEMBL:ENSP00000254636|REFSEQ:NP_006830|H-INV:HIT000101087
0.9906	Chymo-OB20080301_01.04924.04924.2	60.72	R.n[89.01]K[156.13]VNNADDFPNLF.R	IPI:IPI00011569.2|SWISS-PROT:Q13085-1|ENSEMBL:ENSP00000377928;ENSP00000377929|REFSEQ:NP_942133;NP_942136|H-INV:HIT000251156|VEGA:OTTHUMP00000164076;OTTHUMP00000180727,IPI:IPI00396015.5|SWISS-PROT:Q13085-4|ENSEMBL:ENSP00000344789;ENSP00000354565|REFSEQ:NP_942131|VEGA:OTTHUMP00000164069,IPI:IPI00396018.1|SWISS-PROT:Q13085-3|TREMBL:Q59FY4;Q7Z5W8|ENSEMBL:ENSP00000335323|REFSEQ:NP_942135|VEGA:OTTHUMP0…
0.9907	Chymo-OB20080301_01.04499.04499.2	70.72	R.n[89.01]K[156.13]PVAGALDVSF.N	IPI:IPI00009480.1|SWISS-PROT:Q99627|TREMBL:Q53QS9|ENSEMBL:ENSP00000346340|REFSEQ:NP_006701|H-INV:HIT000094446|VEGA:OTTHUMP00000164415,IPI:IPI00377080.1|TREMBL:A8K1H6|ENSEMBL:ENSP00000375865|REFSEQ:NP_937832
0.9907	Chymo-OB20080301_01.03978.03978.2	61.3	R.n[89.01]QIAAK[156.13]IGGDAGTSL.N	IPI:IPI00375441.2|SWISS-PROT:Q96AE4-1|TREMBL:Q59FU3;Q6PJY1|ENSEMBL:ENSP00000359804|REFSEQ:NP_003893|H-INV:HIT000217578|VEGA:OTTHUMP00000038483
0.9908	Chymo-OB20080301_01.04424.04424.2	61.6	R.n[89.01]ALDVIQAGK[156.13]EY.V	IPI:IPI00003438.2|SWISS-PROT:O75937|ENSEMBL:ENSP00000263697|REFSEQ:NP_055095|H-INV:HIT000299139|VEGA:OTTHUMP00000003646
0.9909	Chymo-OB20080301_01.02939.02939.2	60.68	R.n[89.01]RSPSK[156.13]PLPEVTDEY.K	IPI:IPI00009032.1|SWISS-PROT:P05455|TREMBL:Q14730;Q15367;Q2F832;Q53XJ4;Q9UMH5;Q9UMH6;Q9UMH7|ENSEMBL:ENSP00000260956|REFSEQ:NP_003133|H-INV:HIT000288232|VEGA:OTTHUMP00000163067
0.991	Chymo-OB20080301_01.03807.03807.2	60.26	R.n[89.01]TNEK[156.13]VELQELNDRF.A	IPI:IPI00418471.6|SWISS-PROT:P08670|TREMBL:B0YJC2;B0YJC4;Q53HU8;Q8N9S6|ENSEMBL:ENSP00000224237|REFSEQ:NP_003371|H-INV:HIT000262376|VEGA:OTTHUMP00000019224,IPI:IPI00465084.6|SWISS-PROT:P17661|TREMBL:A5Z217;Q2PUK1;Q45VM6;Q45VM7;Q45VM8;Q53SB5;Q549R7;Q549R8;Q549R9;Q5RLN0;Q5RLN1;Q5RLN2;Q9GZR6;Q9H319|ENSEMBL:ENSP00000363071|REFSEQ:NP_001918|H-INV:HIT000041427|VEGA:OTTHUMP00000064865
0.9911	Chymo-OB20080301_01.03520.03520.2	62.66	R.n[89.01]SNAQRQEISAAF.K	IPI:IPI00329801.12|SWISS-PROT:P08758|TREMBL:Q6FHB3|ENSEMBL:ENSP00000296511|REFSEQ:NP_001145|H-INV:HIT000291452|VEGA:OTTHUMP00000164026,IPI:IPI00872379.1|TREMBL:A8MTE3|ENSEMBL:ENSP00000377921
0.9912	Chymo-OB20080301_01.03569.03569.2	61.68	R.n[89.01]NSTIPTK[156.13]QTQIF.T	IPI:IPI00301277.1|SWISS-PROT:P34931|TREMBL:B0UXW8;Q53FA3|ENSEMBL:ENSP00000364805|REFSEQ:NP_005518|VEGA:OTTHUMP00000029295,IPI:IPI00304925.5|SWISS-PROT:P08107|TREMBL:A8K5I0;Q9UQC1|ENSEMBL:ENSP00000364801;ENSP00000364802;ENSP00000375391;ENSP00000375399;ENSP00000382839|REFSEQ:NP_005337|H-INV:HIT000030904;HIT000038434;HIT000260966|VEGA:OTTHUMP00000014656;OTTHUMP00000029287;OTTHUMP00000029288;OTTHUMP0…
0.9915	Chymo-OB20080301_01.04249.04249.2	61.67	R.n[89.01]HRPIGIGVQGLADAF.I	IPI:IPI00013871.1|SWISS-PROT:P23921|TREMBL:Q53GZ5|ENSEMBL:ENSP00000300738|REFSEQ:NP_001024|H-INV:HIT000322327|VEGA:OTTHUMP00000164513
0.9917	Chymo-OB20080301_01.05254.05254.2	62.67	R.n[89.01]MESALDQLK[156.13]QF.T	IPI:IPI00550488.4|TREMBL:Q8WZ45|REFSEQ:XP_001129887,IPI:IPI00744692.1|SWISS-PROT:P37837|TREMBL:Q9UMF8|ENSEMBL:ENSP00000321259|REFSEQ:NP_006746|H-INV:HIT000049331;HIT000192344|VEGA:OTTHUMP00000164441
0.9919	Chymo-OB20080301_01.04454.04454.2	63.56	R.n[89.01]GAAAC[160.03]DLVQRF.V	IPI:IPI00217920.6|SWISS-PROT:Q8IZ83-1|ENSEMBL:ENSP00000293350|REFSEQ:NP_699160|H-INV:HIT000050604|VEGA:OTTHUMP00000069951;OTTHUMP00000077538
0.9919	Chymo-OB20080301_01.04381.04381.2	62.58	R.n[89.01]GIHSAIDASQTPDVVF.A	IPI:IPI00215901.1|SWISS-PROT:P54819-1|TREMBL:A8K6L1|ENSEMBL:ENSP00000346921|REFSEQ:NP_001616|VEGA:OTTHUMP00000004287,IPI:IPI00218988.4|SWISS-PROT:P54819-2|TREMBL:Q5EB54|ENSEMBL:ENSP00000362548|REFSEQ:NP_037543|H-INV:HIT000220322|VEGA:OTTHUMP00000004288
0.9919	Chymo-OB20080301_01.04048.04048.2	61.91	R.n[89.01]LAK[156.13]VDATEESDLAQQY.G	IPI:IPI00010796.1|SWISS-PROT:P07237|ENSEMBL:ENSP00000327801|REFSEQ:NP_000909|H-INV:HIT000040847|VEGA:OTTHUMP00000182660;OTTHUMP00000196834
0.992	Chymo-OB20080301_01.03954.03954.2	63.52	R.n[89.01]LGQEATVGK[156.13]ATGF.L	IPI:IPI00021290.5|SWISS-PROT:P53396|TREMBL:Q4LE36|ENSEMBL:ENSP00000253792|REFSEQ:NP_001087|H-INV:HIT000032659|VEGA:OTTHUMP00000164772;OTTHUMP00000181358,IPI:IPI00394838.2|TREMBL:Q8N9C4|ENSEMBL:ENSP00000345398;ENSP00000377474|REFSEQ:NP_942127|VEGA:OTTHUMP00000164773
0.992	Chymo-OB20080301_01.04496.04496.3	41.97	R.n[89.01]K[156.13]GDYLGK[156.13]TVQVVPHITDAIQEW.V	IPI:IPI00290142.5|SWISS-PROT:P17812|ENSEMBL:ENSP00000361699;ENSP00000361704|REFSEQ:NP_001896|H-INV:HIT000321727|VEGA:OTTHUMP00000006322;OTTHUMP00000006323
0.9921	Chymo-OB20080301_01.03511.03511.2	64.12	R.n[89.01]GK[156.13]ATISNDGATIL.K	IPI:IPI00018465.1|SWISS-PROT:Q99832|TREMBL:A8K7E6;Q53HV2;Q6IBT3|ENSEMBL:ENSP00000258091|REFSEQ:NP_006420|H-INV:HIT000266185|VEGA:OTTHUMP00000041016
0.9922	Chymo-OB20080301_01.04969.04969.2	63.99	R.n[89.01]VASAAAK[156.13]SALEEF.S	IPI:IPI00150057.6|SWISS-PROT:Q8TAQ2-2|ENSEMBL:ENSP00000302919|REFSEQ:NP_620706|VEGA:OTTHUMP00000168108,IPI:IPI00216047.3|SWISS-PROT:Q8TAQ2-1|ENSEMBL:ENSP00000267064|REFSEQ:NP_003066|H-INV:HIT000040150|VEGA:OTTHUMP00000168107
0.9925	Chymo-OB20080301_01.02990.02990.2	69.91	R.n[89.01]K[156.13]QPPVSPGTAL.V	IPI:IPI00179700.3|SWISS-PROT:P17096-1|TREMBL:Q5T6U9|ENSEMBL:ENSP00000308227;ENSP00000349871;ENSP00000378452|REFSEQ:NP_665906;NP_665908;NP_665911|VEGA:OTTHUMP00000016224
0.9925	Chymo-OB20080301_01.04540.04540.2	64.95	R.n[89.01]GTGGVDTAAVGGVF.D	IPI:IPI00022977.1|SWISS-PROT:P12277|TREMBL:A8K236;Q6FG40|ENSEMBL:ENSP00000299198|REFSEQ:NP_001814|H-INV:HIT000034729|VEGA:OTTHUMP00000028370;OTTHUMP00000043509
0.9925	Chymo-OB20080301_01.04012.04012.3	44.72	R.n[89.01]K[156.13]EIPAK[156.13]IIFEDDRC[160.03]L.A	IPI:IPI00239077.5|SWISS-PROT:P49773|ENSEMBL:ENSP00000304229|REFSEQ:NP_005331|H-INV:HIT000033040|VEGA:OTTHUMP00000159244
0.9927	Chymo-OB20080301_01.04892.04892.2	62.98	R.n[89.01]GSTAPVGGGAFPTIVEREPW.D	IPI:IPI00299571.5|SWISS-PROT:Q15084-2|ENSEMBL:ENSP00000371024,IPI:IPI00644989.2|SWISS-PROT:Q15084-1|TREMBL:Q53RC7|ENSEMBL:ENSP00000272227|REFSEQ:NP_005733|H-INV:HIT000030313|VEGA:OTTHUMP00000115548
0.9929	Chymo-OB20080301_01.05123.05123.2	64.35	R.n[89.01]K[156.13]ELEQVC[160.03]NPIISGLY.Q	IPI:IPI00304925.5|SWISS-PROT:P08107|TREMBL:A8K5I0;Q9UQC1|ENSEMBL:ENSP00000364801;ENSP00000364802;ENSP00000375391;ENSP00000375399;ENSP00000382839|REFSEQ:NP_005337|H-INV:HIT000030904;HIT000038434;HIT000260966|VEGA:OTTHUMP00000014656;OTTHUMP00000029287;OTTHUMP00000029288;OTTHUMP00000029727;OTTHUMP00000029728,IPI:IPI00647012.1|TREMBL:Q5SP16|ENSEMBL:ENSP00000364803;ENSP00000372675;ENSP00000372880|VEGA…
0.9929	Chymo-OB20080301_01.03443.03443.3	43.11	R.n[89.01]K[156.13]LETNPDIK[156.13]PSNVEPMEK[156.13]EF.G	IPI:IPI00003886.2|SWISS-PROT:Q9BVP2-2|ENSEMBL:ENSP00000378278|REFSEQ:NP_996561;NP_996562|VEGA:OTTHUMP00000171491,IPI:IPI00306380.10|SWISS-PROT:Q9BVP2-1|TREMBL:Q5PU80|ENSEMBL:ENSP00000346542|REFSEQ:NP_055181|H-INV:HIT000030077|VEGA:OTTHUMP00000171490,IPI:IPI00798037.1|VEGA:OTTHUMP00000171496
0.9932	Chymo-OB20080301_01.04403.04403.2	67.55	R.n[89.01]ALDVIQAGK[156.13]EY.V	IPI:IPI00003438.2|SWISS-PROT:O75937|ENSEMBL:ENSP00000263697|REFSEQ:NP_055095|H-INV:HIT000299139|VEGA:OTTHUMP00000003646
0.9933	Chymo-OB20080301_01.05199.05199.2	70.77	R.n[89.01]LAK[156.13]LSDGVAVL.K	IPI:IPI00784154.1|SWISS-PROT:P10809|TREMBL:Q53QD5|ENSEMBL:ENSP00000340019;ENSP00000373620|REFSEQ:NP_002147;NP_955472|H-INV:HIT000031088|VEGA:OTTHUMP00000068935
0.9936	Chymo-OB20080301_01.04725.04725.2	67.73	R.n[89.01]QATK[156.13]DAGVIAGLNVL.R	IPI:IPI00301277.1|SWISS-PROT:P34931|TREMBL:B0UXW8;Q53FA3|ENSEMBL:ENSP00000364805|REFSEQ:NP_005518|VEGA:OTTHUMP00000029295
0.9938	Chymo-OB20080301_01.03607.03607.2	69.25	R.n[89.01]K[156.13]VVVC[160.03]DNGTGF.V	IPI:IPI00005159.3|SWISS-PROT:P61160|TREMBL:Q8IY98|ENSEMBL:ENSP00000260641|REFSEQ:NP_005713|VEGA:OTTHUMP00000159937,IPI:IPI00470573.1|REFSEQ:NP_001005386|H-INV:HIT000057727,IPI:IPI00749250.2|ENSEMBL:ENSP00000367220
0.9938	Chymo-OB20080301_01.05215.05215.2	68.6	R.n[89.01]K[156.13]LPIDVTEGEVISL.G	IPI:IPI00179964.5|SWISS-PROT:P26599-1|ENSEMBL:ENSP00000014112|REFSEQ:NP_114368|VEGA:OTTHUMP00000077908
0.994	Chymo-OB20080301_01.05078.05078.2	89.24	R.n[89.01]K[156.13]LIGDPNLEF.V	IPI:IPI00643041.3|SWISS-PROT:P62826|TREMBL:A8K3Z8|ENSEMBL:ENSP00000254675|REFSEQ:NP_006316|H-INV:HIT000036751|VEGA:OTTHUMP00000166077;OTTHUMP00000169874,IPI:IPI00792120.1|VEGA:OTTHUMP00000169872,IPI:IPI00792352.1|ENSEMBL:ENSP00000376176|VEGA:OTTHUMP00000166078;OTTHUMP00000169870,IPI:IPI00795109.1|VEGA:OTTHUMP00000169871,IPI:IPI00795671.1|ENSEMBL:ENSP00000376174|VEGA:OTTHUMP00000166103,IPI:IPI0079…
0.994	Chymo-OB20080301_01.04173.04173.2	86.33	R.n[89.01]VIGSGC[160.03]NLDSARF.R	IPI:IPI00148061.3|SWISS-PROT:Q6ZMR3|TREMBL:Q96L19|ENSEMBL:ENSP00000280706;ENSP00000379516|REFSEQ:NP_659409|H-INV:HIT000255613,IPI:IPI00217966.7|SWISS-PROT:P00338-1|ENSEMBL:ENSP00000227157|REFSEQ:NP_005557|H-INV:HIT000049306|VEGA:OTTHUMP00000165205,IPI:IPI00219217.3|SWISS-PROT:P07195|TREMBL:Q5U077|ENSEMBL:ENSP00000229319;ENSP00000379386|REFSEQ:NP_002291|H-INV:HIT000037014|VEGA:OTTHUMP00000165228;O…
0.9942	Chymo-OB20080301_01.03404.03404.2	69.62	R.n[89.01]GPGLEK[156.13]TGVAVNK[156.13]PAEF.T	IPI:IPI00302592.2|TREMBL:Q5HY53;Q60FE6;Q6NXF2;Q8TES4|ENSEMBL:ENSP00000353467|REFSEQ:NP_001447|VEGA:OTTHUMP00000024320,IPI:IPI00333541.6|SWISS-PROT:P21333|TREMBL:Q5HY55;Q60FE5;Q8NF52|ENSEMBL:ENSP00000358866;ENSP00000358879|REFSEQ:NP_001104026|H-INV:HIT000321833|VEGA:OTTHUMP00000024321,IPI:IPI00644576.1|TREMBL:Q5HY54;Q86TQ3;Q96C61|ENSEMBL:ENSP00000358863|VEGA:OTTHUMP00000064890
0.9944	Chymo-OB20080301_01.04747.04747.2	72.02	R.n[89.01]QATK[156.13]DAGVIAGLNVL.R	IPI:IPI00301277.1|SWISS-PROT:P34931|TREMBL:B0UXW8;Q53FA3|ENSEMBL:ENSP00000364805|REFSEQ:NP_005518|VEGA:OTTHUMP00000029295
0.9944	Chymo-OB20080301_01.03163.03163.2	82.59	R.n[89.01]K[156.13]PTDGASSSNC[160.03]VTDISHL.V	IPI:IPI00179953.2|SWISS-PROT:P49321-1|TREMBL:A8K6H2;Q6PJY7;Q9P1N1|ENSEMBL:ENSP00000255120|REFSEQ:NP_002473|H-INV:HIT000034803|VEGA:OTTHUMP00000009513
0.9945	Chymo-OB20080301_01.03338.03338.2	72.57	R.n[89.01]GAAK[156.13]EAAGK[156.13]SSGPTSLF.A	IPI:IPI00479217.1|SWISS-PROT:Q00839-2|TREMBL:Q9UEL2|ENSEMBL:ENSP00000283179|REFSEQ:NP_004492|H-INV:HIT000031521|VEGA:OTTHUMP00000038192,IPI:IPI00644079.2|TREMBL:Q5RI17;Q96BA7|ENSEMBL:ENSP00000355482|REFSEQ:NP_114032|VEGA:OTTHUMP00000038193,IPI:IPI00883857.1|SWISS-PROT:Q00839-1
0.9945	Chymo-OB20080301_01.05115.05115.2	82.5	R.n[89.01]SATK[156.13]VTADVINAAEK[156.13]L.Q	IPI:IPI00011200.5|SWISS-PROT:O43175|ENSEMBL:ENSP00000358417|REFSEQ:NP_006614|H-INV:HIT000035203|VEGA:OTTHUMP00000013926
0.9946	Chymo-OB20080301_01.02899.02899.2	73.37	R.n[89.01]SGAPAAESK[156.13]EIVRGY.K	IPI:IPI00299977.1|SWISS-PROT:Q9NRX4|TREMBL:B1AMX1;Q6FIE5|ENSEMBL:ENSP00000247665|REFSEQ:NP_054891|H-INV:HIT000304870|VEGA:OTTHUMP00000022619,IPI:IPI00513775.1|TREMBL:B1AMX0|ENSEMBL:ENSP00000360723;ENSP00000360724|VEGA:OTTHUMP00000022620
0.9947	Chymo-OB20080301_01.02980.02980.2	76.21	R.n[89.01]K[156.13]SSLVTSK[156.13]LAGGQVE.-	IPI:IPI00383552.4|SWISS-PROT:O43768-1|TREMBL:Q6FHW0;Q6IAM4;Q6NUL2;Q6VUC8|ENSEMBL:ENSP00000358010|REFSEQ:NP_004427|H-INV:HIT000004455|VEGA:OTTHUMP00000032931,IPI:IPI00410179.1|TREMBL:Q6VUC7|ENSEMBL:ENSP00000355239|REFSEQ:NP_996928|VEGA:OTTHUMP00000034003,IPI:IPI00410180.1|TREMBL:Q6VUC6|ENSEMBL:ENSP00000354835|REFSEQ:NP_996929|VEGA:OTTHUMP00000034006,IPI:IPI00470835.2|TREMBL:Q68D48|ENSEMBL:ENSP0000…
0.9963	Chymo-OB20080301_01.03785.03785.3	45.96	R.n[89.01]AGK[156.13]SSGSGAGK[156.13]GAVSAEQVIAGF.N	IPI:IPI00006052.3|SWISS-PROT:Q9UHV9|TREMBL:B1AQP2|ENSEMBL:ENSP00000356989|REFSEQ:NP_036526|H-INV:HIT000035827|VEGA:OTTHUMP00000029707
0.9966	Chymo-OB20080301_01.04879.04879.3	48.14	R.n[89.01]AGAIAPC[160.03]EVTVPAQNTGLGPEK[156.13]TSFF.Q	IPI:IPI00008530.1|SWISS-PROT:P05388|TREMBL:A8K4Z4;Q53HK9;Q53HW2|ENSEMBL:ENSP00000339027;ENSP00000376299|REFSEQ:NP_000993;NP_444505|H-INV:HIT000049094|VEGA:OTTHUMP00000082938;OTTHUMP00000082939;OTTHUMP00000169513;OTTHUMP00000169514,IPI:IPI00556485.2|TREMBL:Q3B7A4;Q6NSF2|ENSEMBL:ENSP00000366471|VEGA:OTTHUMP00000169505,IPI:IPI00791188.1|VEGA:OTTHUMP00000169506,IPI:IPI00791448.1|TREMBL:Q3MHV2|VEGA:OT…
0.9975	Chymo-OB20080301_01.03455.03455.3	50.56	R.n[89.01]K[156.13]GVAINMVTEEDK[156.13]RTL.R	IPI:IPI00025491.1|SWISS-PROT:P60842|TREMBL:A8K088;A8K7F6;Q9NZR9|ENSEMBL:ENSP00000369881|REFSEQ:NP_001407|H-INV:HIT000281563;HIT000333951|VEGA:OTTHUMP00000135288;OTTHUMP00000182828
0.9976	Chymo-OB20080301_01.04507.04507.3	50.36	R.n[89.01]K[156.13]FGDPVVQSDMK[156.13]HWPF.Q	IPI:IPI00304925.5|SWISS-PROT:P08107|TREMBL:A8K5I0;Q9UQC1|ENSEMBL:ENSP00000364801;ENSP00000364802;ENSP00000375391;ENSP00000375399;ENSP00000382839|REFSEQ:NP_005337|H-INV:HIT000030904;HIT000038434;HIT000260966|VEGA:OTTHUMP00000014656;OTTHUMP00000029287;OTTHUMP00000029288;OTTHUMP00000029727;OTTHUMP00000029728,IPI:IPI00845339.1|TREMBL:Q59EJ3|ENSEMBL:ENSP00000382915|REFSEQ:NP_005336|H-INV:HIT000305153|…
0.9978	Chymo-OB20080301_01.03573.03573.3	50.63	R.n[89.01]RK[156.13]EVTDEIVK[156.13]EF.M	IPI:IPI00295400.1|SWISS-PROT:P23381|TREMBL:P78534;Q502Y0;Q53XB6|ENSEMBL:ENSP00000347495;ENSP00000376620|REFSEQ:NP_004175;NP_776049|H-INV:HIT000306035|VEGA:OTTHUMP00000028083,IPI:IPI00412737.1|TREMBL:A6NGN1|ENSEMBL:ENSP00000339485;ENSP00000351481;ENSP00000376618|REFSEQ:NP_998810;NP_998811
0.9979	Chymo-OB20080301_01.03426.03426.4	32.24	R.n[89.01]K[156.13]GK[156.13]EK[156.13]K[156.13]EEQVISLGPQVAEGENVF.G	IPI:IPI00026271.5|SWISS-PROT:P62263|ENSEMBL:ENSP00000311028|REFSEQ:NP_001020241;NP_001020242;NP_005608|H-INV:HIT000275460|VEGA:OTTHUMP00000160559
0.998	Chymo-OB20080301_01.01863.01863.3	60.69	R.n[89.01]AK[156.13]EAAEQDVEK[156.13]K[156.13]K[156.13].-	IPI:IPI00397611.2|REFSEQ:XP_001725673;XP_371023;XP_947268|VEGA:OTTHUMP00000183269,IPI:IPI00465361.4|SWISS-PROT:P26373|TREMBL:A8K4C8;O60250;Q567Q8;Q6NZ55|ENSEMBL:ENSP00000307889;ENSP00000376811|REFSEQ:NP_000968;NP_150254|H-INV:HIT000047452;HIT000334202|VEGA:OTTHUMP00000081450;OTTHUMP00000081451;OTTHUMP00000165255;OTTHUMP00000165256
0.998	Chymo-OB20080301_01.03491.03491.3	44.11	R.n[89.01]GGEQINK[156.13]IQQDSGC[160.03]K[156.13]VQISPDSGGLPERSVSL.T	IPI:IPI00479786.4|SWISS-PROT:Q92945-1|ENSEMBL:ENSP00000381216|REFSEQ:NP_003676|VEGA:OTTHUMP00000066904;OTTHUMP00000077049
0.9981	Chymo-OB20080301_01.05005.05005.4	37.12	R.n[89.01]K[156.13]GVITVK[156.13]DGK[156.13]TLNDELEIIEGMK[156.13]F.D	IPI:IPI00784154.1|SWISS-PROT:P10809|TREMBL:Q53QD5|ENSEMBL:ENSP00000340019;ENSP00000373620|REFSEQ:NP_002147;NP_955472|H-INV:HIT000031088|VEGA:OTTHUMP00000068935,IPI:IPI00790763.1|TREMBL:Q53SE2|VEGA:OTTHUMP00000068937
0.9982	Chymo-OB20080301_01.04153.04153.3	49.57	R.n[89.01]IVAPGK[156.13]GILAADESTGSIAK[156.13]RL.Q	IPI:IPI00465439.5|SWISS-PROT:P04075|TREMBL:A4UCS9;A4UCT0;Q6FI10;Q9UCN2|ENSEMBL:ENSP00000336927;ENSP00000378661|REFSEQ:NP_000025;NP_908930;NP_908932|H-INV:HIT000031868|VEGA:OTTHUMP00000080131;OTTHUMP00000080132;OTTHUMP00000080133;OTTHUMP00000162983
0.9985	Chymo-OB20080301_01.03486.03486.3	52.17	R.n[89.01]GK[156.13]TVPEELVK[156.13]PEELSK[156.13]Y.R	IPI:IPI00004968.1|SWISS-PROT:Q9UMS4|ENSEMBL:ENSP00000227524|REFSEQ:NP_055317|H-INV:HIT000244630
0.9991	Chymo-OB20080301_01.02408.02408.4	41.37	R.n[89.01]RK[156.13]PDYEPVENTDEAQK[156.13]K[156.13]F.G	IPI:IPI00299263.5|SWISS-PROT:Q9NP61|ENSEMBL:ENSP00000263245|REFSEQ:NP_055385|H-INV:HIT000069716|VEGA:OTTHUMP00000028526;OTTHUMP00000198439,IPI:IPI00877805.1|TREMBL:B0QYV7|VEGA:OTTHUMP00000198438
0.9992	Chymo-OB20080301_01.05234.05234.3	56.03	R.n[89.01]K[156.13]EGLDEVAGIINDAK[156.13]F.I	IPI:IPI00028275.1|SWISS-PROT:Q14008|TREMBL:Q0VAX7;Q0VAX8;Q8IYN5|ENSEMBL:ENSP00000346566|REFSEQ:NP_001008938|H-INV:HIT000042253|VEGA:OTTHUMP00000081794,IPI:IPI00472887.3|TREMBL:Q2TA89;Q6NSH4|ENSEMBL:ENSP00000310227|REFSEQ:NP_055571|VEGA:OTTHUMP00000081793
0.9993	Chymo-OB20080301_01.02610.02610.3	57.59	L.n[89.01]RDNIQGITK[156.13]PAIR.R	IPI:IPI00453473.6|SWISS-PROT:P62805|TREMBL:Q0VAS5;Q6B823|ENSEMBL:ENSP00000289352;ENSP00000343282;ENSP00000346316;ENSP00000347168;ENSP00000348258;ENSP00000350159;ENSP00000350767;ENSP00000352980;ENSP00000353624;ENSP00000358153;ENSP00000358162;ENSP00000366581;ENSP00000366956;ENSP00000366974;ENSP00000367034;ENSP00000376663;ENSP00000376664;ENSP00000376668;ENSP00000376669;ENSP00000376671|REFSEQ:NP_0010…
0.9993	Chymo-OB20080301_01.04484.04484.3	56.51	R.n[89.01]ALAENSGVK[156.13]ANEVISK[156.13]LY.A	IPI:IPI00302925.4|ENSEMBL:ENSP00000373811|VEGA:OTTHUMP00000096462,IPI:IPI00784090.2|SWISS-PROT:P50990|TREMBL:Q53HU0;Q7Z759|ENSEMBL:ENSP00000286788|REFSEQ:NP_006576|H-INV:HIT000264807|VEGA:OTTHUMP00000096463,IPI:IPI00794673.1|VEGA:OTTHUMP00000042105
0.9993	Chymo-OB20080301_01.04363.04363.3	57.85	R.n[89.01]K[156.13]FGDPVVQSDMK[156.13]HWPF.Q	IPI:IPI00304925.5|SWISS-PROT:P08107|TREMBL:A8K5I0;Q9UQC1|ENSEMBL:ENSP00000364801;ENSP00000364802;ENSP00000375391;ENSP00000375399;ENSP00000382839|REFSEQ:NP_005337|H-INV:HIT000030904;HIT000038434;HIT000260966|VEGA:OTTHUMP00000014656;OTTHUMP00000029287;OTTHUMP00000029288;OTTHUMP00000029727;OTTHUMP00000029728,IPI:IPI00845339.1|TREMBL:Q59EJ3|ENSEMBL:ENSP00000382915|REFSEQ:NP_005336|H-INV:HIT000305153|…
0.9995	Chymo-OB20080301_01.02898.02898.3	58.31	R.n[89.01]GSK[156.13]PGK[156.13]NVQLQENEIRGL.C	IPI:IPI00005705.1|SWISS-PROT:P36873-1|TREMBL:Q9UPN1|ENSEMBL:ENSP00000335084|REFSEQ:NP_002701|H-INV:HIT000323407|VEGA:OTTHUMP00000082907
0.9996	Chymo-OB20080301_01.03270.03270.3	60.03	R.n[89.01]K[156.13]AVIVK[156.13]NIDDGTSDRPY.S	IPI:IPI00219155.5|SWISS-PROT:P61353|ENSEMBL:ENSP00000253788|REFSEQ:NP_000979|H-INV:HIT000333692;HIT000336011|VEGA:OTTHUMP00000181240;OTTHUMP00000181241,IPI:IPI00382885.1|TREMBL:Q8WTY3
0.9997	Chymo-OB20080301_01.03641.03641.3	63.41	R.n[89.01]K[156.13]VVGDVAYDEAK[156.13]ERASF.I	IPI:IPI00218342.10|SWISS-PROT:P11586|ENSEMBL:ENSP00000216605|REFSEQ:NP_005947|H-INV:HIT000191225|VEGA:OTTHUMP00000180657,IPI:IPI00794900.1|VEGA:OTTHUMP00000028302
0.9997	Chymo-OB20080301_01.03901.03901.4	41.36	R.n[89.01]GAK[156.13]AEEILEK[156.13]GLK[156.13]VREY.E	IPI:IPI00376798.3|SWISS-PROT:P62913-1|TREMBL:Q08ES8;Q5VVD0|ENSEMBL:ENSP00000363676|REFSEQ:NP_000966|H-INV:HIT000191669|VEGA:OTTHUMP00000002956,IPI:IPI00647168.1|TREMBL:Q5VVC9|VEGA:OTTHUMP00000003146,IPI:IPI00647674.1|TREMBL:Q5VVC8|VEGA:OTTHUMP00000003145,IPI:IPI00746438.2|SWISS-PROT:P62913-2
0.9997	Chymo-OB20080301_01.03921.03921.3	61.09	R.n[89.01]SIGAAAK[156.13]SQVISNAK[156.13]NTVQGF.K	IPI:IPI00002966.1|SWISS-PROT:P34932|TREMBL:B0AZS1;B0AZT0;B0AZU6;O14992;Q2TAL4;Q59GF8;Q7KYN0|ENSEMBL:ENSP00000302961|REFSEQ:NP_002145|H-INV:HIT000058763|VEGA:OTTHUMP00000159262,IPI:IPI00031022.2|TREMBL:Q9BUK9|ENSEMBL:ENSP00000320397
0.9997	Chymo-OB20080301_01.02732.02732.3	60.26	R.n[89.01]TAASGAAGDK[156.13]DTK[156.13]DISAPK[156.13]PGPL.K	IPI:IPI00028275.1|SWISS-PROT:Q14008|TREMBL:Q0VAX7;Q0VAX8;Q8IYN5|ENSEMBL:ENSP00000346566|REFSEQ:NP_001008938|H-INV:HIT000042253|VEGA:OTTHUMP00000081794
0.9998	Chymo-OB20080301_01.02804.02804.3	65.43	R.n[89.01]K[156.13]EEK[156.13]K[156.13]AAAPAPEEEMDEC[160.03]EQAL.A	IPI:IPI00000875.6|SWISS-PROT:P26641|TREMBL:Q2F838;Q2F840;Q53YD7|ENSEMBL:ENSP00000331901|REFSEQ:NP_001395|H-INV:HIT000049297
0.9999	Chymo-OB20080301_01.03799.03799.3	75.31	R.n[89.01]K[156.13]IQALQQQADEAEDRAQGL.Q	IPI:IPI00010779.4|SWISS-PROT:P67936-1|TREMBL:Q5U0D9|ENSEMBL:ENSP00000300933|REFSEQ:NP_003281|VEGA:OTTHUMP00000067627;OTTHUMP00000078182
0.9999	Chymo-OB20080301_01.05008.05008.3	77.38	R.n[89.01]QK[156.13]IVQAEGEAEAAK[156.13]MLGEAL.S	IPI:IPI00027252.6|SWISS-PROT:Q99623|TREMBL:Q9BXV3|ENSEMBL:ENSP00000382362|REFSEQ:NP_009204|H-INV:HIT000339489|VEGA:OTTHUMP00000166441
0.9999	Chymo-OB20080301_01.05090.05090.3	69.83	H.n[89.01]RIEEVPELPLVVEDK[156.13]VEGY.K	IPI:IPI00003918.6|SWISS-PROT:P36578|TREMBL:A8K502;Q53G74;Q59GY2|ENSEMBL:ENSP00000311430|REFSEQ:NP_000959|H-INV:HIT000304287|VEGA:OTTHUMP00000164249;OTTHUMP00000176421
0.9999	Chymo-OB20080301_01.04074.04074.4	40.96	R.n[89.01]K[156.13]IDQK[156.13]AVDSQILPK[156.13]IK[156.13]AIPQLQGY.L	IPI:IPI00329389.8|SWISS-PROT:Q02878|TREMBL:Q8N5Z7|ENSEMBL:ENSP00000202773|REFSEQ:NP_000961;NP_001019833|H-INV:HIT000031725|VEGA:OTTHUMP00000082923;OTTHUMP00000082924;OTTHUMP00000169279;OTTHUMP00000169280,IPI:IPI00790342.1|TREMBL:Q9HBB3|VEGA:OTTHUMP00000169281,IPI:IPI00867533.1|TREMBL:Q8TBK5|H-INV:HIT000305529
0.9999	Chymo-OB20080301_01.03971.03971.4	42.4	R.n[89.01]RGATVEAK[156.13]QSEAEVVTEIQLEK[156.13]DQPL.V	IPI:IPI00470805.2|SWISS-PROT:Q14676-2|TREMBL:A1Z5I7;A2AB04;A2RRA8;A7YY86|ENSEMBL:ENSP00000365587|VEGA:OTTHUMP00000164873;OTTHUMP00000195192;OTTHUMP00000195652
1	Chymo-OB20080301_01.03625.03625.4	67.75	H.n[89.01]RIVAPGK[156.13]GILAADESTGSIAK[156.13]RL.Q	IPI:IPI00465439.5|SWISS-PROT:P04075|TREMBL:A4UCS9;A4UCT0;Q6FI10;Q9UCN2|ENSEMBL:ENSP00000336927;ENSP00000378661|REFSEQ:NP_000025;NP_908930;NP_908932|H-INV:HIT000031868|VEGA:OTTHUMP00000080131;OTTHUMP00000080132;OTTHUMP00000080133;OTTHUMP00000162983
1	Chymo-OB20080301_01.03451.03451.4	84.57	R.n[89.01]RAEAEK[156.13]QLQQAQAAGAEQEVEK[156.13]F.T	IPI:IPI00026215.1|SWISS-PROT:P39748|TREMBL:Q6FHX6|ENSEMBL:ENSP00000305480|REFSEQ:NP_004102|H-INV:HIT000029517
1	Chymo-OB20080301_01.03116.03116.4	70.74	R.n[89.01]HQGVMVGMGQK[156.13]DSYVGDEAQSK[156.13]RGIL.T	IPI:IPI00008603.1|SWISS-PROT:P62736|TREMBL:A8K3K1|ENSEMBL:ENSP00000224784|REFSEQ:NP_001604|H-INV:HIT000269810|VEGA:OTTHUMP00000020042
1	Chymo-OB20080301_01.04914.04914.4	52.65	R.n[89.01]K[156.13]PFPINHGETSDETLLEDAIEVC[160.03]K[156.13]K[156.13]F.M	IPI:IPI00011250.3|SWISS-PROT:P15374|ENSEMBL:ENSP00000366819|REFSEQ:NP_005993|H-INV:HIT000038282|VEGA:OTTHUMP00000018509,IPI:IPI00514154.2|TREMBL:Q5TBK7|ENSEMBL:ENSP00000366813|VEGA:OTTHUMP00000018511

## Sheet: table_S2_matriptase_GluC
Table S2. List of all 98 unique peptides identified using Mascot and X! Tandem by the addition of recombinant matriptase to HEK293 cell proteomes digested with GluC. Data were analyzed as described in Material and Methods.
probability	spectrum	ion score	peptide	protein
0.8732	Glu-C-OB20080301_01-DE.00000.00000.2	40.77	R.n[89.01]EDHGRGYFE.Y	IPI:IPI00479217.1|SWISS-PROT:Q00839-2|TREMBL:Q9UEL2|ENSEMBL:ENSP00000283179|REFSEQ:NP_004492|H-INV:HIT000031521|VEGA:OTTHUMP00000038192
0.8737	Glu-C-OB20080301_01-DE.00000.00000.2	41.75	R.n[89.01]RNPPGGK[156.13]SSLVLG.-	IPI:IPI00007764.4|SWISS-PROT:Q9UK76-1|ENSEMBL:ENSP00000303110|REFSEQ:NP_057269|VEGA:OTTHUMP00000182437
0.8788	Glu-C-OB20080301_01-DE.00000.00000.2	42.2	R.n[89.01]K[156.13]LIVDSVK[156.13]E.L	IPI:IPI00006715.3|SWISS-PROT:O60216|TREMBL:A8K0E0|ENSEMBL:ENSP00000297338|REFSEQ:NP_006256|H-INV:HIT000042231|VEGA:OTTHUMP00000178212
0.8791	Glu-C-OB20080301_01-DE.00000.00000.3	42.68	R.n[89.01]GTK[156.13]VILHLK[156.13]E.D	IPI:IPI00031523.4|SWISS-PROT:Q14568|H-INV:HIT000195378
0.8793	Glu-C-OB20080301_01-DE.00000.00000.2	68.68	R.n[89.01]SDSSSK[156.13]K[156.13]DVIE.L	IPI:IPI00299571.5|SWISS-PROT:Q15084-2|ENSEMBL:ENSP00000371024
0.8799	Glu-C-OB20080301_01-DE.00000.00000.2	41.94	K.n[89.01]C[160.03]ASLQK[156.13]FGE.R	IPI:IPI00022434.4|TREMBL:A6NBZ8;Q56G89|ENSEMBL:ENSP00000370290
0.8805	Glu-C-OB20080301_01-DE.00000.00000.2	42.21	R.n[89.01]APQVLVLAPTRE.L	IPI:IPI00015953.3|SWISS-PROT:Q9NR30-1|TREMBL:Q3SWU7;Q8NI92|ENSEMBL:ENSP00000346120|REFSEQ:NP_004719|H-INV:HIT000219764|VEGA:OTTHUMP00000019713
0.8825	Glu-C-OB20080301_01-DE.00000.00000.2	58.18	R.n[89.01]AGK[156.13]PVIC[160.03]ATQMLE.S	IPI:IPI00220644.8|SWISS-PROT:P14618-2|TREMBL:A6NFK3|ENSEMBL:ENSP00000320171;ENSP00000373745|REFSEQ:NP_872270;NP_872271|VEGA:OTTHUMP00000043776;OTTHUMP00000043777;OTTHUMP00000176445
0.8884	Glu-C-OB20080301_01-DE.00000.00000.2	43.49	R.n[89.01]TQLVSNLK[156.13]K[156.13]E.G	IPI:IPI00018206.3|SWISS-PROT:P00505|TREMBL:A8K482|ENSEMBL:ENSP00000245206|REFSEQ:NP_002071|H-INV:HIT000194855|VEGA:OTTHUMP00000080691;OTTHUMP00000165254
0.8897	Glu-C-OB20080301_01-DE.00000.00000.2	55.93	N.n[89.01]RYPLIIDPSGQATE.F	IPI:IPI00456969.1|SWISS-PROT:Q14204|TREMBL:B0I1R0|ENSEMBL:ENSP00000348965|REFSEQ:NP_001367|H-INV:HIT000000031|VEGA:OTTHUMP00000028119;OTTHUMP00000065399
0.893	Glu-C-OB20080301_01-DE.00000.00000.2	42.16	R.n[89.01]TLGLYGK[156.13]DQQE.A	IPI:IPI00219757.13|SWISS-PROT:P09211|ENSEMBL:ENSP00000196968;ENSP00000381607|REFSEQ:NP_000843|H-INV:HIT000321506|VEGA:OTTHUMP00000174659
0.8979	Glu-C-OB20080301_01-DE.00000.00000.2	43.46	R.n[89.01]LVTIK[156.13]QLHE.Q	IPI:IPI00220503.9|SWISS-PROT:Q13561|TREMBL:Q53H88|ENSEMBL:ENSP00000346785|REFSEQ:NP_006391|H-INV:HIT000273300|VEGA:OTTHUMP00000082840;OTTHUMP00000168260
0.9004	Glu-C-OB20080301_01-DE.00000.00000.2	42.02	R.n[89.01]RNIPPYFVALVPQEEE.L	IPI:IPI00644712.4|SWISS-PROT:P12956|TREMBL:B1AHC7;B1AHC9;Q6IC76|ENSEMBL:ENSP00000352257;ENSP00000353192|REFSEQ:NP_001460|H-INV:HIT000295315|VEGA:OTTHUMP00000028581
0.9012	Glu-C-OB20080301_01-DE.00000.00000.2	44.91	R.n[89.01]LTSAIAK[156.13]QE.D	IPI:IPI00100160.3|SWISS-PROT:Q86VP6-1|TREMBL:A8K8U1|ENSEMBL:ENSP00000299218|REFSEQ:NP_060918|H-INV:HIT000000546|VEGA:OTTHUMP00000168390
0.9029	Glu-C-OB20080301_01-DE.00000.00000.2	43.72	R.n[89.01]ILGAVAK[156.13]VRE.A	IPI:IPI00291175.7|SWISS-PROT:P18206-2|ENSEMBL:ENSP00000361841|REFSEQ:NP_003364|H-INV:HIT000195504|VEGA:OTTHUMP00000019861
0.9036	Glu-C-OB20080301_01-DE.00000.00000.2	44.41	R.n[89.01]K[156.13]AMK[156.13]GLGTDE.D	IPI:IPI00002459.4|TREMBL:A6NN80|ENSEMBL:ENSP00000348889|REFSEQ:NP_004024
0.9061	Glu-C-OB20080301_01-DE.00000.00000.2	50.51	R.n[89.01]K[156.13]TPVIVTLK[156.13]E.N	IPI:IPI00000877.1|SWISS-PROT:Q9Y4L1|TREMBL:A8C1Z0;Q05D91;Q68D25;Q6IN67;Q9BST8|ENSEMBL:ENSP00000278752|REFSEQ:NP_006380|H-INV:HIT000220888
0.9072	Glu-C-OB20080301_01-DE.00000.00000.3	41.27	R.n[89.01]TQGTK[156.13]IASDGLK[156.13]GRVFE.V	IPI:IPI00419880.6|SWISS-PROT:P61247|TREMBL:A8K4W0;Q6NXR8|ENSEMBL:ENSP00000346050|REFSEQ:NP_000997|H-INV:HIT000030591
0.9125	Glu-C-OB20080301_01-DE.00000.00000.2	44.56	R.n[89.01]K[156.13]QLGQDPFFD.M	IPI:IPI00185258.6|TREMBL:Q2QD12|REFSEQ:XP_001133007;XP_001723163;XP_001725649;XP_943918
0.9129	Glu-C-OB20080301_01-DE.00000.00000.3	41.94	R.n[89.01]K[156.13]NPLPPSVGVVDK[156.13]K[156.13]E.E	IPI:IPI00410693.3|SWISS-PROT:Q8NC51-1|TREMBL:Q5VU19|ENSEMBL:ENSP00000360034|REFSEQ:NP_001018077|VEGA:OTTHUMP00000010978
0.9134	Glu-C-OB20080301_01-DE.00000.00000.2	66.44	R.n[89.01]GQAGGK[156.13]LHIIE.V	IPI:IPI00024067.4|SWISS-PROT:Q00610-1|TREMBL:Q49AL0|ENSEMBL:ENSP00000269122|REFSEQ:NP_004850|H-INV:HIT000054067|VEGA:OTTHUMP00000165784;OTTHUMP00000181743
0.9147	Glu-C-OB20080301_01-DE.00000.00000.2	45.03	R.n[89.01]K[156.13]TFPTVNPSTGE.V	IPI:IPI00006663.1|SWISS-PROT:P05091|ENSEMBL:ENSP00000261733|REFSEQ:NP_000681|H-INV:HIT000031323|VEGA:OTTHUMP00000169261
0.9196	Glu-C-OB20080301_01-DE.00000.00000.2	47.12	R.n[89.01]LSQRFPK[156.13]AE.F	IPI:IPI00022434.4|TREMBL:A6NBZ8;Q56G89|ENSEMBL:ENSP00000370290
0.9214	Glu-C-OB20080301_01-DE.00000.00000.2	45.49	R.n[89.01]K[156.13]AMK[156.13]GFGTDE.Q	IPI:IPI00002460.3|SWISS-PROT:P20073-1|ENSEMBL:ENSP00000378317
0.9216	Glu-C-OB20080301_01-DE.00000.00000.2	47.86	R.n[89.01]LVK[156.13]AFQYVE.T	IPI:IPI00024919.3|SWISS-PROT:P30048|TREMBL:A4UCS5;Q53HC2|ENSEMBL:ENSP00000298510|REFSEQ:NP_006784|H-INV:HIT000039251|VEGA:OTTHUMP00000020590
0.9235	Glu-C-OB20080301_01-DE.00000.00000.2	62.62	R.n[89.01]ALVILAK[156.13]GAEE.M	IPI:IPI00298547.3|SWISS-PROT:Q99497|ENSEMBL:ENSP00000340278;ENSP00000366708;ENSP00000366711;ENSP00000366713|REFSEQ:NP_001116849;NP_009193|H-INV:HIT000297741|VEGA:OTTHUMP00000001348;OTTHUMP00000001349;OTTHUMP00000001350;OTTHUMP00000001351
0.9281	Glu-C-OB20080301_01-DE.00000.00000.2	56.39	R.n[89.01]HILLAVANDEE.L	IPI:IPI00059366.4|ENSEMBL:ENSP00000302572;ENSP00000378410|REFSEQ:NP_001035248;NP_004884|H-INV:HIT000001743|VEGA:OTTHUMP00000159414
0.9298	Glu-C-OB20080301_01-DE.00000.00000.2	46.75	R.n[89.01]GQTPK[156.13]VAK[156.13]QE.K	IPI:IPI00019770.3|SWISS-PROT:P35544|ENSEMBL:ENSP00000279259|REFSEQ:NP_001988|H-INV:HIT000009913
0.9317	Glu-C-OB20080301_01-DE.00000.00000.3	45.47	K.n[89.01]K[156.13]VAPAPAVVK[156.13]K[156.13]QE.A	IPI:IPI00299573.12|SWISS-PROT:P62424|TREMBL:Q5T8U4|ENSEMBL:ENSP00000361076|REFSEQ:NP_000963|H-INV:HIT000050841|VEGA:OTTHUMP00000022469
0.9337	Glu-C-OB20080301_01-DE.00000.00000.2	46.86	R.n[89.01]K[156.13]NNRQPYAVSE.L	IPI:IPI00003918.6|SWISS-PROT:P36578|TREMBL:A8K502;Q53G74;Q59GY2|ENSEMBL:ENSP00000311430|REFSEQ:NP_000959|H-INV:HIT000304287|VEGA:OTTHUMP00000164249;OTTHUMP00000176421
0.9343	Glu-C-OB20080301_01-DE.00000.00000.2	64.68	R.n[89.01]LVK[156.13]PGNQNTQVTE.A	IPI:IPI00299000.5|SWISS-PROT:Q9UQ80|TREMBL:A8K6Y1;Q6PIN5|ENSEMBL:ENSP00000302886|REFSEQ:NP_006182|H-INV:HIT000270284;HIT000333768|VEGA:OTTHUMP00000167979
0.9347	Glu-C-OB20080301_01-DE.00000.00000.2	46.66	R.n[89.01]NVK[156.13]GPVRE.G	IPI:IPI00556589.3|VEGA:OTTHUMP00000182957
0.9354	Glu-C-OB20080301_01-DE.00000.00000.3	44.04	R.n[89.01]K[156.13]LLEPVDHGK[156.13]IE.Y	IPI:IPI00329791.9|SWISS-PROT:Q7L014|TREMBL:A8K6X3;Q0VGL8|ENSEMBL:ENSP00000346236|REFSEQ:NP_055644|H-INV:HIT000035750
0.9379	Glu-C-OB20080301_01-DE.00000.00000.4	40.18	R.n[89.01]RAGPIK[156.13]K[156.13]PPPPTK[156.13]VEE.L	IPI:IPI00010700.2|SWISS-PROT:P48634-1|TREMBL:B0UZE9;B0UZL3|ENSEMBL:ENSP00000372754;ENSP00000372759;ENSP00000372947;ENSP00000372956|VEGA:OTTHUMP00000014571;OTTHUMP00000029646;OTTHUMP00000029647;OTTHUMP00000166009
0.9396	Glu-C-OB20080301_01-DE.00000.00000.2	64.13	R.n[89.01]K[156.13]GGISNILE.E	IPI:IPI00302927.6|SWISS-PROT:P50991|ENSEMBL:ENSP00000233836|REFSEQ:NP_006421|H-INV:HIT000062814|VEGA:OTTHUMP00000041008
0.9418	Glu-C-OB20080301_01-DE.00000.00000.2	48.8	R.n[89.01]QGNTK[156.13]QRIDE.F	IPI:IPI00017367.6|SWISS-PROT:P35241|TREMBL:A7YIJ8;A7YIK3;B0YJ88;Q05CU6;Q6PKD3;Q9NST9|ENSEMBL:ENSP00000342830|REFSEQ:NP_002897|H-INV:HIT000191480
0.9444	Glu-C-OB20080301_01-DE.00000.00000.2	47.87	R.n[89.01]RNSC[160.03]NQC[160.03]NEPRPE.D	IPI:IPI00020194.1|SWISS-PROT:Q92804-2|REFSEQ:NP_003478|VEGA:OTTHUMP00000180963
0.9446	Glu-C-OB20080301_01-DE.00000.00000.2	48.77	R.n[89.01]IVAPGK[156.13]GILAADE.S	IPI:IPI00418262.4|SWISS-PROT:P09972|ENSEMBL:ENSP00000226253;ENSP00000378731|REFSEQ:NP_005156|H-INV:HIT000289368|VEGA:OTTHUMP00000163435;OTTHUMP00000163437;OTTHUMP00000181000
0.9456	Glu-C-OB20080301_01-DE.00000.00000.2	57.53	R.n[89.01]K[156.13]VIDDTNITRLQLE.T	IPI:IPI00554788.5|SWISS-PROT:P05783|ENSEMBL:ENSP00000373487;ENSP00000373489|REFSEQ:NP_000215;NP_954657|H-INV:HIT000280941|VEGA:OTTHUMP00000167632
0.9461	Glu-C-OB20080301_01-DE.00000.00000.2	49.7	R.n[89.01]ALVIVMGK[156.13]E.G	IPI:IPI00107555.3|SWISS-PROT:P35080-2|TREMBL:Q4VBQ4|REFSEQ:NP_002619|VEGA:OTTHUMP00000173189
0.9476	Glu-C-OB20080301_01-DE.00000.00000.2	49.35	R.n[89.01]K[156.13]AIVIC[160.03]PTDE.D	IPI:IPI00013070.2|SWISS-PROT:Q9BUJ2-1|TREMBL:A8K3W4;A8K5K0;A8K6U7|ENSEMBL:ENSP00000263367|REFSEQ:NP_008971|H-INV:HIT000006137|VEGA:OTTHUMP00000068572
0.9476	Glu-C-OB20080301_01-DE.00000.00000.2	47.58	R.n[89.01]ASQQVQRFLEEE.V	IPI:IPI00026904.1|SWISS-PROT:P30566-1|TREMBL:Q71UA4|ENSEMBL:ENSP00000216194|REFSEQ:NP_000017|H-INV:HIT000279081|VEGA:OTTHUMP00000028724;OTTHUMP00000199172
0.9491	Glu-C-OB20080301_01-DE.00000.00000.2	49.31	R.n[89.01]GNGLIK[156.13]VNGRPLE.M	IPI:IPI00221092.8|SWISS-PROT:P62249|ENSEMBL:ENSP00000251453|REFSEQ:NP_001011|H-INV:HIT000031865|VEGA:OTTHUMP00000068431;OTTHUMP00000077987
0.9494	Glu-C-OB20080301_01-DE.00000.00000.2	51.9	R.n[89.01]HILLAVANDEE.L	IPI:IPI00059366.4|ENSEMBL:ENSP00000302572;ENSP00000378410|REFSEQ:NP_001035248;NP_004884|H-INV:HIT000001743|VEGA:OTTHUMP00000159414
0.9498	Glu-C-OB20080301_01-DE.00000.00000.2	51.22	R.n[89.01]HLQLAIRNDEE.L	IPI:IPI00026272.2|SWISS-PROT:P04908;P28001|TREMBL:Q08AJ9|ENSEMBL:ENSP00000259791;ENSP00000303373|REFSEQ:NP_003504;NP_066390|H-INV:HIT000334811;HIT000388593|VEGA:OTTHUMP00000016137;OTTHUMP00000016155
0.9512	Glu-C-OB20080301_01-DE.00000.00000.2	73.66	R.n[89.01]K[156.13]GILVMNTPNGNSLSAAE.L	IPI:IPI00011200.5|SWISS-PROT:O43175|ENSEMBL:ENSP00000358417|REFSEQ:NP_006614|H-INV:HIT000035203|VEGA:OTTHUMP00000013926
0.9515	Glu-C-OB20080301_01-DE.00000.00000.2	48.07	R.n[89.01]K[156.13]PAAVLK[156.13]PSDWE.K	IPI:IPI00100151.4|SWISS-PROT:Q9H0D6-1|ENSEMBL:ENSP00000366396|REFSEQ:NP_036387|H-INV:HIT000025437|VEGA:OTTHUMP00000030403
0.9525	Glu-C-OB20080301_01-DE.00000.00000.2	52.6	R.n[89.01]LAK[156.13]AAFDDAIAE.L	IPI:IPI00000816.1|SWISS-PROT:P62258|TREMBL:Q4VJB6|ENSEMBL:ENSP00000264335|REFSEQ:NP_006752|H-INV:HIT000048658|VEGA:OTTHUMP00000166035;OTTHUMP00000182972
0.9529	Glu-C-OB20080301_01-DE.00000.00000.2	50.37	R.n[89.01]K[156.13]LQIQC[160.03]VVE.D	IPI:IPI00023048.4|SWISS-PROT:P29692|ENSEMBL:ENSP00000378551|REFSEQ:NP_001951|H-INV:HIT000033589|VEGA:OTTHUMP00000178393;OTTHUMP00000178406
0.9535	Glu-C-OB20080301_01-DE.00000.00000.2	48.33	R.n[89.01]SPPIPLAK[156.13]VDATAE.T	IPI:IPI00009904.1|SWISS-PROT:P13667|TREMBL:A8K4K6;Q549T6|ENSEMBL:ENSP00000286091|REFSEQ:NP_004902|H-INV:HIT000035427|VEGA:OTTHUMP00000025137;OTTHUMP00000196763
0.9552	Glu-C-OB20080301_01-DE.00000.00000.2	51.03	R.n[89.01]K[156.13]IHIDLPNE.Q	IPI:IPI00021926.2|SWISS-PROT:P62333|ENSEMBL:ENSP00000216407|REFSEQ:NP_002797|H-INV:HIT000032433|VEGA:OTTHUMP00000028330;OTTHUMP00000179002
0.9554	Glu-C-OB20080301_01-DE.00000.00000.2	68.1	R.n[89.01]K[156.13]ASGPPVSE.L	IPI:IPI00217465.5|SWISS-PROT:P16403|TREMBL:A8K4I2|ENSEMBL:ENSP00000339566|REFSEQ:NP_005310|H-INV:HIT000031065|VEGA:OTTHUMP00000017749
0.9567	Glu-C-OB20080301_01-DE.00000.00000.2	49.09	R.n[89.01]NVK[156.13]LIALSIDSVE.D	IPI:IPI00220301.5|SWISS-PROT:P30041|TREMBL:A4UCS6;A8JZY7|ENSEMBL:ENSP00000342026|REFSEQ:NP_004896|H-INV:HIT000283339|VEGA:OTTHUMP00000032693
0.9572	Glu-C-OB20080301_01-DE.00000.00000.2	50.41	R.n[89.01]ARIVTDRE.T	IPI:IPI00183526.6|TREMBL:Q9BQ02;Q9UCF0|ENSEMBL:ENSP00000319617
0.9575	Glu-C-OB20080301_01-DE.00000.00000.2	49.52	R.n[89.01]K[156.13]ALDRC[160.03]SE.G	IPI:IPI00304596.3|SWISS-PROT:Q15233|TREMBL:A8K525|ENSEMBL:ENSP00000276079;ENSP00000362947;ENSP00000362963|REFSEQ:NP_031389|H-INV:HIT000031450|VEGA:OTTHUMP00000023506;OTTHUMP00000023507;OTTHUMP00000023508
0.959	Glu-C-OB20080301_01-DE.00000.00000.2	61.01	R.n[89.01]K[156.13]VLIIGGGDGGVLRE.V	IPI:IPI00292020.3|SWISS-PROT:P19623|TREMBL:B1AKP9|ENSEMBL:ENSP00000366156|REFSEQ:NP_003123|H-INV:HIT000269401|VEGA:OTTHUMP00000002170
0.9596	Glu-C-OB20080301_01-DE.00000.00000.2	56.06	R.n[89.01]K[156.13]GISLNPE.Q	IPI:IPI00221222.7|SWISS-PROT:P53999|TREMBL:Q59G24;Q6IBA2|ENSEMBL:ENSP00000265073|REFSEQ:NP_006704|H-INV:HIT000264480|VEGA:OTTHUMP00000161705
0.96	Glu-C-OB20080301_01-DE.00000.00000.2	55.33	R.n[89.01]ASQQVQRFLE.E	IPI:IPI00026904.1|SWISS-PROT:P30566-1|TREMBL:Q71UA4|ENSEMBL:ENSP00000216194|REFSEQ:NP_000017|H-INV:HIT000279081|VEGA:OTTHUMP00000028724;OTTHUMP00000199172
0.9605	Glu-C-OB20080301_01-DE.00000.00000.2	50.61	R.n[89.01]QALDK[156.13]LNGFQLE.N	IPI:IPI00658000.2|SWISS-PROT:O00425-1|ENSEMBL:ENSP00000258729|REFSEQ:NP_006538|H-INV:HIT000070076|VEGA:OTTHUMP00000158561
0.9608	Glu-C-OB20080301_01-DE.00000.00000.2	50.77	R.n[89.01]SQPSK[156.13]TLFVK[156.13]GLSE.D	IPI:IPI00183526.6|TREMBL:Q9BQ02;Q9UCF0|ENSEMBL:ENSP00000319617
0.965	Glu-C-OB20080301_01-DE.00000.00000.2	51.56	R.n[89.01]AVAGDIIK[156.13]AATE.L	IPI:IPI00301517.4|SWISS-PROT:Q6NSI4-1|TREMBL:A8K6R5|ENSEMBL:ENSP00000361628|REFSEQ:NP_060485|H-INV:HIT000098630|VEGA:OTTHUMP00000023784
0.9654	Glu-C-OB20080301_01-DE.00000.00000.2	51.8	R.n[89.01]GHNC[160.03]PK[156.13]PVLNFYE.A	IPI:IPI00017617.1|SWISS-PROT:P17844|TREMBL:Q59E92;Q7Z2V5|ENSEMBL:ENSP00000225792|REFSEQ:NP_004387|H-INV:HIT000321720|VEGA:OTTHUMP00000182208
0.9675	Glu-C-OB20080301_01-DE.00000.00000.2	66.51	R.n[89.01]TVSLGAGAK[156.13]DE.L	IPI:IPI00220740.1|SWISS-PROT:P06748-2|ENSEMBL:ENSP00000341168|REFSEQ:NP_954654|VEGA:OTTHUMP00000161025
0.9675	Glu-C-OB20080301_01-DE.00000.00000.2	51.42	R.n[89.01]QVDQLTNDK[156.13]ARVE.V	IPI:IPI00418471.6|SWISS-PROT:P08670|TREMBL:B0YJC2;B0YJC4;Q53HU8;Q8N9S6|ENSEMBL:ENSP00000224237|REFSEQ:NP_003371|H-INV:HIT000262376|VEGA:OTTHUMP00000019224
0.9694	Glu-C-OB20080301_01-DE.00000.00000.2	52.42	R.n[89.01]K[156.13]VVDYSQFQE.S	IPI:IPI00022145.6|SWISS-PROT:Q9H1E3-1|TREMBL:Q54AC0;Q6IA16|ENSEMBL:ENSP00000264531|REFSEQ:NP_073568|H-INV:HIT000029932|VEGA:OTTHUMP00000034230
0.97	Glu-C-OB20080301_01-DE.00000.00000.2	52.46	R.n[89.01]LAK[156.13]AAFDDAIAE.L	IPI:IPI00000816.1|SWISS-PROT:P62258|TREMBL:Q4VJB6|ENSEMBL:ENSP00000264335|REFSEQ:NP_006752|H-INV:HIT000048658|VEGA:OTTHUMP00000166035;OTTHUMP00000182972
0.9754	Glu-C-OB20080301_01-DE.00000.00000.2	55.4	R.n[89.01]K[156.13]LFIGGLSFE.T	IPI:IPI00176692.7|REFSEQ:XP_208373;XP_379885;XP_945048|VEGA:OTTHUMP00000024773
0.9761	Glu-C-OB20080301_01-DE.00000.00000.2	58	R.n[89.01]SYSK[156.13]LLC[160.03]GLLAE.R	IPI:IPI00293276.10|SWISS-PROT:P14174|TREMBL:A5Z1R8;A6MUU8;Q6FHV0|ENSEMBL:ENSP00000215754|REFSEQ:NP_002406|H-INV:HIT000039526|VEGA:OTTHUMP00000028932;OTTHUMP00000198465
0.9762	Glu-C-OB20080301_01-DE.00000.00000.2	54.88	R.n[89.01]RPLIDQVVQTALSE.T	IPI:IPI00024067.4|SWISS-PROT:Q00610-1|TREMBL:Q49AL0|ENSEMBL:ENSP00000269122|REFSEQ:NP_004850|H-INV:HIT000054067|VEGA:OTTHUMP00000165784;OTTHUMP00000181743
0.9805	Glu-C-OB20080301_01-DE.00000.00000.2	57.65	R.n[89.01]AIPNNQVLGK[156.13]IE.R	IPI:IPI00006362.1|SWISS-PROT:O60869-2|ENSEMBL:ENSP00000360711|REFSEQ:NP_694880|VEGA:OTTHUMP00000022617
0.9823	Glu-C-OB20080301_01-DE.00000.00000.2	70.51	R.n[89.01]K[156.13]LIGDPNLE.F	IPI:IPI00643041.3|SWISS-PROT:P62826|TREMBL:A8K3Z8|ENSEMBL:ENSP00000254675|REFSEQ:NP_006316|H-INV:HIT000036751|VEGA:OTTHUMP00000166077;OTTHUMP00000169874
0.9836	Glu-C-OB20080301_01-DE.00000.00000.2	57.95	R.n[89.01]K[156.13]GTDVPK[156.13]WISIMTE.R	IPI:IPI00334627.3|TREMBL:A6NMY6|ENSEMBL:ENSP00000329640|H-INV:HIT000196047
0.9839	Glu-C-OB20080301_01-DE.00000.00000.3	51.89	R.n[89.01]VTIAQGGVLPNIQAVLLPK[156.13]K[156.13]TE.S	IPI:IPI00026272.2|SWISS-PROT:P04908;P28001|TREMBL:Q08AJ9|ENSEMBL:ENSP00000259791;ENSP00000303373|REFSEQ:NP_003504;NP_066390|H-INV:HIT000334811;HIT000388593|VEGA:OTTHUMP00000016137;OTTHUMP00000016155
0.9842	Glu-C-OB20080301_01-DE.00000.00000.2	63.32	R.n[89.01]K[156.13]LPIDVTE.G	IPI:IPI00179964.5|SWISS-PROT:P26599-1|ENSEMBL:ENSP00000014112|REFSEQ:NP_114368|VEGA:OTTHUMP00000077908
0.9843	Glu-C-OB20080301_01-DE.00000.00000.2	59.97	R.n[89.01]K[156.13]VVGDVAYDE.A	IPI:IPI00218342.10|SWISS-PROT:P11586|ENSEMBL:ENSP00000216605|REFSEQ:NP_005947|H-INV:HIT000191225|VEGA:OTTHUMP00000180657
0.986	Glu-C-OB20080301_01-DE.00000.00000.2	70.91	R.n[89.01]K[156.13]GGISNILEE.L	IPI:IPI00302927.6|SWISS-PROT:P50991|ENSEMBL:ENSP00000233836|REFSEQ:NP_006421|H-INV:HIT000062814|VEGA:OTTHUMP00000041008
0.9868	Glu-C-OB20080301_01-DE.00000.00000.2	61.53	R.n[89.01]K[156.13]AVIK[156.13]NADMSEE.M	IPI:IPI00019329.1|SWISS-PROT:P63167|TREMBL:Q6FGH9|ENSEMBL:ENSP00000242577;ENSP00000376296;ENSP00000376297|REFSEQ:NP_001032583;NP_001032584;NP_003737|H-INV:HIT000269701|VEGA:OTTHUMP00000169455;OTTHUMP00000169456
0.9869	Glu-C-OB20080301_01-DE.00000.00000.2	62.19	R.n[89.01]SAVPPGADK[156.13]K[156.13]AE.A	IPI:IPI00008438.1|SWISS-PROT:P46783|ENSEMBL:ENSP00000347271|REFSEQ:NP_001005|H-INV:HIT000265025|VEGA:OTTHUMP00000016229
0.987	Glu-C-OB20080301_01-DE.00000.00000.2	68.33	R.n[89.01]SILK[156.13]IDDVVNTR.-	IPI:IPI00302927.6|SWISS-PROT:P50991|ENSEMBL:ENSP00000233836|REFSEQ:NP_006421|H-INV:HIT000062814|VEGA:OTTHUMP00000041008
0.9872	Glu-C-OB20080301_01-DE.00000.00000.2	64.27	R.n[89.01]GTTITLVLK[156.13]E.E	IPI:IPI00027230.3|SWISS-PROT:P14625|TREMBL:Q59FC6;Q5CAQ5;Q96GW1|ENSEMBL:ENSP00000299767|REFSEQ:NP_003290|H-INV:HIT000262289|VEGA:OTTHUMP00000067595;OTTHUMP00000168979
0.9873	Glu-C-OB20080301_01-DE.00000.00000.2	65.43	R.n[89.01]K[156.13]DDPVTNLNNAFE.V	IPI:IPI00013808.1|SWISS-PROT:O43707|TREMBL:Q96BG6|ENSEMBL:ENSP00000252699|REFSEQ:NP_004915|H-INV:HIT000032172|VEGA:OTTHUMP00000076071;OTTHUMP00000174445
0.9893	Glu-C-OB20080301_01-DE.00000.00000.2	65.12	R.n[89.01]K[156.13]LVTDQNISE.N	IPI:IPI00218847.5|SWISS-PROT:P24666-2|TREMBL:A8K1L9|ENSEMBL:ENSP00000272067|REFSEQ:NP_009030|VEGA:OTTHUMP00000109539
0.9895	Glu-C-OB20080301_01-DE.00000.00000.2	67.21	L.n[89.01]RIVAPGK[156.13]GILAADE.S	IPI:IPI00418262.4|SWISS-PROT:P09972|ENSEMBL:ENSP00000226253;ENSP00000378731|REFSEQ:NP_005156|H-INV:HIT000289368|VEGA:OTTHUMP00000163435;OTTHUMP00000163437;OTTHUMP00000181000
0.9901	Glu-C-OB20080301_01-DE.00000.00000.2	68.57	R.n[89.01]QGQQQAGGDGK[156.13]TE.Q	IPI:IPI00479217.1|SWISS-PROT:Q00839-2|TREMBL:Q9UEL2|ENSEMBL:ENSP00000283179|REFSEQ:NP_004492|H-INV:HIT000031521|VEGA:OTTHUMP00000038192
0.9906	Glu-C-OB20080301_01-DE.00000.00000.2	85.66	R.n[89.01]ALSSQHQARIE.I	IPI:IPI00003362.2|SWISS-PROT:P11021|TREMBL:B0QZ61;Q2KHP4|ENSEMBL:ENSP00000324173|REFSEQ:NP_005338|H-INV:HIT000038771|VEGA:OTTHUMP00000022124
0.9911	Glu-C-OB20080301_01-DE.00000.00000.2	69.73	R.n[89.01]K[156.13]PANDITSQLE.I	IPI:IPI00018583.4|SWISS-PROT:Q5JVS0-1|ENSEMBL:ENSP00000364398|REFSEQ:NP_055097|H-INV:HIT000292984|VEGA:OTTHUMP00000021722
0.9914	Glu-C-OB20080301_01-DE.00000.00000.2	86.99	R.n[89.01]K[156.13]LGIPATIVLPE.S	IPI:IPI00062419.2|SWISS-PROT:Q96GA7|ENSEMBL:ENSP00000341117|REFSEQ:NP_612441|H-INV:HIT000034615|VEGA:OTTHUMP00000169331
0.9915	Glu-C-OB20080301_01-DE.00000.00000.2	73.76	R.n[89.01]K[156.13]IQALQQQADE.A	IPI:IPI00010779.4|SWISS-PROT:P67936-1|TREMBL:Q5U0D9|ENSEMBL:ENSP00000300933|REFSEQ:NP_003281|VEGA:OTTHUMP00000067627;OTTHUMP00000078182
0.9915	Glu-C-OB20080301_01-DE.00000.00000.2	83.8	R.n[89.01]RLQQTQNQVDE.V	IPI:IPI00549343.3|SWISS-PROT:Q15836|TREMBL:Q6FGG2;Q9BRV4|ENSEMBL:ENSP00000054666|REFSEQ:NP_004772|H-INV:HIT000287243|VEGA:OTTHUMP00000001361
0.9917	Glu-C-OB20080301_01-DE.00000.00000.2	70.48	R.n[89.01]SATK[156.13]VTADVINAAE.K	IPI:IPI00011200.5|SWISS-PROT:O43175|ENSEMBL:ENSP00000358417|REFSEQ:NP_006614|H-INV:HIT000035203|VEGA:OTTHUMP00000013926
0.9918	Glu-C-OB20080301_01-DE.00000.00000.2	76.27	R.n[89.01]ALVQSLLAK[156.13]E.A	IPI:IPI00015865.6|SWISS-PROT:Q9NX46|ENSEMBL:ENSP00000362273|REFSEQ:NP_060295|H-INV:HIT000247915|VEGA:OTTHUMP00000008926
0.9919	Glu-C-OB20080301_01-DE.00000.00000.2	79.98	E.n[89.01]TAGGVMTALIK[156.13]R.N	IPI:IPI00301277.1|SWISS-PROT:P34931|TREMBL:B0UXW8;Q53FA3|ENSEMBL:ENSP00000364805|REFSEQ:NP_005518|VEGA:OTTHUMP00000029295
0.9951	Glu-C-OB20080301_01-DE.00000.00000.3	57.13	R.n[89.01]GQSVGK[156.13]LGVLHPDVITK[156.13]FE.L	IPI:IPI00300074.3|SWISS-PROT:Q9NSD9|TREMBL:A8K666;Q4ZFX1;Q57ZJ5;Q9BR63|ENSEMBL:ENSP00000281828|REFSEQ:NP_005678|H-INV:HIT000063688|VEGA:OTTHUMP00000164205
0.9988	Glu-C-OB20080301_01-DE.00000.00000.3	67.06	R.n[89.01]RGK[156.13]PPPLLPSVLGPAGGDRE.A	IPI:IPI00217661.4|SWISS-PROT:Q8IY67-2|ENSEMBL:ENSP00000293677|REFSEQ:NP_597709|VEGA:OTTHUMP00000077954
0.999	Glu-C-OB20080301_01-DE.00000.00000.3	69.29	R.n[89.01]K[156.13]GFLSGLLDNVK[156.13]QE.L	IPI:IPI00306516.1|SWISS-PROT:O43615|TREMBL:A8K0R9;Q53G69;Q6AI07;Q9UPE4|ENSEMBL:ENSP00000270538|REFSEQ:NP_006342|H-INV:HIT000041873|VEGA:OTTHUMP00000067198;OTTHUMP00000078158
0.9995	Glu-C-OB20080301_01-DE.00000.00000.4	61.98	R.n[89.01]K[156.13]QMVIDVLHPGK[156.13]ATVPK[156.13]TE.I	IPI:IPI00029750.1|SWISS-PROT:P62847-1|TREMBL:Q5T0P7;Q7Z3D1|ENSEMBL:ENSP00000361435|REFSEQ:NP_001017|H-INV:HIT000333818|VEGA:OTTHUMP00000019919
0.9998	Glu-C-OB20080301_01-DE.00000.00000.3	81.52	R.n[89.01]K[156.13]NPLPPSVGVVDK[156.13]K[156.13]EE.T	IPI:IPI00410693.3|SWISS-PROT:Q8NC51-1|TREMBL:Q5VU19|ENSEMBL:ENSP00000360034|REFSEQ:NP_001018077|VEGA:OTTHUMP00000010978

## Sheet: table_S3_matriptase2_chymo
Table S3. List of all 80 unique peptides identified using Mascot and X! Tandem by the addition of recombinant matriptase-2 to HEK293 cell proteomes digested with chymotrypsin. Data were analyzed as described in Material and Methods.
probability	spectrum	ion score	peptide	protein
0.8812	ChymoMatp20081030_2_Bis.00000.00000.2	42.42	R.n[89.01]QMREMEENFAVEAANY.Q	IPI:IPI00418471.6|SWISS-PROT:P08670|TREMBL:B0YJC2;B0YJC4;Q53HU8;Q8N9S6|ENSEMBL:ENSP00000224237|REFSEQ:NP_003371|H-INV:HIT000262376|VEGA:OTTHUMP00000019224
0.8816	ChymoMatp20081030_1_Bis.00000.00000.2	66.67	R.n[89.01]K[156.13]HIMGQNVADY.M	IPI:IPI00000494.6|SWISS-PROT:P46777|TREMBL:A2RUM7;Q32LZ3;Q59GX9;Q8WYP1;Q9BUV4|ENSEMBL:ENSP00000359345|REFSEQ:NP_000960|H-INV:HIT000291718|VEGA:OTTHUMP00000012584,IPI:IPI00739106.3|REFSEQ:XP_001722688;XP_001722690;XP_001724935;XP_942206;XP_948280
0.8823	ChymoMatp20081030_2_Bis.00000.00000.2	49.33	R.n[89.01]RQLETLGQEK[156.13]L.K	IPI:IPI00017870.1|TREMBL:Q9H552|VEGA:OTTHUMP00000021786
0.8879	ChymoMatp20081030_2_Bis.00000.00000.3	34.13	R.n[89.01]TQK[156.13]K[156.13]AEVEGK[156.13]DLPEHAVL.K	IPI:IPI00479217.1|SWISS-PROT:Q00839-2|TREMBL:Q9UEL2|ENSEMBL:ENSP00000283179|REFSEQ:NP_004492|H-INV:HIT000031521|VEGA:OTTHUMP00000038192
0.8896	ChymoMatp20081030_1_Bis.00000.00000.3	35.71	R.n[89.01]K[156.13]IVDQIRPDRQTL.M	IPI:IPI00017617.1|SWISS-PROT:P17844|TREMBL:Q59E92;Q7Z2V5|ENSEMBL:ENSP00000225792|REFSEQ:NP_004387|H-INV:HIT000321720|VEGA:OTTHUMP00000182208
0.894	ChymoMatp20081030_2_Bis.00000.00000.2	51.86	R.n[89.01]K[156.13]AFEEAEK[156.13]NAPAIIF.I	IPI:IPI00022774.3|SWISS-PROT:P55072|TREMBL:Q0V924;Q2TAI5|ENSEMBL:ENSP00000351777|REFSEQ:NP_009057|H-INV:HIT000339803|VEGA:OTTHUMP00000021326,IPI:IPI00871453.1|ENSEMBL:ENSP00000380059
0.8943	ChymoMatp20081030_1_Bis.00000.00000.3	41.32	R.n[89.01]RIVDGK[156.13]VVSETNDTK[156.13]VL.R	IPI:IPI00554788.5|SWISS-PROT:P05783|ENSEMBL:ENSP00000373487;ENSP00000373489|REFSEQ:NP_000215;NP_954657|H-INV:HIT000280941|VEGA:OTTHUMP00000167632
0.8988	ChymoMatp20081030_2_Bis.00000.00000.2	66.03	K.n[89.01]HAVSEGTK[156.13]AVTK[156.13]Y.T	IPI:IPI00003935.6|SWISS-PROT:Q16778|TREMBL:A8K110|ENSEMBL:ENSP00000336417;ENSP00000358151|REFSEQ:NP_003519|H-INV:HIT000263353|VEGA:OTTHUMP00000013920,IPI:IPI00018534.4|SWISS-PROT:Q99880|ENSEMBL:ENSP00000366618|REFSEQ:NP_003510|H-INV:HIT000334736|VEGA:OTTHUMP00000016184,IPI:IPI00020101.9|SWISS-PROT:P62807|ENSEMBL:ENSP00000321744;ENSP00000342886;ENSP00000348924;ENSP00000353074;ENSP00000366962;ENSP0…
0.9007	ChymoMatp20081030_2_Bis.00000.00000.2	47.47	R.n[89.01]YYPTEDVPRK[156.13]L.L	IPI:IPI00329389.8|SWISS-PROT:Q02878|TREMBL:Q8N5Z7|ENSEMBL:ENSP00000202773|REFSEQ:NP_000961;NP_001019833|H-INV:HIT000031725|VEGA:OTTHUMP00000082923;OTTHUMP00000082924;OTTHUMP00000169279;OTTHUMP00000169280
0.9017	ChymoMatp20081030_2_Bis.00000.00000.3	37.01	R.n[89.01]LSK[156.13]EEIERMVQEAEK[156.13]Y.K	IPI:IPI00304925.5|SWISS-PROT:P08107|TREMBL:A8K5I0;Q9UQC1|ENSEMBL:ENSP00000364801;ENSP00000364802;ENSP00000375391;ENSP00000375399;ENSP00000382839|REFSEQ:NP_005337|H-INV:HIT000030904;HIT000038434;HIT000260966|VEGA:OTTHUMP00000014656;OTTHUMP00000029287;OTTHUMP00000029288;OTTHUMP00000029727;OTTHUMP00000029728,IPI:IPI00647012.1|TREMBL:Q5SP16|ENSEMBL:ENSP00000364803;ENSP00000372675;ENSP00000372880|VEGA…
0.9105	ChymoMatp20081030_2_Bis.00000.00000.2	75.66	R.n[89.01]VVDLMAHMASK[156.13]E.-	IPI:IPI00219018.7|SWISS-PROT:P04406|TREMBL:Q2TSD0;Q53X65|ENSEMBL:ENSP00000229239;ENSP00000380068;ENSP00000380070|REFSEQ:NP_002037|H-INV:HIT000034167|VEGA:OTTHUMP00000166331;OTTHUMP00000174430;OTTHUMP00000174431;OTTHUMP00000174432,IPI:IPI00789134.1|TREMBL:A4UCT1;Q16768;Q5ZEY3|ENSEMBL:ENSP00000380065|VEGA:OTTHUMP00000174433,IPI:IPI00794605.1|VEGA:OTTHUMP00000166340,IPI:IPI00795257.1|ENSEMBL:ENSP000…
0.9105	ChymoMatp20081030_2_Bis.00000.00000.2	52.84	R.n[89.01]IGK[156.13]PAPDFK[156.13]ATAVVDGAF.K	IPI:IPI00027350.3|SWISS-PROT:P32119|ENSEMBL:ENSP00000301522|REFSEQ:NP_005800|H-INV:HIT000277909|VEGA:OTTHUMP00000077857;OTTHUMP00000165823,IPI:IPI00375401.1|TREMBL:Q6P390|REFSEQ:NP_859428,IPI:IPI00794777.1|TREMBL:A6NIW5;Q9UC23|ENSEMBL:ENSP00000334063|VEGA:OTTHUMP00000165825
0.9118	ChymoMatp20081030_1_Bis.00000.00000.2	68.18	R.n[89.01]K[156.13]PVAGALDVSF.N	IPI:IPI00009480.1|SWISS-PROT:Q99627|TREMBL:Q53QS9|ENSEMBL:ENSP00000346340|REFSEQ:NP_006701|H-INV:HIT000094446|VEGA:OTTHUMP00000164415,IPI:IPI00377080.1|TREMBL:A8K1H6|ENSEMBL:ENSP00000375865|REFSEQ:NP_937832
0.9125	ChymoMatp20081030_2_Bis.00000.00000.2	77.73	R.n[89.01]QATK[156.13]DAGVIAGLNVL.R	IPI:IPI00301277.1|SWISS-PROT:P34931|TREMBL:B0UXW8;Q53FA3|ENSEMBL:ENSP00000364805|REFSEQ:NP_005518|VEGA:OTTHUMP00000029295
0.9133	ChymoMatp20081030_2_Bis.00000.00000.2	53.26	R.n[89.01]K[156.13]MK[156.13]DTDSEEEIREAF.R	IPI:IPI00075248.11|SWISS-PROT:P62158|TREMBL:Q96HY3|ENSEMBL:ENSP00000272298;ENSP00000291295;ENSP00000349467;ENSP00000375785|REFSEQ:NP_001734;NP_005175;NP_008819|H-INV:HIT000035481;HIT000191227;HIT000272851|VEGA:OTTHUMP00000028284;OTTHUMP00000043938;OTTHUMP00000076186;OTTHUMP00000159070;OTTHUMP00000164793;OTTHUMP00000164794,IPI:IPI00386621.1|TREMBL:Q9BRL5,IPI:IPI00794543.1|TREMBL:A8K1M2|VEGA:OTTHUM…
0.9138	ChymoMatp20081030_1_Bis.00000.00000.3	43.58	L.n[89.01]RDNIQGITK[156.13]PAIR.R	IPI:IPI00453473.6|SWISS-PROT:P62805|TREMBL:Q0VAS5;Q6B823|ENSEMBL:ENSP00000289352;ENSP00000343282;ENSP00000346316;ENSP00000347168;ENSP00000348258;ENSP00000350159;ENSP00000350767;ENSP00000352980;ENSP00000353624;ENSP00000358153;ENSP00000358162;ENSP00000366581;ENSP00000366956;ENSP00000366974;ENSP00000367034;ENSP00000376663;ENSP00000376664;ENSP00000376668;ENSP00000376669;ENSP00000376671|REFSEQ:NP_0010…
0.9163	ChymoMatp20081030_1_Bis.00000.00000.2	49.71	R.n[89.01]K[156.13]ADVIK[156.13]AAHL.C	IPI:IPI00299000.5|SWISS-PROT:Q9UQ80|TREMBL:A8K6Y1;Q6PIN5|ENSEMBL:ENSP00000302886|REFSEQ:NP_006182|H-INV:HIT000270284;HIT000333768|VEGA:OTTHUMP00000167979
0.9172	ChymoMatp20081030_2_Bis.00000.00000.2	48.3	R.n[89.01]GPGLEK[156.13]TGVAVNK[156.13]PAEF.T	IPI:IPI00302592.2|TREMBL:Q5HY53;Q60FE6;Q6NXF2;Q8TES4|ENSEMBL:ENSP00000353467|REFSEQ:NP_001447|VEGA:OTTHUMP00000024320,IPI:IPI00333541.6|SWISS-PROT:P21333|TREMBL:Q5HY55;Q60FE5;Q8NF52|ENSEMBL:ENSP00000358866;ENSP00000358879|REFSEQ:NP_001104026|H-INV:HIT000321833|VEGA:OTTHUMP00000024321,IPI:IPI00644576.1|TREMBL:Q5HY54;Q86TQ3;Q96C61|ENSEMBL:ENSP00000358863|VEGA:OTTHUMP00000064890
0.9186	ChymoMatp20081030_2_Bis.00000.00000.3	37.99	R.n[89.01]RYDDPEVQK[156.13]DIK[156.13]NVPF.K	IPI:IPI00007765.5|SWISS-PROT:P38646|TREMBL:A1XP52;Q1HB43;Q2F839;Q53H23;Q8N1C8|ENSEMBL:ENSP00000297185|REFSEQ:NP_004125|H-INV:HIT000192047|VEGA:OTTHUMP00000159494
0.9188	ChymoMatp20081030_2_Bis.00000.00000.2	53.74	R.n[89.01]TIEK[156.13]FEK[156.13]EAAEMGK[156.13]GSF.K	IPI:IPI00014424.1|SWISS-PROT:Q05639|ENSEMBL:ENSP00000217182;ENSP00000298049|REFSEQ:NP_001949|H-INV:HIT000386552|VEGA:OTTHUMP00000031776,IPI:IPI00025447.8|TREMBL:A6PW80;Q2F837;Q6IQ15;Q6P082;Q6P4C9;Q8TBL1;Q96C29;Q96CD8;Q96EB3|ENSEMBL:ENSP00000350920|VEGA:OTTHUMP00000196138,IPI:IPI00396485.3|SWISS-PROT:P68104|TREMBL:A8K9C4;A9X7H1;Q16577;Q504Z0;Q53G85;Q53G89;Q53GA1;Q53GE9;Q53HM9;Q53HQ7;Q53HR1;Q53HR5;…
0.9227	ChymoMatp20081030_2_Bis.00000.00000.2	86.7	R.n[89.01]K[156.13]HIMGQNVADY.M	IPI:IPI00000494.6|SWISS-PROT:P46777|TREMBL:A2RUM7;Q32LZ3;Q59GX9;Q8WYP1;Q9BUV4|ENSEMBL:ENSP00000359345|REFSEQ:NP_000960|H-INV:HIT000291718|VEGA:OTTHUMP00000012584,IPI:IPI00739106.3|REFSEQ:XP_001722688;XP_001722690;XP_001724935;XP_942206;XP_948280
0.923	ChymoMatp20081030_1_Bis.00000.00000.2	53.27	R.n[89.01]K[156.13]ASGPPVSEL.I	IPI:IPI00217465.5|SWISS-PROT:P16403|TREMBL:A8K4I2|ENSEMBL:ENSP00000339566|REFSEQ:NP_005310|H-INV:HIT000031065|VEGA:OTTHUMP00000017749
0.9314	ChymoMatp20081030_2_Bis.00000.00000.2	50.94	R.n[89.01]IAK[156.13]AVNEK[156.13]SC[160.03]NC[160.03]L.L	IPI:IPI00465248.5|SWISS-PROT:P06733-1|TREMBL:A4QMW8;A4UCS8;Q53FT9;Q53HR3;Q96GV1;Q9BT62;Q9UCG5;Q9UCH6|ENSEMBL:ENSP00000234590|REFSEQ:NP_001419|H-INV:HIT000270987|VEGA:OTTHUMP00000001706
0.9337	ChymoMatp20081030_2_Bis.00000.00000.2	51.28	R.n[89.01]NSTIPTK[156.13]QTQIF.T	IPI:IPI00301277.1|SWISS-PROT:P34931|TREMBL:B0UXW8;Q53FA3|ENSEMBL:ENSP00000364805|REFSEQ:NP_005518|VEGA:OTTHUMP00000029295,IPI:IPI00304925.5|SWISS-PROT:P08107|TREMBL:A8K5I0;Q9UQC1|ENSEMBL:ENSP00000364801;ENSP00000364802;ENSP00000375391;ENSP00000375399;ENSP00000382839|REFSEQ:NP_005337|H-INV:HIT000030904;HIT000038434;HIT000260966|VEGA:OTTHUMP00000014656;OTTHUMP00000029287;OTTHUMP00000029288;OTTHUMP0…
0.9352	ChymoMatp20081030_1_Bis.00000.00000.2	54.77	Y.n[89.01]K[156.13]IGGIGTVPVGR.V	IPI:IPI00014424.1|SWISS-PROT:Q05639|ENSEMBL:ENSP00000217182;ENSP00000298049|REFSEQ:NP_001949|H-INV:HIT000386552|VEGA:OTTHUMP00000031776,IPI:IPI00025447.8|TREMBL:A6PW80;Q2F837;Q6IQ15;Q6P082;Q6P4C9;Q8TBL1;Q96C29;Q96CD8;Q96EB3|ENSEMBL:ENSP00000350920|VEGA:OTTHUMP00000196138,IPI:IPI00382804.1|TREMBL:Q14222,IPI:IPI00396485.3|SWISS-PROT:P68104|TREMBL:A8K9C4;A9X7H1;Q16577;Q504Z0;Q53G85;Q53G89;Q53GA1;Q53…
0.9355	ChymoMatp20081030_2_Bis.00000.00000.3	76.22*	R.n[89.01]SAAETVTK[156.13]GGIMLPEK[156.13]SQGK[156.13]VL.Q	IPI:IPI00220362.5|SWISS-PROT:P61604|TREMBL:Q53X54;Q9UNM1|ENSEMBL:ENSP00000233893|REFSEQ:NP_002148|H-INV:HIT000050805|VEGA:OTTHUMP00000163630
0.9366	ChymoMatp20081030_2_Bis.00000.00000.2	66.11	R.n[89.01]RSPSK[156.13]PLPEVTDEY.K	IPI:IPI00009032.1|SWISS-PROT:P05455|TREMBL:Q14730;Q15367;Q2F832;Q53XJ4;Q9UMH5;Q9UMH6;Q9UMH7|ENSEMBL:ENSP00000260956|REFSEQ:NP_003133|H-INV:HIT000288232|VEGA:OTTHUMP00000163067
0.9369	ChymoMatp20081030_1_Bis.00000.00000.2	62.92	R.n[89.01]QATK[156.13]DAGTIAGL.N	IPI:IPI00003362.2|SWISS-PROT:P11021|TREMBL:B0QZ61;Q2KHP4|ENSEMBL:ENSP00000324173|REFSEQ:NP_005338|H-INV:HIT000038771|VEGA:OTTHUMP00000022124
0.941	ChymoMatp20081030_2_Bis.00000.00000.2	55.14	R.n[89.01]TNEK[156.13]VELQELNDRF.A	IPI:IPI00418471.6|SWISS-PROT:P08670|TREMBL:B0YJC2;B0YJC4;Q53HU8;Q8N9S6|ENSEMBL:ENSP00000224237|REFSEQ:NP_003371|H-INV:HIT000262376|VEGA:OTTHUMP00000019224,IPI:IPI00465084.6|SWISS-PROT:P17661|TREMBL:A5Z217;Q2PUK1;Q45VM6;Q45VM7;Q45VM8;Q53SB5;Q549R7;Q549R8;Q549R9;Q5RLN0;Q5RLN1;Q5RLN2;Q9GZR6;Q9H319|ENSEMBL:ENSP00000363071|REFSEQ:NP_001918|H-INV:HIT000041427|VEGA:OTTHUMP00000064865
0.9429	ChymoMatp20081030_1_Bis.00000.00000.2	52.93	R.n[89.01]IAGQVAAANK[156.13]K[156.13]H.-	IPI:IPI00215780.5|SWISS-PROT:P39019|TREMBL:B0ZBD0;Q8WVX7|ENSEMBL:ENSP00000221975|REFSEQ:NP_001013|H-INV:HIT000038368|VEGA:OTTHUMP00000068715;OTTHUMP00000077988
0.9437	ChymoMatp20081030_2_Bis.00000.00000.2	68.76	R.n[89.01]VIGSGC[160.03]NLDSARF.R	IPI:IPI00148061.3|SWISS-PROT:Q6ZMR3|TREMBL:Q96L19|ENSEMBL:ENSP00000280706;ENSP00000379516|REFSEQ:NP_659409|H-INV:HIT000255613,IPI:IPI00217966.7|SWISS-PROT:P00338-1|ENSEMBL:ENSP00000227157|REFSEQ:NP_005557|H-INV:HIT000049306|VEGA:OTTHUMP00000165205,IPI:IPI00219217.3|SWISS-PROT:P07195|TREMBL:Q5U077|ENSEMBL:ENSP00000229319;ENSP00000379386|REFSEQ:NP_002291|H-INV:HIT000037014|VEGA:OTTHUMP00000165228;O…
0.9459	ChymoMatp20081030_1_Bis.00000.00000.2	59.97	R.n[89.01]QATK[156.13]DAGVIAGL.N	IPI:IPI00301277.1|SWISS-PROT:P34931|TREMBL:B0UXW8;Q53FA3|ENSEMBL:ENSP00000364805|REFSEQ:NP_005518|VEGA:OTTHUMP00000029295
0.9513	ChymoMatp20081030_2_Bis.00000.00000.2	58.77	R.n[89.01]K[156.13]PGMTRDDLFNTNATIVATL.T	IPI:IPI00291006.1|SWISS-PROT:P40926|TREMBL:A8K414;Q0QF37;Q6FHZ0;Q75MP7;Q75MT9|ENSEMBL:ENSP00000327070|REFSEQ:NP_005909|H-INV:HIT000064126|VEGA:OTTHUMP00000025445;OTTHUMP00000161017
0.9525	ChymoMatp20081030_1_Bis.00000.00000.3	42.65	R.n[89.01]RFDDAVVQSDMK[156.13]HWPF.M	IPI:IPI00003865.1|SWISS-PROT:P11142-1|TREMBL:A8K7Q2;Q53GZ6;Q96BE0;Q96H53;Q96IS6;Q9NWW3;Q9NZ87|ENSEMBL:ENSP00000227378|REFSEQ:NP_006588|H-INV:HIT000037619|VEGA:OTTHUMP00000041528,IPI:IPI00037070.3|SWISS-PROT:P11142-2|ENSEMBL:ENSP00000376526|REFSEQ:NP_694881|VEGA:OTTHUMP00000041531,IPI:IPI00792459.1|VEGA:OTTHUMP00000041527,IPI:IPI00793644.1|VEGA:OTTHUMP00000041530,IPI:IPI00794277.1|VEGA:OTTHUMP0000…
0.9526	ChymoMatp20081030_1_Bis.00000.00000.3	40.96	R.n[89.01]TIEK[156.13]FEK[156.13]EAAEMGK[156.13]GSF.K	IPI:IPI00014424.1|SWISS-PROT:Q05639|ENSEMBL:ENSP00000217182;ENSP00000298049|REFSEQ:NP_001949|H-INV:HIT000386552|VEGA:OTTHUMP00000031776,IPI:IPI00025447.8|TREMBL:A6PW80;Q2F837;Q6IQ15;Q6P082;Q6P4C9;Q8TBL1;Q96C29;Q96CD8;Q96EB3|ENSEMBL:ENSP00000350920|VEGA:OTTHUMP00000196138,IPI:IPI00396485.3|SWISS-PROT:P68104|TREMBL:A8K9C4;A9X7H1;Q16577;Q504Z0;Q53G85;Q53G89;Q53GA1;Q53GE9;Q53HM9;Q53HQ7;Q53HR1;Q53HR5;…
0.9548	ChymoMatp20081030_2_Bis.00000.00000.2	74.07	R.n[89.01]IHVLPIDDTVEGITGNLF.E	IPI:IPI00022774.3|SWISS-PROT:P55072|TREMBL:Q0V924;Q2TAI5|ENSEMBL:ENSP00000351777|REFSEQ:NP_009057|H-INV:HIT000339803|VEGA:OTTHUMP00000021326,IPI:IPI00871453.1|ENSEMBL:ENSP00000380059
0.9584	ChymoMatp20081030_2_Bis.00000.00000.2	62.67	R.n[89.01]QGNTK[156.13]QRIDEFESM.-	IPI:IPI00219365.3|SWISS-PROT:P26038|TREMBL:Q6PJT4|ENSEMBL:ENSP00000353408|REFSEQ:NP_002435|H-INV:HIT000037926|VEGA:OTTHUMP00000023438,IPI:IPI00872814.1|TREMBL:A8MZ70|ENSEMBL:ENSP00000379393
0.9587	ChymoMatp20081030_2_Bis.00000.00000.2	63.16	R.n[89.01]HQGVMVGMGQK[156.13]DSY.V	IPI:IPI00008603.1|SWISS-PROT:P62736|TREMBL:A8K3K1|ENSEMBL:ENSP00000224784|REFSEQ:NP_001604|H-INV:HIT000269810|VEGA:OTTHUMP00000020042,IPI:IPI00021428.1|SWISS-PROT:P68133|TREMBL:Q5T8M9|ENSEMBL:ENSP00000355645|REFSEQ:NP_001091|H-INV:HIT000035891|VEGA:OTTHUMP00000036123,IPI:IPI00021439.1|SWISS-PROT:P60709|TREMBL:Q1KLZ0;Q53G76;Q53G99;Q53GK6;Q562S0;Q96HG5;Q9UE89;Q9UMN3|ENSEMBL:ENSP00000349960|REFSEQ:N…
0.9595	ChymoMatp20081030_2_Bis.00000.00000.2	89.14	R.n[89.01]SATK[156.13]VTADVINAAEK[156.13]L.Q	IPI:IPI00011200.5|SWISS-PROT:O43175|ENSEMBL:ENSP00000358417|REFSEQ:NP_006614|H-INV:HIT000035203|VEGA:OTTHUMP00000013926
0.9607	ChymoMatp20081030_2_Bis.00000.00000.2	77.88	R.n[89.01]VETGVLK[156.13]PGMVVTF.A	IPI:IPI00025447.8|TREMBL:A6PW80;Q2F837;Q6IQ15;Q6P082;Q6P4C9;Q8TBL1;Q96C29;Q96CD8;Q96EB3|ENSEMBL:ENSP00000350920|VEGA:OTTHUMP00000196138,IPI:IPI00382804.1|TREMBL:Q14222,IPI:IPI00396485.3|SWISS-PROT:P68104|TREMBL:A8K9C4;A9X7H1;Q16577;Q504Z0;Q53G85;Q53G89;Q53GA1;Q53GE9;Q53HM9;Q53HQ7;Q53HR1;Q53HR5;Q6IPN6;Q6IPS9;Q6IPT9;Q8IUB0;Q96RE1;Q9H2I7;Q9NZS6|ENSEMBL:ENSP00000330054;ENSP00000339053;ENSP00000339063…
0.9608	ChymoMatp20081030_1_Bis.00000.00000.3	48.54	R.n[89.01]ARIVTDRETGSSK[156.13]GF.G	IPI:IPI00183526.6|TREMBL:Q9BQ02;Q9UCF0|ENSEMBL:ENSP00000319617,IPI:IPI00444262.3|TREMBL:Q6ZS99|ENSEMBL:ENSP00000375887|H-INV:HIT000047481,IPI:IPI00604620.3|SWISS-PROT:P19338-1|ENSEMBL:ENSP00000318195|REFSEQ:NP_005372,IPI:IPI00827674.1|SWISS-PROT:P19338-2|ENSEMBL:ENSP00000349410
0.9618	ChymoMatp20081030_2_Bis.00000.00000.2	56.41	R.n[89.01]IAK[156.13]AVNEK[156.13]SC[160.03]NC[160.03]L.L	IPI:IPI00465248.5|SWISS-PROT:P06733-1|TREMBL:A4QMW8;A4UCS8;Q53FT9;Q53HR3;Q96GV1;Q9BT62;Q9UCG5;Q9UCH6|ENSEMBL:ENSP00000234590|REFSEQ:NP_001419|H-INV:HIT000270987|VEGA:OTTHUMP00000001706
0.9625	ChymoMatp20081030_1_Bis.00000.00000.2	57.37	R.n[89.01]RQGGLGPIRIPL.L	IPI:IPI00011937.1|SWISS-PROT:Q13162|ENSEMBL:ENSP00000368646|REFSEQ:NP_006397|H-INV:HIT000037681|VEGA:OTTHUMP00000023056
0.9631	ChymoMatp20081030_2_Bis.00000.00000.2	56.75	R.n[89.01]STITSREIQTAVRL.L	IPI:IPI00003935.6|SWISS-PROT:Q16778|TREMBL:A8K110|ENSEMBL:ENSP00000336417;ENSP00000358151|REFSEQ:NP_003519|H-INV:HIT000263353|VEGA:OTTHUMP00000013920
0.9651	ChymoMatp20081030_2_Bis.00000.00000.2	57.06	R.n[89.01]HRPIGIGVQGLADAF.I	IPI:IPI00013871.1|SWISS-PROT:P23921|TREMBL:Q53GZ5|ENSEMBL:ENSP00000300738|REFSEQ:NP_001024|H-INV:HIT000322327|VEGA:OTTHUMP00000164513
0.9665	ChymoMatp20081030_2_Bis.00000.00000.2	58.74	R.n[89.01]HSEAATAQREEW.K	IPI:IPI00028888.1|SWISS-PROT:Q14103-1|ENSEMBL:ENSP00000313199|REFSEQ:NP_112738|H-INV:HIT000101661|VEGA:OTTHUMP00000160798,IPI:IPI00220684.1|SWISS-PROT:Q14103-3|ENSEMBL:ENSP00000313327|REFSEQ:NP_002129|VEGA:OTTHUMP00000160799
0.9669	ChymoMatp20081030_2_Bis.00000.00000.2	56.31	R.n[89.01]GLTSVINQK[156.13]LK[156.13]DDEVAQL.K	IPI:IPI00219217.3|SWISS-PROT:P07195|TREMBL:Q5U077|ENSEMBL:ENSP00000229319;ENSP00000379386|REFSEQ:NP_002291|H-INV:HIT000037014|VEGA:OTTHUMP00000165228;OTTHUMP00000165229;OTTHUMP00000166897
0.9678	ChymoMatp20081030_2_Bis.00000.00000.2	63.99	R.n[89.01]SGAPAAESK[156.13]EIVRGY.K	IPI:IPI00299977.1|SWISS-PROT:Q9NRX4|TREMBL:B1AMX1;Q6FIE5|ENSEMBL:ENSP00000247665|REFSEQ:NP_054891|H-INV:HIT000304870|VEGA:OTTHUMP00000022619,IPI:IPI00513775.1|TREMBL:B1AMX0|ENSEMBL:ENSP00000360723;ENSP00000360724|VEGA:OTTHUMP00000022620
0.9705	ChymoMatp20081030_1_Bis.00000.00000.2	60.26	R.n[89.01]IAESNHIK[156.13]L.S	IPI:IPI00013808.1|SWISS-PROT:O43707|TREMBL:Q96BG6|ENSEMBL:ENSP00000252699|REFSEQ:NP_004915|H-INV:HIT000032172|VEGA:OTTHUMP00000076071;OTTHUMP00000174445
0.9705	ChymoMatp20081030_2_Bis.00000.00000.2	67.18	R.n[89.01]RTPITVVK[156.13]QGFEPPSFVGW.F	IPI:IPI00026314.1|SWISS-PROT:P06396-1|TREMBL:Q5T0I2|ENSEMBL:ENSP00000362924|REFSEQ:NP_000168|VEGA:OTTHUMP00000022011,IPI:IPI00377087.4|TREMBL:A8MYN7;Q5T0H7|ENSEMBL:ENSP00000362911;ENSP00000377881|VEGA:OTTHUMP00000022016,IPI:IPI00646773.2|SWISS-PROT:P06396-2|TREMBL:A2A418|ENSEMBL:ENSP00000340888;ENSP00000362929|REFSEQ:NP_937895|H-INV:HIT000045692|VEGA:OTTHUMP00000162202,IPI:IPI00796316.1|TREMBL:A8…
0.9725	ChymoMatp20081030_2_Bis.00000.00000.2	59.8	R.n[89.01]RQQEQQVPILEK[156.13]F.C	IPI:IPI00026781.2|SWISS-PROT:P49327|TREMBL:Q13587;Q4LE83;Q6PJJ3|ENSEMBL:ENSP00000304592|REFSEQ:NP_004095|H-INV:HIT000260792|VEGA:OTTHUMP00000180803,IPI:IPI00793768.1|VEGA:OTTHUMP00000041959,IPI:IPI00847250.1|VEGA:OTTHUMP00000041958
0.9745	ChymoMatp20081030_2_Bis.00000.00000.2	61.3	R.n[89.01]MGVVEC[160.03]AK[156.13]HELLQPF.N	IPI:IPI00299000.5|SWISS-PROT:Q9UQ80|TREMBL:A8K6Y1;Q6PIN5|ENSEMBL:ENSP00000302886|REFSEQ:NP_006182|H-INV:HIT000270284;HIT000333768|VEGA:OTTHUMP00000167979,IPI:IPI00793498.1|H-INV:HIT000008641|VEGA:OTTHUMP00000173317,IPI:IPI00794875.1|VEGA:OTTHUMP00000167980,IPI:IPI00798341.1|VEGA:OTTHUMP00000167984,IPI:IPI00807557.1|TREMBL:Q05D08
0.9781	ChymoMatp20081030_2_Bis.00000.00000.2	72.17	R.n[89.01]QATK[156.13]DAGQISGLNVL.R	IPI:IPI00007765.5|SWISS-PROT:P38646|TREMBL:A1XP52;Q1HB43;Q2F839;Q53H23;Q8N1C8|ENSEMBL:ENSP00000297185|REFSEQ:NP_004125|H-INV:HIT000192047|VEGA:OTTHUMP00000159494
0.9782	ChymoMatp20081030_2_Bis.00000.00000.2	80.22	R.n[89.01]ALK[156.13]NNSNDIVNAIMELTM.-	IPI:IPI00023748.3|SWISS-PROT:Q13765|ENSEMBL:ENSP00000349212|REFSEQ:NP_001106672;NP_001106673;NP_005585|H-INV:HIT000015517|VEGA:OTTHUMP00000168039;OTTHUMP00000168041,IPI:IPI00797126.1|REFSEQ:NP_001106674|VEGA:OTTHUMP00000096203;OTTHUMP00000168040
0.9795	ChymoMatp20081030_2_Bis.00000.00000.2	64.01	R.n[89.01]RSPSK[156.13]PLPEVTDEY.K	IPI:IPI00009032.1|SWISS-PROT:P05455|TREMBL:Q14730;Q15367;Q2F832;Q53XJ4;Q9UMH5;Q9UMH6;Q9UMH7|ENSEMBL:ENSP00000260956|REFSEQ:NP_003133|H-INV:HIT000288232|VEGA:OTTHUMP00000163067
0.9801	ChymoMatp20081030_2_Bis.00000.00000.2	64.89	R.n[89.01]QATK[156.13]DAGTIAGLNVL.R	IPI:IPI00003865.1|SWISS-PROT:P11142-1|TREMBL:A8K7Q2;Q53GZ6;Q96BE0;Q96H53;Q96IS6;Q9NWW3;Q9NZ87|ENSEMBL:ENSP00000227378|REFSEQ:NP_006588|H-INV:HIT000037619|VEGA:OTTHUMP00000041528
0.981	ChymoMatp20081030_1_Bis.00000.00000.3	54.54	R.n[89.01]K[156.13]MK[156.13]DTDSEEEIREAF.R	IPI:IPI00075248.11|SWISS-PROT:P62158|TREMBL:Q96HY3|ENSEMBL:ENSP00000272298;ENSP00000291295;ENSP00000349467;ENSP00000375785|REFSEQ:NP_001734;NP_005175;NP_008819|H-INV:HIT000035481;HIT000191227;HIT000272851|VEGA:OTTHUMP00000028284;OTTHUMP00000043938;OTTHUMP00000076186;OTTHUMP00000159070;OTTHUMP00000164793;OTTHUMP00000164794,IPI:IPI00386621.1|TREMBL:Q9BRL5,IPI:IPI00794543.1|TREMBL:A8K1M2|VEGA:OTTHUM…
0.9815	ChymoMatp20081030_1_Bis.00000.00000.3	54.36	R.n[89.01]K[156.13]C[160.03]K[156.13]ELFPIQMEGVK[156.13]L.T	IPI:IPI00014053.3|SWISS-PROT:O96008-1|ENSEMBL:ENSP00000252487|REFSEQ:NP_006105|H-INV:HIT000063723|VEGA:OTTHUMP00000069009;OTTHUMP00000078179;OTTHUMP00000078180
0.9818	ChymoMatp20081030_2_Bis.00000.00000.2	69.22	R.n[89.01]GTGIVSAPVPK[156.13]K[156.13]L.L	IPI:IPI00013485.3|SWISS-PROT:P15880|TREMBL:O60249;Q3KQT6;Q6IPX5;Q8J014;Q8N5L9;Q8NI62;Q9BSW5|ENSEMBL:ENSP00000341885;ENSP00000380483|REFSEQ:NP_002943|H-INV:HIT000262212;HIT000334016|VEGA:OTTHUMP00000081455;OTTHUMP00000158896
0.982	ChymoMatp20081030_2_Bis.00000.00000.3	51.16	R.n[89.01]RIQLVEEELDRAQERL.A	IPI:IPI00000230.6|TREMBL:Q9Y427|ENSEMBL:ENSP00000267996|REFSEQ:NP_001018007|VEGA:OTTHUMP00000175858
0.9821	ChymoMatp20081030_2_Bis.00000.00000.2	65.14	R.n[89.01]K[156.13]AVIVK[156.13]NIDDGTSDRPY.S	IPI:IPI00219155.5|SWISS-PROT:P61353|ENSEMBL:ENSP00000253788|REFSEQ:NP_000979|H-INV:HIT000333692;HIT000336011|VEGA:OTTHUMP00000181240;OTTHUMP00000181241,IPI:IPI00382885.1|TREMBL:Q8WTY3
0.983	ChymoMatp20081030_2_Bis.00000.00000.2	68.89	R.n[89.01]AAK[156.13]VLEQLTGQTPVF.S	IPI:IPI00376798.3|SWISS-PROT:P62913-1|TREMBL:Q08ES8;Q5VVD0|ENSEMBL:ENSP00000363676|REFSEQ:NP_000966|H-INV:HIT000191669|VEGA:OTTHUMP00000002956,IPI:IPI00647168.1|TREMBL:Q5VVC9|VEGA:OTTHUMP00000003146,IPI:IPI00647674.1|TREMBL:Q5VVC8|VEGA:OTTHUMP00000003145,IPI:IPI00746438.2|SWISS-PROT:P62913-2,IPI:IPI00878431.1|VEGA:OTTHUMP00000183158
0.984	ChymoMatp20081030_2_Bis.00000.00000.2	70.79	R.n[89.01]K[156.13]SSLVTSK[156.13]LAGGQVE.-	IPI:IPI00383552.4|SWISS-PROT:O43768-1|TREMBL:Q6FHW0;Q6IAM4;Q6NUL2;Q6VUC8|ENSEMBL:ENSP00000358010|REFSEQ:NP_004427|H-INV:HIT000004455|VEGA:OTTHUMP00000032931,IPI:IPI00410179.1|TREMBL:Q6VUC7|ENSEMBL:ENSP00000355239|REFSEQ:NP_996928|VEGA:OTTHUMP00000034003,IPI:IPI00410180.1|TREMBL:Q6VUC6|ENSEMBL:ENSP00000354835|REFSEQ:NP_996929|VEGA:OTTHUMP00000034006,IPI:IPI00470835.2|TREMBL:Q68D48|ENSEMBL:ENSP0000…
0.9841	ChymoMatp20081030_2_Bis.00000.00000.3	41.26	R.n[89.01]K[156.13]IDQK[156.13]AVDSQILPK[156.13]IK[156.13]AIPQLQGY.L	IPI:IPI00329389.8|SWISS-PROT:Q02878|TREMBL:Q8N5Z7|ENSEMBL:ENSP00000202773|REFSEQ:NP_000961;NP_001019833|H-INV:HIT000031725|VEGA:OTTHUMP00000082923;OTTHUMP00000082924;OTTHUMP00000169279;OTTHUMP00000169280,IPI:IPI00790342.1|TREMBL:Q9HBB3|VEGA:OTTHUMP00000169281,IPI:IPI00867533.1|TREMBL:Q8TBK5|H-INV:HIT000305529
0.9855	ChymoMatp20081030_2_Bis.00000.00000.3	43.36	R.n[89.01]K[156.13]GK[156.13]NSVK[156.13]SVPVSAGGEGETSPY.S	IPI:IPI00179298.5|ENSEMBL:ENSP00000276009,IPI:IPI00445401.2|SWISS-PROT:Q7Z6Z7-2,IPI:IPI00456919.2|SWISS-PROT:Q7Z6Z7-1|ENSEMBL:ENSP00000262854;ENSP00000340648|REFSEQ:NP_113584|H-INV:HIT000341123|VEGA:OTTHUMP00000023356,IPI:IPI00640987.1|TREMBL:Q3B7K0;Q53FW4;Q5H935|VEGA:OTTHUMP00000023358,IPI:IPI00643153.1|SWISS-PROT:Q7Z6Z7-3,IPI:IPI00746059.2|TREMBL:Q5H924|VEGA:OTTHUMP00000023357
0.9897	ChymoMatp20081030_1_Bis.00000.00000.3	55.59	R.n[89.01]K[156.13]AVIVK[156.13]NIDDGTSDRPY.S	IPI:IPI00219155.5|SWISS-PROT:P61353|ENSEMBL:ENSP00000253788|REFSEQ:NP_000979|H-INV:HIT000333692;HIT000336011|VEGA:OTTHUMP00000181240;OTTHUMP00000181241,IPI:IPI00382885.1|TREMBL:Q8WTY3
0.9908	ChymoMatp20081030_2_Bis.00000.00000.3	46.78	R.n[89.01]GSK[156.13]PGK[156.13]NVQLQENEIRGL.C	IPI:IPI00005705.1|SWISS-PROT:P36873-1|TREMBL:Q9UPN1|ENSEMBL:ENSP00000335084|REFSEQ:NP_002701|H-INV:HIT000323407|VEGA:OTTHUMP00000082907
0.9941	ChymoMatp20081030_2_Bis.00000.00000.3	54.05	R.n[89.01]TAASGAAGDK[156.13]DTK[156.13]DISAPK[156.13]PGPL.K	IPI:IPI00028275.1|SWISS-PROT:Q14008|TREMBL:Q0VAX7;Q0VAX8;Q8IYN5|ENSEMBL:ENSP00000346566|REFSEQ:NP_001008938|H-INV:HIT000042253|VEGA:OTTHUMP00000081794
0.9943	ChymoMatp20081030_2_Bis.00000.00000.3	51.85	Y.n[89.01]K[156.13]VTQDELK[156.13]EVFEDAAEIR.L	IPI:IPI00444262.3|TREMBL:Q6ZS99|ENSEMBL:ENSP00000375887|H-INV:HIT000047481,IPI:IPI00604620.3|SWISS-PROT:P19338-1|ENSEMBL:ENSP00000318195|REFSEQ:NP_005372,IPI:IPI00827674.1|SWISS-PROT:P19338-2|ENSEMBL:ENSP00000349410
0.9944	ChymoMatp20081030_1_Bis.00000.00000.3	53.61	R.n[89.01]K[156.13]EIPAK[156.13]IIFEDDRC[160.03]L.A	IPI:IPI00239077.5|SWISS-PROT:P49773|ENSEMBL:ENSP00000304229|REFSEQ:NP_005331|H-INV:HIT000033040|VEGA:OTTHUMP00000159244
0.9962	ChymoMatp20081030_1_Bis.00000.00000.3	52.71	R.n[89.01]K[156.13]ISSDLDGHPVPK[156.13]QAF.T	IPI:IPI00643920.2|SWISS-PROT:P29401|TREMBL:A8K089|ENSEMBL:ENSP00000296289|REFSEQ:NP_001055|H-INV:HIT000055895|VEGA:OTTHUMP00000171590,IPI:IPI00788802.1|TREMBL:Q53EM5|VEGA:OTTHUMP00000171594
0.9966	ChymoMatp20081030_2_Bis.00000.00000.3	52.17	R.n[89.01]TSLGPK[156.13]GMDK[156.13]MIQDGK[156.13]GDVTITNDGATIL.K	IPI:IPI00302927.6|SWISS-PROT:P50991|ENSEMBL:ENSP00000233836|REFSEQ:NP_006421|H-INV:HIT000062814|VEGA:OTTHUMP00000041008
0.9967	ChymoMatp20081030_1_Bis.00000.00000.3	53.24	R.n[89.01]RIQLVEEELDRAQERL.A	IPI:IPI00000230.6|TREMBL:Q9Y427|ENSEMBL:ENSP00000267996|REFSEQ:NP_001018007|VEGA:OTTHUMP00000175858
0.9975	ChymoMatp20081030_1_Bis.00000.00000.3	60.13	R.n[89.01]K[156.13]AMEAVAAQGK[156.13]AK[156.13]K[156.13].-	IPI:IPI00453476.2|TREMBL:A6NJ80|ENSEMBL:ENSP00000348237|VEGA:OTTHUMP00000168982,IPI:IPI00549725.6|SWISS-PROT:P18669|TREMBL:Q0D2Q6;Q53G35;Q6FHK8;Q6FHU2;Q6P6D7|ENSEMBL:ENSP00000359991|REFSEQ:NP_002620;XP_932047|H-INV:HIT000271380;HIT000278221|VEGA:OTTHUMP00000020190;OTTHUMP00000168721;OTTHUMP00000168727,IPI:IPI00740800.1|REFSEQ:XP_936827,IPI:IPI00847670.1|H-INV:HIT000087702
0.9978	ChymoMatp20081030_1_Bis.00000.00000.3	59.44	R.n[89.01]K[156.13]FGDPVVQSDMK[156.13]HWPF.Q	IPI:IPI00304925.5|SWISS-PROT:P08107|TREMBL:A8K5I0;Q9UQC1|ENSEMBL:ENSP00000364801;ENSP00000364802;ENSP00000375391;ENSP00000375399;ENSP00000382839|REFSEQ:NP_005337|H-INV:HIT000030904;HIT000038434;HIT000260966|VEGA:OTTHUMP00000014656;OTTHUMP00000029287;OTTHUMP00000029288;OTTHUMP00000029727;OTTHUMP00000029728,IPI:IPI00845339.1|TREMBL:Q59EJ3|ENSEMBL:ENSP00000382915|REFSEQ:NP_005336|H-INV:HIT000305153|…
0.9984	ChymoMatp20081030_2_Bis.00000.00000.3	60.05	R.n[89.01]K[156.13]GDYLGK[156.13]TVQVVPHITDAIQEW.V	IPI:IPI00290142.5|SWISS-PROT:P17812|ENSEMBL:ENSP00000361699;ENSP00000361704|REFSEQ:NP_001896|H-INV:HIT000321727|VEGA:OTTHUMP00000006322;OTTHUMP00000006323
0.9986	ChymoMatp20081030_2_Bis.00000.00000.3	62.48	R.n[89.01]K[156.13]AQPAQPADEPAEK[156.13]ADEPMEH.-	IPI:IPI00016832.1|SWISS-PROT:P25786-1|TREMBL:A8K400|ENSEMBL:ENSP00000249924;ENSP00000379675|REFSEQ:NP_002777|H-INV:HIT000037007,IPI:IPI00472442.4|SWISS-PROT:P25786-2|ENSEMBL:ENSP00000315309|REFSEQ:NP_683877,IPI:IPI00871889.1|TREMBL:A8MVJ4;Q53YE8|ENSEMBL:ENSP00000379676
0.9996	ChymoMatp20081030_2_Bis.00000.00000.3	74.39	R.n[89.01]IVAPGK[156.13]GILAADESTGSIAK[156.13]RL.Q	IPI:IPI00465439.5|SWISS-PROT:P04075|TREMBL:A4UCS9;A4UCT0;Q6FI10;Q9UCN2|ENSEMBL:ENSP00000336927;ENSP00000378661|REFSEQ:NP_000025;NP_908930;NP_908932|H-INV:HIT000031868|VEGA:OTTHUMP00000080131;OTTHUMP00000080132;OTTHUMP00000080133;OTTHUMP00000162983
0.9998	ChymoMatp20081030_2_Bis.00000.00000.3	69.17	R.n[89.01]HQGVMVGMGQK[156.13]DSYVGDEAQSK[156.13]RGIL.T	IPI:IPI00008603.1|SWISS-PROT:P62736|TREMBL:A8K3K1|ENSEMBL:ENSP00000224784|REFSEQ:NP_001604|H-INV:HIT000269810|VEGA:OTTHUMP00000020042

## Sheet: table_S4_matriptase2_GluC
Table S4. List of all 130 unique peptides identified using Mascot and X! Tandem by the addition of recombinant matriptase-2 to HEK293 cell proteomes digested with GluC. Data were analyzed as described in Material and Methods.
probability	spectrum	ion score	peptide	protein
0.8808	GluC_Matp-220081030_3.06369.06369.2	53.53	R.n[89.01]K[156.13]GTDVPK[156.13]WISIMTE.R	IPI:IPI00334627.3|TREMBL:A6NMY6|ENSEMBL:ENSP00000329640|H-INV:HIT000196047
0.8826	GluC_Matp-220081030_2.03048.03048.3	49.17	R.n[89.01]GTK[156.13]VILHLK[156.13]E.D	IPI:IPI00031523.4|SWISS-PROT:Q14568|H-INV:HIT000195378
0.8831	GluC_Matp-220081030_4.03495.03497.2	50.14	R.n[89.01]GQAGGK[156.13]LHIIE.V	IPI:IPI00024067.4|SWISS-PROT:Q00610-1|TREMBL:Q49AL0|ENSEMBL:ENSP00000269122|REFSEQ:NP_004850|H-INV:HIT000054067|VEGA:OTTHUMP00000165784;OTTHUMP00000181743
0.8834	GluC_Matp-220081030_2.04511.04511.2	54.12	R.n[89.01]K[156.13]FVADGIFK[156.13]AE.L	IPI:IPI00011253.3|SWISS-PROT:P23396|TREMBL:Q53G83;Q6IPX9;Q9NQS8|ENSEMBL:ENSP00000278572|REFSEQ:NP_000996|H-INV:HIT000287076
0.8848	GluC_Matp-220081030_4.06619.06623.2	53.48	R.n[89.01]GILTLK[156.13]YPIE.H	IPI:IPI00008603.1|SWISS-PROT:P62736|TREMBL:A8K3K1|ENSEMBL:ENSP00000224784|REFSEQ:NP_001604|H-INV:HIT000269810|VEGA:OTTHUMP00000020042
0.8855	GluC_Matp-220081030_3.02646.02650.2	54.33	R.n[89.01]K[156.13]ALPASETPK[156.13]AAE.S	IPI:IPI00008708.5|SWISS-PROT:O76021|TREMBL:A0PJ87;Q32Q62|ENSEMBL:ENSP00000379760|REFSEQ:NP_056474|H-INV:HIT000038531|VEGA:OTTHUMP00000080432;OTTHUMP00000160258
0.8881	GluC_Matp-220081030_1.03972.03976.2	51.4	R.n[89.01]K[156.13]LQIQC[160.03]VVE.D	IPI:IPI00023048.4|SWISS-PROT:P29692|ENSEMBL:ENSP00000378551|REFSEQ:NP_001951|H-INV:HIT000033589|VEGA:OTTHUMP00000178393;OTTHUMP00000178406
0.8899	GluC_Matp-220081030_1.05936.05938.2	60.02	R.n[89.01]GILTLK[156.13]YPIE.H	IPI:IPI00008603.1|SWISS-PROT:P62736|TREMBL:A8K3K1|ENSEMBL:ENSP00000224784|REFSEQ:NP_001604|H-INV:HIT000269810|VEGA:OTTHUMP00000020042
0.8921	GluC_Matp-220081030_4.06481.06481.2	51.4	R.n[89.01]SK[156.13]LQSQLLSLE.K	IPI:IPI00033022.2|SWISS-PROT:P50570-1|ENSEMBL:ENSP00000347890|REFSEQ:NP_001005360|H-INV:HIT000095833|VEGA:OTTHUMP00000076396
0.897	GluC_Matp-220081030_2.04410.04413.3	46.3	R.n[89.01]IIPRHLQLAIRNDEE.L	IPI:IPI00026272.2|SWISS-PROT:P04908;P28001|TREMBL:Q08AJ9|ENSEMBL:ENSP00000259791;ENSP00000303373|REFSEQ:NP_003504;NP_066390|H-INV:HIT000334811;HIT000388593|VEGA:OTTHUMP00000016137;OTTHUMP00000016155
0.8972	GluC_Matp-220081030_2.03120.03120.2	58.53	R.n[89.01]LAQIQQAK[156.13]K[156.13]E.K	IPI:IPI00000001.2|SWISS-PROT:O95793-1|TREMBL:A8K622;Q59F99|ENSEMBL:ENSP00000360922;ENSP00000379466|REFSEQ:NP_059347|H-INV:HIT000329496|VEGA:OTTHUMP00000031233
0.8997	GluC_Matp-220081030_2.02236.02236.2	56.68	R.n[89.01]GSDSLIK[156.13]GK[156.13]K[156.13].-	IPI:IPI00027252.6|SWISS-PROT:Q99623|TREMBL:Q9BXV3|ENSEMBL:ENSP00000382362|REFSEQ:NP_009204|H-INV:HIT000339489|VEGA:OTTHUMP00000166441
0.9006	GluC_Matp-220081030_3.05019.05019.2	56.11	R.n[89.01]SATK[156.13]VTADVINAAE.K	IPI:IPI00011200.5|SWISS-PROT:O43175|ENSEMBL:ENSP00000358417|REFSEQ:NP_006614|H-INV:HIT000035203|VEGA:OTTHUMP00000013926
0.9019	GluC_Matp-220081030_2.02752.02752.2	51.77	R.n[89.01]YMGK[156.13]GVSK[156.13]AVE.H	IPI:IPI00465248.5|SWISS-PROT:P06733-1|TREMBL:A4QMW8;A4UCS8;Q53FT9;Q53HR3;Q96GV1;Q9BT62;Q9UCG5;Q9UCH6|ENSEMBL:ENSP00000234590|REFSEQ:NP_001419|H-INV:HIT000270987|VEGA:OTTHUMP00000001706
0.9057	GluC_Matp-220081030_4.02412.02412.3	52.17	D.n[89.01]SAPGGRTALHEAC[160.03]AAGHT.A	IPI:IPI00103549.2|SWISS-PROT:Q8WXI3-2|ENSEMBL:ENSP00000275838|REFSEQ:NP_543147|VEGA:OTTHUMP00000024757
0.9067	GluC_Matp-220081030_3.02026.02026.2	52.77	R.n[89.01]GQHEPSK[156.13]PPPAGE.T	IPI:IPI00012199.1|SWISS-PROT:Q9H6F5|ENSEMBL:ENSP00000227520|REFSEQ:NP_077003|H-INV:HIT000009248
0.9085	GluC_Matp-220081030_3.05335.05335.2	52.7	R.n[89.01]AGK[156.13]PVIC[160.03]ATQMLE.S	IPI:IPI00220644.8|SWISS-PROT:P14618-2|TREMBL:A6NFK3|ENSEMBL:ENSP00000320171;ENSP00000373745|REFSEQ:NP_872270;NP_872271|VEGA:OTTHUMP00000043776;OTTHUMP00000043777;OTTHUMP00000176445
0.9088	GluC_Matp-220081030_1.05153.05153.2	57.31	R.n[89.01]LAK[156.13]AAFDDAIAE.L	IPI:IPI00000816.1|SWISS-PROT:P62258|TREMBL:Q4VJB6|ENSEMBL:ENSP00000264335|REFSEQ:NP_006752|H-INV:HIT000048658|VEGA:OTTHUMP00000166035;OTTHUMP00000182972
0.9117	GluC_Matp-220081030_3.02229.02231.2	53.07	R.n[89.01]NANRPSTSQAARVE.I	IPI:IPI00301517.4|SWISS-PROT:Q6NSI4-1|TREMBL:A8K6R5|ENSEMBL:ENSP00000361628|REFSEQ:NP_060485|H-INV:HIT000098630|VEGA:OTTHUMP00000023784
0.9132	GluC_Matp-220081030_3.04683.04686.2	52.52	R.n[89.01]QLNVNAK[156.13]PFVPNVHAAE.F	NON_EXISTENT
0.9181	GluC_Matp-220081030_3.03518.03518.2	57.98	R.n[89.01]C[160.03]PYK[156.13]DTLGPMQK[156.13]E.L	IPI:IPI00290460.3|SWISS-PROT:O75821|TREMBL:A8K5K5;Q6IAM0|ENSEMBL:ENSP00000253108|REFSEQ:NP_003746|H-INV:HIT000033812|VEGA:OTTHUMP00000076433
0.9181	GluC_Matp-220081030_3.06322.06322.2	53.48	R.n[89.01]LAK[156.13]SDPMVQC[160.03]IIEE.S	IPI:IPI00186290.6|SWISS-PROT:P13639|TREMBL:Q6PK56;Q8TA90|ENSEMBL:ENSP00000307940|REFSEQ:NP_001952|H-INV:HIT000326370|VEGA:OTTHUMP00000076424;OTTHUMP00000083014
0.9185	GluC_Matp-220081030_1.02272.02272.2	59.22	R.n[89.01]GSDSLIK[156.13]GK[156.13]K[156.13].-	IPI:IPI00027252.6|SWISS-PROT:Q99623|TREMBL:Q9BXV3|ENSEMBL:ENSP00000382362|REFSEQ:NP_009204|H-INV:HIT000339489|VEGA:OTTHUMP00000166441
0.9199	GluC_Matp-220081030_3.06668.06668.2	57.7	R.n[89.01]GFGFVLFK[156.13]DAASVDK[156.13]VLE.L	IPI:IPI00011274.3|SWISS-PROT:O14979-1|ENSEMBL:ENSP00000295470|REFSEQ:NP_112740|H-INV:HIT000058500|VEGA:OTTHUMP00000160812
0.9211	GluC_Matp-220081030_2.04518.04518.2	57.33	R.n[89.01]ILGAVAK[156.13]VRE.A	IPI:IPI00291175.7|SWISS-PROT:P18206-2|ENSEMBL:ENSP00000361841|REFSEQ:NP_003364|H-INV:HIT000195504|VEGA:OTTHUMP00000019861
0.922	GluC_Matp-220081030_4.03048.03052.2	64.07	R.n[89.01]K[156.13]SPVAK[156.13]DVDLE.F	IPI:IPI00022774.3|SWISS-PROT:P55072|TREMBL:Q0V924;Q2TAI5|ENSEMBL:ENSP00000351777|REFSEQ:NP_009057|H-INV:HIT000339803|VEGA:OTTHUMP00000021326
0.9248	GluC_Matp-220081030_3.05858.05861.2	58.98	R.n[89.01]LMDQNLK[156.13]C[160.03]LSAAEE.K	IPI:IPI00218319.3|SWISS-PROT:P06753-2|TREMBL:Q2QD06|ENSEMBL:ENSP00000325749|REFSEQ:NP_705935|VEGA:OTTHUMP00000034019
0.9265	GluC_Matp-220081030_3.03041.03041.2	58.98	R.n[89.01]K[156.13]NPLPPSVGVVDK[156.13]K[156.13]EE.T	IPI:IPI00410693.3|SWISS-PROT:Q8NC51-1|TREMBL:Q5VU19|ENSEMBL:ENSP00000360034|REFSEQ:NP_001018077|VEGA:OTTHUMP00000010978
0.9296	GluC_Matp-220081030_3.02748.02748.3	45.93	R.n[89.01]K[156.13]AK[156.13]TALPAQSAATLPARTQE.T	IPI:IPI00005614.6|SWISS-PROT:Q01082-1|ENSEMBL:ENSP00000349259|REFSEQ:NP_003119|H-INV:HIT000196936|VEGA:OTTHUMP00000165176
0.9298	GluC_Matp-220081030_3.03825.03827.2	55.36	R.n[89.01]K[156.13]NK[156.13]MASNIFGTPE.E	IPI:IPI00007764.4|SWISS-PROT:Q9UK76-1|ENSEMBL:ENSP00000303110|REFSEQ:NP_057269|VEGA:OTTHUMP00000182437
0.9302	GluC_Matp-220081030_4.04744.04746.2	60.93	R.n[89.01]K[156.13]VVDYSQFQE.S	IPI:IPI00022145.6|SWISS-PROT:Q9H1E3-1|TREMBL:Q54AC0;Q6IA16|ENSEMBL:ENSP00000264531|REFSEQ:NP_073568|H-INV:HIT000029932|VEGA:OTTHUMP00000034230
0.9323	GluC_Matp-220081030_2.06320.06320.2	56.01	R.n[89.01]LVGLK[156.13]FMQASE.D	IPI:IPI00012048.1|SWISS-PROT:P15531|TREMBL:Q6FGK3|ENSEMBL:ENSP00000376892|REFSEQ:NP_000260|VEGA:OTTHUMP00000174723;OTTHUMP00000181681
0.9323	GluC_Matp-220081030_3.05975.05978.2	55.6	R.n[89.01]MLPHAPGVQMQAIPE.D	IPI:IPI00013774.1|SWISS-PROT:Q13547|TREMBL:Q5HYD4;Q6IT96|ENSEMBL:ENSP00000362649|REFSEQ:NP_004955|H-INV:HIT000029498|VEGA:OTTHUMP00000008745
0.9323	GluC_Matp-220081030_3.02459.02463.3	42.27	R.n[89.01]GSSK[156.13]SGK[156.13]LK[156.13]GDDLQAIK[156.13]K[156.13]E.L	IPI:IPI00216592.2|SWISS-PROT:P07910-2|REFSEQ:NP_001070911;NP_004491|H-INV:HIT000288613
0.9324	GluC_Matp-220081030_4.05430.05432.3	43.71	R.n[89.01]K[156.13]K[156.13]LPVDSVFNK[156.13]FE.D	IPI:IPI00004273.6|SWISS-PROT:P49756|TREMBL:A0PJL9;Q16083;Q2TA72;Q5XJ17;Q6P665;Q9H6A1|ENSEMBL:ENSP00000261973|REFSEQ:NP_067062|H-INV:HIT000055763|VEGA:OTTHUMP00000028087
0.9326	GluC_Matp-220081030_3.04601.04601.2	55.86	R.n[89.01]K[156.13]VVPC[160.03]LVTPVTGRE.N	IPI:IPI00289334.1|SWISS-PROT:O75369-1|ENSEMBL:ENSP00000295956|REFSEQ:NP_001448|H-INV:HIT000063679|VEGA:OTTHUMP00000171661
0.9332	GluC_Matp-220081030_2.02460.02460.2	61.83	R.n[89.01]VIGK[156.13]GGK[156.13]TVNE.L	IPI:IPI00008557.5|SWISS-PROT:Q9NZI8|ENSEMBL:ENSP00000290341|REFSEQ:NP_006537|H-INV:HIT000073695|VEGA:OTTHUMP00000174828;OTTHUMP00000181632
0.9333	GluC_Matp-220081030_3.03190.03190.2	55.12	R.n[89.01]AARPATAGK[156.13]AGGAAVVITEPE.H	IPI:IPI00465044.2|SWISS-PROT:Q9P258|TREMBL:A5PLK7|ENSEMBL:ENSP00000364582;ENSP00000364585|REFSEQ:NP_061185|H-INV:HIT000247901|VEGA:OTTHUMP00000002613;OTTHUMP00000002614
0.9342	GluC_Matp-220081030_3.03107.03109.2	61.33	R.n[89.01]K[156.13]AVIK[156.13]NADMSEE.M	IPI:IPI00019329.1|SWISS-PROT:P63167|TREMBL:Q6FGH9|ENSEMBL:ENSP00000242577;ENSP00000376296;ENSP00000376297|REFSEQ:NP_001032583;NP_001032584;NP_003737|H-INV:HIT000269701|VEGA:OTTHUMP00000169455;OTTHUMP00000169456
0.9349	GluC_Matp-220081030_2.03818.03820.2	61.91	R.n[89.01]K[156.13]VVDYSQFQE.S	IPI:IPI00022145.6|SWISS-PROT:Q9H1E3-1|TREMBL:Q54AC0;Q6IA16|ENSEMBL:ENSP00000264531|REFSEQ:NP_073568|H-INV:HIT000029932|VEGA:OTTHUMP00000034230
0.936	GluC_Matp-220081030_1.05894.05896.2	68.96	R.n[89.01]GILTLK[156.13]YPIE.H	IPI:IPI00008603.1|SWISS-PROT:P62736|TREMBL:A8K3K1|ENSEMBL:ENSP00000224784|REFSEQ:NP_001604|H-INV:HIT000269810|VEGA:OTTHUMP00000020042
0.9377	GluC_Matp-220081030_3.05466.05469.2	61.87	R.n[89.01]GLTSVINQK[156.13]LK[156.13]DDE.V	IPI:IPI00219217.3|SWISS-PROT:P07195|TREMBL:Q5U077|ENSEMBL:ENSP00000229319;ENSP00000379386|REFSEQ:NP_002291|H-INV:HIT000037014|VEGA:OTTHUMP00000165228;OTTHUMP00000165229;OTTHUMP00000166897
0.9409	GluC_Matp-220081030_4.06533.06536.2	63.1	R.n[89.01]LAK[156.13]AAFDDAIAE.L	IPI:IPI00000816.1|SWISS-PROT:P62258|TREMBL:Q4VJB6|ENSEMBL:ENSP00000264335|REFSEQ:NP_006752|H-INV:HIT000048658|VEGA:OTTHUMP00000166035;OTTHUMP00000182972
0.9414	GluC_Matp-220081030_3.06516.06520.2	62.53	R.n[89.01]VIGTLLGTVDK[156.13]HSVE.V	IPI:IPI00654777.2|SWISS-PROT:O00303|TREMBL:A8K0S2|ENSEMBL:ENSP00000310040|REFSEQ:NP_003745|H-INV:HIT000018378
0.9426	GluC_Matp-220081030_2.01987.01991.2	58.47	R.n[89.01]QGNTK[156.13]QRIDE.F	IPI:IPI00017367.6|SWISS-PROT:P35241|TREMBL:A7YIJ8;A7YIK3;B0YJ88;Q05CU6;Q6PKD3;Q9NST9|ENSEMBL:ENSP00000342830|REFSEQ:NP_002897|H-INV:HIT000191480
0.9435	GluC_Matp-220081030_3.06671.06671.2	64.43	R.n[89.01]RPLIDQVVQTALSE.T	IPI:IPI00024067.4|SWISS-PROT:Q00610-1|TREMBL:Q49AL0|ENSEMBL:ENSP00000269122|REFSEQ:NP_004850|H-INV:HIT000054067|VEGA:OTTHUMP00000165784;OTTHUMP00000181743
0.9438	GluC_Matp-220081030_2.02509.02509.2	58.15	R.n[89.01]SK[156.13]K[156.13]GK[156.13]LPIVNE.D	IPI:IPI00291510.3|SWISS-PROT:P12268|ENSEMBL:ENSP00000321584|REFSEQ:NP_000875|H-INV:HIT000032622|VEGA:OTTHUMP00000171078
0.9459	GluC_Matp-220081030_1.02316.02320.2	70	R.n[89.01]K[156.13]ASGPPVSE.L	IPI:IPI00217465.5|SWISS-PROT:P16403|TREMBL:A8K4I2|ENSEMBL:ENSP00000339566|REFSEQ:NP_005310|H-INV:HIT000031065|VEGA:OTTHUMP00000017749
0.9465	GluC_Matp-220081030_3.04098.04098.2	58.79	R.n[89.01]GVSLTNHHFYDE.S	IPI:IPI00026154.2|SWISS-PROT:P14314|ENSEMBL:ENSP00000252455|REFSEQ:NP_002734|H-INV:HIT000071273|VEGA:OTTHUMP00000067259;OTTHUMP00000077862
0.9471	GluC_Matp-220081030_2.05051.05053.2	58.77	R.n[89.01]IVAPGK[156.13]GILAADE.S	IPI:IPI00418262.4|SWISS-PROT:P09972|ENSEMBL:ENSP00000226253;ENSP00000378731|REFSEQ:NP_005156|H-INV:HIT000289368|VEGA:OTTHUMP00000163435;OTTHUMP00000163437;OTTHUMP00000181000
0.9481	GluC_Matp-220081030_2.03369.03373.2	70.38	R.n[89.01]K[156.13]LVTDQNISE.N	IPI:IPI00218847.5|SWISS-PROT:P24666-2|TREMBL:A8K1L9|ENSEMBL:ENSP00000272067|REFSEQ:NP_009030|VEGA:OTTHUMP00000109539
0.9484	GluC_Matp-220081030_3.05330.05332.2	68.23	R.n[89.01]K[156.13]VLIIGGGDGGVLRE.V	IPI:IPI00292020.3|SWISS-PROT:P19623|TREMBL:B1AKP9|ENSEMBL:ENSP00000366156|REFSEQ:NP_003123|H-INV:HIT000269401|VEGA:OTTHUMP00000002170
0.9495	GluC_Matp-220081030_2.03108.03108.2	61.04	R.n[89.01]K[156.13]AGIFQSVK[156.13].-	IPI:IPI00015972.1|SWISS-PROT:P09669|ENSEMBL:ENSP00000297564;ENSP00000379316|REFSEQ:NP_004365|H-INV:HIT000321356|VEGA:OTTHUMP00000096511;OTTHUMP00000178133;OTTHUMP00000178134;OTTHUMP00000178135;OTTHUMP00000178136;OTTHUMP00000178137;OTTHUMP00000178138
0.95	GluC_Matp-220081030_2.02276.02276.2	71.87	R.n[89.01]K[156.13]ASGPPVSE.L	IPI:IPI00217465.5|SWISS-PROT:P16403|TREMBL:A8K4I2|ENSEMBL:ENSP00000339566|REFSEQ:NP_005310|H-INV:HIT000031065|VEGA:OTTHUMP00000017749
0.9503	GluC_Matp-220081030_3.02915.02915.2	64.95	R.n[89.01]C[160.03]QK[156.13]AMTAK[156.13]GGDISVC[160.03]E.W	IPI:IPI00216085.3|SWISS-PROT:P14854|ENSEMBL:ENSP00000246554|REFSEQ:NP_001854|H-INV:HIT000030070|VEGA:OTTHUMP00000076299
0.9507	GluC_Matp-220081030_3.05950.05953.2	90.55	R.n[89.01]K[156.13]ILQDGGLQVVE.K	IPI:IPI00011200.5|SWISS-PROT:O43175|ENSEMBL:ENSP00000358417|REFSEQ:NP_006614|H-INV:HIT000035203|VEGA:OTTHUMP00000013926
0.951	GluC_Matp-220081030_3.05561.05563.2	65.96	R.n[89.01]SILK[156.13]IDDVVNTR.-	IPI:IPI00302927.6|SWISS-PROT:P50991|ENSEMBL:ENSP00000233836|REFSEQ:NP_006421|H-INV:HIT000062814|VEGA:OTTHUMP00000041008
0.9522	GluC_Matp-220081030_2.06209.06212.2	60.44	R.n[89.01]LVK[156.13]AFQYVE.T	IPI:IPI00024919.3|SWISS-PROT:P30048|TREMBL:A4UCS5;Q53HC2|ENSEMBL:ENSP00000298510|REFSEQ:NP_006784|H-INV:HIT000039251|VEGA:OTTHUMP00000020590
0.9531	GluC_Matp-220081030_4.04143.04145.2	72.39	R.n[89.01]K[156.13]PANDITSQLE.I	IPI:IPI00018583.4|SWISS-PROT:Q5JVS0-1|ENSEMBL:ENSP00000364398|REFSEQ:NP_055097|H-INV:HIT000292984|VEGA:OTTHUMP00000021722
0.9533	GluC_Matp-220081030_3.05716.05716.2	60.39	R.n[89.01]GK[156.13]GLLNAIVIK[156.13]E.T	IPI:IPI00022334.1|SWISS-PROT:P04181|TREMBL:Q59HE2;Q68CS0;Q6IAV9|ENSEMBL:ENSP00000357838|REFSEQ:NP_000265|H-INV:HIT000037753|VEGA:OTTHUMP00000020690
0.9544	GluC_Matp-220081030_3.06347.06347.2	66.42	R.n[89.01]WFQQK[156.13]YDGIILPGK[156.13].-	IPI:IPI00376798.3|SWISS-PROT:P62913-1|TREMBL:Q08ES8;Q5VVD0|ENSEMBL:ENSP00000363676|REFSEQ:NP_000966|H-INV:HIT000191669|VEGA:OTTHUMP00000002956
0.9545	GluC_Matp-220081030_3.03694.03698.3	43.88	-.n[89.01]MPSGK[156.13]VAQPTITDNK[156.13]DGTVTVR.Y	IPI00910863
0.9559	GluC_Matp-220081030_3.02893.02897.2	67.52	R.n[89.01]VPSPTPAPK[156.13]EAVRE.G	IPI:IPI00782992.3|SWISS-PROT:Q9UQ35-1|TREMBL:A0AUK8;O60382|ENSEMBL:ENSP00000301740|REFSEQ:NP_057417|VEGA:OTTHUMP00000081538;OTTHUMP00000107558
0.956	GluC_Matp-220081030_4.03668.03668.2	61.77	R.n[89.01]K[156.13]IQALQQQADE.A	IPI:IPI00010779.4|SWISS-PROT:P67936-1|TREMBL:Q5U0D9|ENSEMBL:ENSP00000300933|REFSEQ:NP_003281|VEGA:OTTHUMP00000067627;OTTHUMP00000078182
0.9561	GluC_Matp-220081030_2.06200.06202.2	63.61	R.n[89.01]GLLK[156.13]PGLNVVLE.G	IPI:IPI00745955.3|SWISS-PROT:Q99848|TREMBL:Q6IB29|ENSEMBL:ENSP00000236051|REFSEQ:NP_006815|H-INV:HIT000265147|VEGA:OTTHUMP00000008354
0.9571	GluC_Matp-220081030_4.03500.03500.2	63.38	R.n[89.01]K[156.13]AGIFQSVK[156.13].-	IPI:IPI00015972.1|SWISS-PROT:P09669|ENSEMBL:ENSP00000297564;ENSP00000379316|REFSEQ:NP_004365|H-INV:HIT000321356|VEGA:OTTHUMP00000096511;OTTHUMP00000178133;OTTHUMP00000178134;OTTHUMP00000178135;OTTHUMP00000178136;OTTHUMP00000178137;OTTHUMP00000178138
0.9592	GluC_Matp-220081030_3.02624.02627.2	62.48	R.n[89.01]GGSGSHNWGTVK[156.13]DE.L	IPI:IPI00410693.3|SWISS-PROT:Q8NC51-1|TREMBL:Q5VU19|ENSEMBL:ENSP00000360034|REFSEQ:NP_001018077|VEGA:OTTHUMP00000010978
0.9593	GluC_Matp-220081030_2.02800.02800.2	71.01	R.n[89.01]K[156.13]AVIK[156.13]NADMSE.E	IPI:IPI00019329.1|SWISS-PROT:P63167|TREMBL:Q6FGH9|ENSEMBL:ENSP00000242577;ENSP00000376296;ENSP00000376297|REFSEQ:NP_001032583;NP_001032584;NP_003737|H-INV:HIT000269701|VEGA:OTTHUMP00000169455;OTTHUMP00000169456
0.961	GluC_Matp-220081030_2.06331.06333.2	63.05	R.n[89.01]K[156.13]LFIGGLSFE.T	IPI:IPI00176692.7|REFSEQ:XP_208373;XP_379885;XP_945048|VEGA:OTTHUMP00000024773
0.9622	GluC_Matp-220081030_3.06458.06460.3	45.02	R.n[89.01]GFVFITFK[156.13]EEEPVK[156.13]K[156.13]VLE.K	IPI:IPI00106509.3|SWISS-PROT:Q99729-4
0.9643	GluC_Matp-220081030_3.02406.02410.2	64.6	R.n[89.01]K[156.13]NNRQPYAVSE.L	IPI:IPI00003918.6|SWISS-PROT:P36578|TREMBL:A8K502;Q53G74;Q59GY2|ENSEMBL:ENSP00000311430|REFSEQ:NP_000959|H-INV:HIT000304287|VEGA:OTTHUMP00000164249;OTTHUMP00000176421
0.9651	GluC_Matp-220081030_2.03436.03436.3	52.58	R.n[89.01]K[156.13]LLEPVDHGK[156.13]IE.Y	IPI:IPI00329791.9|SWISS-PROT:Q7L014|TREMBL:A8K6X3;Q0VGL8|ENSEMBL:ENSP00000346236|REFSEQ:NP_055644|H-INV:HIT000035750
0.9651	GluC_Matp-220081030_3.02794.02796.2	64.17	R.n[89.01]AK[156.13]TQTPPVSPAPQPTEE.R	IPI:IPI00029601.5|SWISS-PROT:Q14247|TREMBL:Q53HG7;Q76MU0|ENSEMBL:ENSP00000301843|REFSEQ:NP_005222|H-INV:HIT000197014|VEGA:OTTHUMP00000165962
0.9656	GluC_Matp-220081030_4.02857.02861.2	88.06	R.n[89.01]K[156.13]AMK[156.13]GLGTDEE.S	IPI:IPI00329801.12|SWISS-PROT:P08758|TREMBL:Q6FHB3|ENSEMBL:ENSP00000296511|REFSEQ:NP_001145|H-INV:HIT000291452|VEGA:OTTHUMP00000164026
0.9661	GluC_Matp-220081030_4.01937.01939.3	46.39	R.n[89.01]SNNTSK[156.13]PSHSVDAHTAE.V	IPI:IPI00328319.8|SWISS-PROT:Q09028|ENSEMBL:ENSP00000362592|REFSEQ:NP_005601|H-INV:HIT000323434|VEGA:OTTHUMP00000009691
0.9666	GluC_Matp-220081030_3.04408.04410.2	65.18	R.n[89.01]GQPIYIQFSNHK[156.13]E.L	IPI:IPI00179964.5|SWISS-PROT:P26599-1|ENSEMBL:ENSP00000014112|REFSEQ:NP_114368|VEGA:OTTHUMP00000077908
0.9673	GluC_Matp-220081030_3.05695.05698.2	65.21	R.n[89.01]TLLAK[156.13]NLPYK[156.13]VTQDE.L	IPI:IPI00444262.3|TREMBL:Q6ZS99|ENSEMBL:ENSP00000375887|H-INV:HIT000047481
0.9686	GluC_Matp-220081030_3.06275.06275.2	65.54	R.n[89.01]GC[160.03]ALQC[160.03]AILSPAFK[156.13]VRE.F	IPI:IPI00002966.1|SWISS-PROT:P34932|TREMBL:B0AZS1;B0AZT0;B0AZU6;O14992;Q2TAL4;Q59GF8;Q7KYN0|ENSEMBL:ENSP00000302961|REFSEQ:NP_002145|H-INV:HIT000058763|VEGA:OTTHUMP00000159262
0.9689	GluC_Matp-220081030_4.03060.03060.2	77.93	R.n[89.01]K[156.13]AVIK[156.13]NADMSE.E	IPI:IPI00019329.1|SWISS-PROT:P63167|TREMBL:Q6FGH9|ENSEMBL:ENSP00000242577;ENSP00000376296;ENSP00000376297|REFSEQ:NP_001032583;NP_001032584;NP_003737|H-INV:HIT000269701|VEGA:OTTHUMP00000169455;OTTHUMP00000169456
0.9695	GluC_Matp-220081030_3.03070.03073.2	79.08	R.n[89.01]K[156.13]AVIK[156.13]NADMSEE.M	IPI:IPI00019329.1|SWISS-PROT:P63167|TREMBL:Q6FGH9|ENSEMBL:ENSP00000242577;ENSP00000376296;ENSP00000376297|REFSEQ:NP_001032583;NP_001032584;NP_003737|H-INV:HIT000269701|VEGA:OTTHUMP00000169455;OTTHUMP00000169456
0.97	GluC_Matp-220081030_2.02957.02957.3	46.76	R.n[89.01]GK[156.13]FNTSDVSAIEK[156.13]NK[156.13]E.G	IPI:IPI00018246.5|SWISS-PROT:P19367-1|TREMBL:Q71V75|ENSEMBL:ENSP00000352398|REFSEQ:NP_000179|H-INV:HIT000329461|VEGA:OTTHUMP00000019725
0.97	GluC_Matp-220081030_3.06153.06153.2	67.28	R.n[89.01]SVLMSLK[156.13]QTPLSR.-	IPI:IPI00014589.1|SWISS-PROT:P09497-1|ENSEMBL:ENSP00000309415|REFSEQ:NP_009028|H-INV:HIT000194729|VEGA:OTTHUMP00000161245
0.97	GluC_Matp-220081030_3.05240.05240.2	66.43	R.n[89.01]GK[156.13]MSSYAFFVQTC[160.03]REE.H	IPI:IPI00022796.2|ENSEMBL:ENSP00000243919|REFSEQ:NP_001008735
0.9708	GluC_Matp-220081030_3.03077.03077.2	79.66	R.n[89.01]K[156.13]TASVLSK[156.13]DDVAPE.S	IPI:IPI00008708.5|SWISS-PROT:O76021|TREMBL:A0PJ87;Q32Q62|ENSEMBL:ENSP00000379760|REFSEQ:NP_056474|H-INV:HIT000038531|VEGA:OTTHUMP00000080432;OTTHUMP00000160258
0.971	GluC_Matp-220081030_3.04555.04555.2	67.51	R.n[89.01]HTPLSK[156.13]LMK[156.13]AYC[160.03]E.R	IPI:IPI00140827.3|ENSEMBL:ENSP00000313744|REFSEQ:XP_001127385;XP_001128769|H-INV:HIT000280931|VEGA:OTTHUMP00000023877
0.9711	GluC_Matp-220081030_3.06740.06742.2	80.47	R.n[89.01]GFGFILFK[156.13]DAASVE.K	IPI:IPI00106509.3|SWISS-PROT:Q99729-4
0.9711	GluC_Matp-220081030_3.06453.06455.2	80.04	R.n[89.01]K[156.13]GFLSGLLDNVK[156.13]QE.L	IPI:IPI00306516.1|SWISS-PROT:O43615|TREMBL:A8K0R9;Q53G69;Q6AI07;Q9UPE4|ENSEMBL:ENSP00000270538|REFSEQ:NP_006342|H-INV:HIT000041873|VEGA:OTTHUMP00000067198;OTTHUMP00000078158
0.9712	GluC_Matp-220081030_3.03205.03205.2	80.8	R.n[89.01]QVDQLTNDK[156.13]ARVE.V	IPI:IPI00418471.6|SWISS-PROT:P08670|TREMBL:B0YJC2;B0YJC4;Q53HU8;Q8N9S6|ENSEMBL:ENSP00000224237|REFSEQ:NP_003371|H-INV:HIT000262376|VEGA:OTTHUMP00000019224
0.9713	GluC_Matp-220081030_3.06267.06267.2	80.86	R.n[89.01]LVQAFQFTDK[156.13]HGE.V	IPI:IPI00000874.1|SWISS-PROT:Q06830|ENSEMBL:ENSP00000262746;ENSP00000361152|REFSEQ:NP_002565;NP_859047;NP_859048|H-INV:HIT000039247|VEGA:OTTHUMP00000009234
0.9717	GluC_Matp-220081030_3.03492.03492.2	81.71	R.n[89.01]K[156.13]ISVVSATK[156.13]GVPAGNSDTE.G	IPI:IPI00007334.1|SWISS-PROT:Q9UKV3-1|TREMBL:Q69YJ6|ENSEMBL:ENSP00000262710|REFSEQ:NP_055792|H-INV:HIT000070479|VEGA:OTTHUMP00000164548
0.9718	GluC_Matp-220081030_2.02636.02640.2	86	R.n[89.01]K[156.13]AMK[156.13]GLGTDEE.S	IPI:IPI00329801.12|SWISS-PROT:P08758|TREMBL:Q6FHB3|ENSEMBL:ENSP00000296511|REFSEQ:NP_001145|H-INV:HIT000291452|VEGA:OTTHUMP00000164026
0.9724	GluC_Matp-220081030_3.02578.02582.2	99.74	R.n[89.01]K[156.13]TGPAAAQVQVGK[156.13]QEE.D	IPI:IPI00165041.5|TREMBL:A0JLU0|ENSEMBL:ENSP00000314349|REFSEQ:NP_001008656
0.973	GluC_Matp-220081030_3.06554.06554.2	69.94	R.n[89.01]SYSK[156.13]LLC[160.03]GLLAE.R	IPI:IPI00293276.10|SWISS-PROT:P14174|TREMBL:A5Z1R8;A6MUU8;Q6FHV0|ENSEMBL:ENSP00000215754|REFSEQ:NP_002406|H-INV:HIT000039526|VEGA:OTTHUMP00000028932;OTTHUMP00000198465
0.9732	GluC_Matp-220081030_1.04644.04646.2	69.31	R.n[89.01]IVAPGK[156.13]GILAADE.S	IPI:IPI00418262.4|SWISS-PROT:P09972|ENSEMBL:ENSP00000226253;ENSP00000378731|REFSEQ:NP_005156|H-INV:HIT000289368|VEGA:OTTHUMP00000163435;OTTHUMP00000163437;OTTHUMP00000181000
0.9761	GluC_Matp-220081030_1.06302.06305.2	72.1	R.n[89.01]K[156.13]LFIGGLSFE.T	IPI:IPI00176692.7|REFSEQ:XP_208373;XP_379885;XP_945048|VEGA:OTTHUMP00000024773
0.9761	GluC_Matp-220081030_4.06684.06687.2	72.2	R.n[89.01]K[156.13]LFIGGLSFE.T	IPI:IPI00176692.7|REFSEQ:XP_208373;XP_379885;XP_945048|VEGA:OTTHUMP00000024773
0.9771	GluC_Matp-220081030_3.06493.06493.3	53.21	R.n[89.01]VTIAQGGVLPNIQAVLLPK[156.13]K[156.13]TE.S	IPI:IPI00026272.2|SWISS-PROT:P04908;P28001|TREMBL:Q08AJ9|ENSEMBL:ENSP00000259791;ENSP00000303373|REFSEQ:NP_003504;NP_066390|H-INV:HIT000334811;HIT000388593|VEGA:OTTHUMP00000016137;OTTHUMP00000016155
0.9779	GluC_Matp-220081030_3.02523.02527.2	79.3	R.n[89.01]K[156.13]ISGTGK[156.13]ALAK[156.13]TE.K	IPI:IPI00006379.1|SWISS-PROT:Q9Y2X3|ENSEMBL:ENSP00000264279|REFSEQ:NP_057018|H-INV:HIT000297804|VEGA:OTTHUMP00000163741
0.9784	GluC_Matp-220081030_3.06500.06503.2	93.78	R.n[89.01]TVVSGLVQFVPK[156.13]EE.L	IPI:IPI00007074.5|SWISS-PROT:P54577|ENSEMBL:ENSP00000362576|REFSEQ:NP_003671|H-INV:HIT000045086|VEGA:OTTHUMP00000004027
0.9785	GluC_Matp-220081030_3.06330.06334.3	49.51	R.n[89.01]K[156.13]GLFPFTHVK[156.13]IFDPQNPDENE.-	IPI:IPI00004839.1|SWISS-PROT:P46109|TREMBL:A8KA44|ENSEMBL:ENSP00000346300|REFSEQ:NP_005198|H-INV:HIT000052825|VEGA:OTTHUMP00000028878;OTTHUMP00000198538;OTTHUMP00000198539
0.9788	GluC_Matp-220081030_2.02061.02061.3	55.05	R.n[89.01]RSAVPPGADK[156.13]K[156.13]AE.A	IPI:IPI00008438.1|SWISS-PROT:P46783|ENSEMBL:ENSP00000347271|REFSEQ:NP_001005|H-INV:HIT000265025|VEGA:OTTHUMP00000016229
0.9788	GluC_Matp-220081030_3.02685.02685.2	75.83	R.n[89.01]RLQQTQNQVDE.V	IPI:IPI00549343.3|SWISS-PROT:Q15836|TREMBL:Q6FGG2;Q9BRV4|ENSEMBL:ENSP00000054666|REFSEQ:NP_004772|H-INV:HIT000287243|VEGA:OTTHUMP00000001361
0.979	GluC_Matp-220081030_3.05658.05658.2	74.7	R.n[89.01]K[156.13]LTATPTPLGGMTGFHMQTE.D	IPI:IPI00026089.3|SWISS-PROT:O75533|TREMBL:A0JLT9;A0PJH5;A8K355;Q32Q20;Q7Z497;Q9NTB4|ENSEMBL:ENSP00000335321|REFSEQ:NP_036565|H-INV:HIT000064546
0.9801	GluC_Matp-220081030_4.02677.02677.2	77.95	R.n[89.01]ALSSQHQARIE.I	IPI:IPI00003362.2|SWISS-PROT:P11021|TREMBL:B0QZ61;Q2KHP4|ENSEMBL:ENSP00000324173|REFSEQ:NP_005338|H-INV:HIT000038771|VEGA:OTTHUMP00000022124
0.9803	GluC_Matp-220081030_3.06328.06328.2	78.58	R.n[89.01]SVLISLK[156.13]QAPLVH.-	IPI:IPI00014587.1|SWISS-PROT:P09496-1|ENSEMBL:ENSP00000242285|REFSEQ:NP_009027|H-INV:HIT000194731|VEGA:OTTHUMP00000021365
0.9803	GluC_Matp-220081030_3.06479.06482.2	77.91	R.n[89.01]RFPVAPLIPYPLITK[156.13]E.D	IPI:IPI00004273.6|SWISS-PROT:P49756|TREMBL:A0PJL9;Q16083;Q2TA72;Q5XJ17;Q6P665;Q9H6A1|ENSEMBL:ENSP00000261973|REFSEQ:NP_067062|H-INV:HIT000055763|VEGA:OTTHUMP00000028087
0.9805	GluC_Matp-220081030_3.06653.06655.2	78.94	R.n[89.01]LLVPTQYVGAIIGK[156.13]E.G	IPI:IPI00008557.5|SWISS-PROT:Q9NZI8|ENSEMBL:ENSP00000290341|REFSEQ:NP_006537|H-INV:HIT000073695|VEGA:OTTHUMP00000174828;OTTHUMP00000181632
0.9809	GluC_Matp-220081030_3.03501.03505.2	93.88	R.n[89.01]K[156.13]SSLVTSK[156.13]LAGGQVE.-	IPI:IPI00383552.4|SWISS-PROT:O43768-1|TREMBL:Q6FHW0;Q6IAM4;Q6NUL2;Q6VUC8|ENSEMBL:ENSP00000358010|REFSEQ:NP_004427|H-INV:HIT000004455|VEGA:OTTHUMP00000032931
0.9812	GluC_Matp-220081030_1.02513.02513.2	86.66	R.n[89.01]ALSSQHQARIE.I	IPI:IPI00003362.2|SWISS-PROT:P11021|TREMBL:B0QZ61;Q2KHP4|ENSEMBL:ENSP00000324173|REFSEQ:NP_005338|H-INV:HIT000038771|VEGA:OTTHUMP00000022124
0.9813	GluC_Matp-220081030_3.06472.06475.2	82.47	R.n[89.01]QAASSLQQASLK[156.13]LFE.M	IPI:IPI00007765.5|SWISS-PROT:P38646|TREMBL:A1XP52;Q1HB43;Q2F839;Q53H23;Q8N1C8|ENSEMBL:ENSP00000297185|REFSEQ:NP_004125|H-INV:HIT000192047|VEGA:OTTHUMP00000159494
0.9814	GluC_Matp-220081030_2.02473.02477.2	84.99	R.n[89.01]ALSSQHQARIE.I	IPI:IPI00003362.2|SWISS-PROT:P11021|TREMBL:B0QZ61;Q2KHP4|ENSEMBL:ENSP00000324173|REFSEQ:NP_005338|H-INV:HIT000038771|VEGA:OTTHUMP00000022124
0.9814	GluC_Matp-220081030_3.06396.06400.2	84.63	R.n[89.01]AK[156.13]QIVWNGPVGVFE.W	IPI:IPI00169383.3|SWISS-PROT:P00558|TREMBL:A8K4W6|ENSEMBL:ENSP00000362413|REFSEQ:NP_000282|H-INV:HIT000059907|VEGA:OTTHUMP00000023595
0.9814	GluC_Matp-220081030_3.06539.06539.2	84.46	R.n[89.01]K[156.13]GLIAAIC[160.03]AGPTALLAHE.I	IPI:IPI00298547.3|SWISS-PROT:Q99497|ENSEMBL:ENSP00000340278;ENSP00000366708;ENSP00000366711;ENSP00000366713|REFSEQ:NP_001116849;NP_009193|H-INV:HIT000297741|VEGA:OTTHUMP00000001348;OTTHUMP00000001349;OTTHUMP00000001350;OTTHUMP00000001351
0.9901	GluC_Matp-220081030_4.02914.02914.3	52.93	R.n[89.01]RQVDQLTNDK[156.13]ARVE.V	IPI:IPI00418471.6|SWISS-PROT:P08670|TREMBL:B0YJC2;B0YJC4;Q53HU8;Q8N9S6|ENSEMBL:ENSP00000224237|REFSEQ:NP_003371|H-INV:HIT000262376|VEGA:OTTHUMP00000019224
0.9928	GluC_Matp-220081030_2.01837.01837.3	54.48	R.n[89.01]SNNTSK[156.13]PSHSVDAHTAE.V	IPI:IPI00328319.8|SWISS-PROT:Q09028|ENSEMBL:ENSP00000362592|REFSEQ:NP_005601|H-INV:HIT000323434|VEGA:OTTHUMP00000009691
0.9955	GluC_Matp-220081030_3.05359.05361.3	56.54	R.n[89.01]GQSVGK[156.13]LGVLHPDVITK[156.13]FE.L	IPI:IPI00300074.3|SWISS-PROT:Q9NSD9|TREMBL:A8K666;Q4ZFX1;Q57ZJ5;Q9BR63|ENSEMBL:ENSP00000281828|REFSEQ:NP_005678|H-INV:HIT000063688|VEGA:OTTHUMP00000164205
0.9961	GluC_Matp-220081030_3.04786.04786.3	56.29	R.n[89.01]K[156.13]ANLQQAIVTPLK[156.13]PVDNTYYK[156.13]E.A	IPI:IPI00008477.1|SWISS-PROT:Q9ULW0|TREMBL:Q643R0;Q96FC3|ENSEMBL:ENSP00000300403|REFSEQ:NP_036244|H-INV:HIT000038750|VEGA:OTTHUMP00000030547
0.9976	GluC_Matp-220081030_3.04414.04416.3	60.73	R.n[89.01]RGK[156.13]PPPLLPSVLGPAGGDRE.A	IPI:IPI00217661.4|SWISS-PROT:Q8IY67-2|ENSEMBL:ENSP00000293677|REFSEQ:NP_597709|VEGA:OTTHUMP00000077954
0.9988	GluC_Matp-220081030_4.05544.05544.3	65.18	R.n[89.01]K[156.13]PGINVASDWSIHLR.-	IPI:IPI00011454.1|SWISS-PROT:Q14697-2|ENSEMBL:ENSP00000340466|REFSEQ:NP_938149|H-INV:HIT000071272
0.9992	GluC_Matp-220081030_1.02808.02813.3	85.84	R.n[89.01]K[156.13]NPLPPSVGVVDK[156.13]K[156.13]EE.T	IPI:IPI00410693.3|SWISS-PROT:Q8NC51-1|TREMBL:Q5VU19|ENSEMBL:ENSP00000360034|REFSEQ:NP_001018077|VEGA:OTTHUMP00000010978
0.9992	GluC_Matp-220081030_4.03068.03068.3	85.99	R.n[89.01]K[156.13]NPLPPSVGVVDK[156.13]K[156.13]EE.T	IPI:IPI00410693.3|SWISS-PROT:Q8NC51-1|TREMBL:Q5VU19|ENSEMBL:ENSP00000360034|REFSEQ:NP_001018077|VEGA:OTTHUMP00000010978
0.9993	GluC_Matp-220081030_4.03168.03168.3	68.84	R.n[89.01]K[156.13]NPLPPSVGVVDK[156.13]K[156.13]EE.T	IPI:IPI00410693.3|SWISS-PROT:Q8NC51-1|TREMBL:Q5VU19|ENSEMBL:ENSP00000360034|REFSEQ:NP_001018077|VEGA:OTTHUMP00000010978
0.9994	GluC_Matp-220081030_1.04035.04037.3	70.53	R.n[89.01]K[156.13]PGINVASDWSIHLR.-	IPI:IPI00011454.1|SWISS-PROT:Q14697-2|ENSEMBL:ENSP00000340466|REFSEQ:NP_938149|H-INV:HIT000071272
0.9995	GluC_Matp-220081030_3.04450.04450.3	70.55	R.n[89.01]RGK[156.13]PPPLLPSVLGPAGGDRE.A	IPI:IPI00217661.4|SWISS-PROT:Q8IY67-2|ENSEMBL:ENSP00000293677|REFSEQ:NP_597709|VEGA:OTTHUMP00000077954
0.9995	GluC_Matp-220081030_3.04704.04706.3	69.08	R.n[89.01]NTVVPTK[156.13]K[156.13]SQIFSTASDNQPTVTIK[156.13]VYE.G	IPI:IPI00003362.2|SWISS-PROT:P11021|TREMBL:B0QZ61;Q2KHP4|ENSEMBL:ENSP00000324173|REFSEQ:NP_005338|H-INV:HIT000038771|VEGA:OTTHUMP00000022124
0.9996	GluC_Matp-220081030_2.04366.04366.3	73.34	R.n[89.01]K[156.13]PGINVASDWSIHLR.-	IPI:IPI00011454.1|SWISS-PROT:Q14697-2|ENSEMBL:ENSP00000340466|REFSEQ:NP_938149|H-INV:HIT000071272
0.9996	GluC_Matp-220081030_4.05531.05531.3	73.22	R.n[89.01]K[156.13]PGINVASDWSIHLR.-	IPI:IPI00011454.1|SWISS-PROT:Q14697-2|ENSEMBL:ENSP00000340466|REFSEQ:NP_938149|H-INV:HIT000071272
0.9997	GluC_Matp-220081030_3.06465.06465.3	73.89	R.n[89.01]IRIDSLSAQLSQLQK[156.13]QLAAK[156.13]E.A	IPI:IPI00021405.3|SWISS-PROT:P02545-1|TREMBL:Q5I6Y4;Q5I6Y6;Q5TCJ2|ENSEMBL:ENSP00000357283|REFSEQ:NP_733821|H-INV:HIT000009858|VEGA:OTTHUMP00000015848
0.9999	GluC_Matp-220081030_2.02792.02798.3	91.6	R.n[89.01]K[156.13]NPLPPSVGVVDK[156.13]K[156.13]EE.T	IPI:IPI00410693.3|SWISS-PROT:Q8NC51-1|TREMBL:Q5VU19|ENSEMBL:ENSP00000360034|REFSEQ:NP_001018077|VEGA:OTTHUMP00000010978

## Sheet: table_S5_DESC1_chymo
Table S5. List of all 347 unique peptides identified using Mascot and X! Tandem by the addition of recombinant DESC1 to HEK293 cell proteomes digested with chymotrypsin. Data were analyzed as described in Material and Methods.
probability	spectrum	ion score	peptide	protein
0.8233	ChymoDESC120081030_2.02600.02606.3	28.16	L.n[89.01]SGPQLEK[156.13]VVIDRS[175.03]LVGK[216.09].L	IPI:IPI00179605.6|SWISS-PROT:O95876-1|ENSEMBL:ENSP00000272321|REFSEQ:NP_056994|H-INV:HIT000028535
0.8233	ChymoDESC120081030_2_Bis.00000.00000.3	28.16	L.n[89.01]SGPQLEK[156.13]VVIDRS[175.03]LVGK[216.09].L	IPI:IPI00179605.6|SWISS-PROT:O95876-1|ENSEMBL:ENSP00000272321|REFSEQ:NP_056994|H-INV:HIT000028535
0.8235	ChymoDESC120081030_2_Bis.00000.00000.2	32.06	R.n[89.01]K[156.13]NK[156.13]ESK[156.13]DPADETEAD.-	IPI:IPI00479997.4|SWISS-PROT:P16949|TREMBL:Q96CE4|ENSEMBL:ENSP00000236291;ENSP00000350531;ENSP00000363409;ENSP00000382632;ENSP00000382633|REFSEQ:NP_005554;NP_981944;NP_981946|H-INV:HIT000191296|VEGA:OTTHUMP00000008527;OTTHUMP00000008528;OTTHUMP00000008530
0.824	ChymoDESC120081030_2.05616.05624.3	68.28*	R.n[89.01]SAAETVTK[156.13]GGIMLPEK[156.13]SQGK[156.13]VL.Q	IPI:IPI00220362.5|SWISS-PROT:P61604|TREMBL:Q53X54;Q9UNM1|ENSEMBL:ENSP00000233893|REFSEQ:NP_002148|H-INV:HIT000050805|VEGA:OTTHUMP00000163630
0.824	ChymoDESC120081030_2_Bis.00000.00000.3	68.28*	R.n[89.01]SAAETVTK[156.13]GGIMLPEK[156.13]SQGK[156.13]VL.Q	IPI:IPI00220362.5|SWISS-PROT:P61604|TREMBL:Q53X54;Q9UNM1|ENSEMBL:ENSP00000233893|REFSEQ:NP_002148|H-INV:HIT000050805|VEGA:OTTHUMP00000163630
0.8289	ChymoDESC120081030_1.05347.05351.2	36.11	R.n[89.01]IEEELGSK[156.13]AK[156.13]F.A	IPI:IPI00465248.5|SWISS-PROT:P06733-1|TREMBL:A4QMW8;A4UCS8;Q53FT9;Q53HR3;Q96GV1;Q9BT62;Q9UCG5;Q9UCH6|ENSEMBL:ENSP00000234590|REFSEQ:NP_001419|H-INV:HIT000270987|VEGA:OTTHUMP00000001706,IPI:IPI00759806.1|SWISS-PROT:P06733-2
0.8289	ChymoDESC120081030_1_Bis.00000.00000.2	36.11	R.n[89.01]IEEELGSK[156.13]AK[156.13]F.A	IPI:IPI00465248.5|SWISS-PROT:P06733-1|TREMBL:A4QMW8;A4UCS8;Q53FT9;Q53HR3;Q96GV1;Q9BT62;Q9UCG5;Q9UCH6|ENSEMBL:ENSP00000234590|REFSEQ:NP_001419|H-INV:HIT000270987|VEGA:OTTHUMP00000001706,IPI:IPI00759806.1|SWISS-PROT:P06733-2
0.8293	ChymoDESC120081030_2_Bis.00000.00000.2	31.9	R.n[89.01]TSK[156.13]K[156.13]IVITDC[160.03]GQLS.-	IPI:IPI00026519.1|SWISS-PROT:P30405|ENSEMBL:ENSP00000225174|REFSEQ:NP_005720|H-INV:HIT000088040|VEGA:OTTHUMP00000019925
0.8303	ChymoDESC120081030_1_Bis.00000.00000.2	47.27	R.n[89.01]ARENIQK[156.13]SL.A	IPI:IPI00023048.4|SWISS-PROT:P29692|ENSEMBL:ENSP00000378551|REFSEQ:NP_001951|H-INV:HIT000033589|VEGA:OTTHUMP00000178393;OTTHUMP00000178406
0.8303	ChymoDESC120081030_1_Bis.00000.00000.3	27.98	R.n[89.01]VTK[156.13]SPGETSK[156.13]PRPF.A	IPI:IPI00100197.3|SWISS-PROT:Q9UNZ2-1|TREMBL:Q53FE8|ENSEMBL:ENSP00000216879|REFSEQ:NP_057227|H-INV:HIT000031196|VEGA:OTTHUMP00000029972,IPI:IPI00376904.2|TREMBL:A2A2L1|ENSEMBL:ENSP00000202584;ENSP00000371074|REFSEQ:NP_872289|VEGA:OTTHUMP00000159829,IPI:IPI00397571.1|SWISS-PROT:Q9UNZ2-5|TREMBL:A6ND98;Q53FF5;Q5JXA5|ENSEMBL:ENSP00000371068;ENSP00000371089|VEGA:OTTHUMP00000029976
0.8333	ChymoDESC120081030_2.04176.04181.2	31.78	R.n[89.01]NTVVPTK[156.13]K[156.13]SQIF.S	IPI:IPI00003362.2|SWISS-PROT:P11021|TREMBL:B0QZ61;Q2KHP4|ENSEMBL:ENSP00000324173|REFSEQ:NP_005338|H-INV:HIT000038771|VEGA:OTTHUMP00000022124
0.8333	ChymoDESC120081030_2.06304.06304.2	32	R.n[89.01]MGVVEC[160.03]AK[156.13]HELLQPF.N	IPI:IPI00299000.5|SWISS-PROT:Q9UQ80|TREMBL:A8K6Y1;Q6PIN5|ENSEMBL:ENSP00000302886|REFSEQ:NP_006182|H-INV:HIT000270284;HIT000333768|VEGA:OTTHUMP00000167979,IPI:IPI00793498.1|H-INV:HIT000008641|VEGA:OTTHUMP00000173317,IPI:IPI00794875.1|VEGA:OTTHUMP00000167980,IPI:IPI00798341.1|VEGA:OTTHUMP00000167984,IPI:IPI00807557.1|TREMBL:Q05D08
0.8359	ChymoDESC120081030_2.01765.01768.2	32.06	R.n[89.01]K[156.13]NK[156.13]ESK[156.13]DPADETEAD.-	IPI:IPI00479997.4|SWISS-PROT:P16949|TREMBL:Q96CE4|ENSEMBL:ENSP00000236291;ENSP00000350531;ENSP00000363409;ENSP00000382632;ENSP00000382633|REFSEQ:NP_005554;NP_981944;NP_981946|H-INV:HIT000191296|VEGA:OTTHUMP00000008527;OTTHUMP00000008528;OTTHUMP00000008530
0.8373	ChymoDESC120081030_1.02132.02132.3	27.98	R.n[89.01]VTK[156.13]SPGETSK[156.13]PRPF.A	IPI:IPI00100197.3|SWISS-PROT:Q9UNZ2-1|TREMBL:Q53FE8|ENSEMBL:ENSP00000216879|REFSEQ:NP_057227|H-INV:HIT000031196|VEGA:OTTHUMP00000029972,IPI:IPI00376904.2|TREMBL:A2A2L1|ENSEMBL:ENSP00000202584;ENSP00000371074|REFSEQ:NP_872289|VEGA:OTTHUMP00000159829,IPI:IPI00397571.1|SWISS-PROT:Q9UNZ2-5|TREMBL:A6ND98;Q53FF5;Q5JXA5|ENSEMBL:ENSP00000371068;ENSP00000371089|VEGA:OTTHUMP00000029976
0.8374	ChymoDESC120081030_2.03380.03385.2	31.9	R.n[89.01]TSK[156.13]K[156.13]IVITDC[160.03]GQLS.-	IPI:IPI00026519.1|SWISS-PROT:P30405|ENSEMBL:ENSP00000225174|REFSEQ:NP_005720|H-INV:HIT000088040|VEGA:OTTHUMP00000019925
0.8391	ChymoDESC120081030_2_Bis.00000.00000.2	49.17	R.n[89.01]NSTIPTK[156.13]QTQIF.T	IPI:IPI00301277.1|SWISS-PROT:P34931|TREMBL:B0UXW8;Q53FA3|ENSEMBL:ENSP00000364805|REFSEQ:NP_005518|VEGA:OTTHUMP00000029295,IPI:IPI00304925.5|SWISS-PROT:P08107|TREMBL:A8K5I0;Q9UQC1|ENSEMBL:ENSP00000364801;ENSP00000364802;ENSP00000375391;ENSP00000375399;ENSP00000382839|REFSEQ:NP_005337|H-INV:HIT000030904;HIT000038434;HIT000260966|VEGA:OTTHUMP00000014656;OTTHUMP00000029287;OTTHUMP00000029288;OTTHUMP0…
0.8422	ChymoDESC120081030_2.02192.02192.2	32.49	R.n[89.01]K[156.13]SAGAAK[156.13]RK[156.13]ASGPPVSEL.I	IPI:IPI00217467.3|SWISS-PROT:P10412|TREMBL:A3R0T7;A3R0T8;Q4VB24|ENSEMBL:ENSP00000307705|REFSEQ:NP_005312|H-INV:HIT000335456|VEGA:OTTHUMP00000016139
0.8424	ChymoDESC120081030_2_Bis.00000.00000.2	32.39	N.n[89.01]K[156.13]ALQK[156.13]VS[175.03]HNTLL.D	IPI:IPI00298393.3|TREMBL:Q8N8X1|ENSEMBL:ENSP00000352014
0.8434	ChymoDESC120081030_1.02203.02207.2	47.27	R.n[89.01]ARENIQK[156.13]SL.A	IPI:IPI00023048.4|SWISS-PROT:P29692|ENSEMBL:ENSP00000378551|REFSEQ:NP_001951|H-INV:HIT000033589|VEGA:OTTHUMP00000178393;OTTHUMP00000178406
0.8458	ChymoDESC120081030_2.02378.02388.2	31.64	R.n[89.01]K[156.13]TPC[160.03]GEGSK[156.13]TW.D	IPI:IPI00012493.1|SWISS-PROT:P60866|ENSEMBL:ENSP00000009589|REFSEQ:NP_001014|H-INV:HIT000050232|VEGA:OTTHUMP00000177685;OTTHUMP00000177686,IPI:IPI00176655.5|VEGA:OTTHUMP00000173974,IPI:IPI00794061.1|VEGA:OTTHUMP00000177687,IPI:IPI00794659.1|VEGA:OTTHUMP00000177684
0.8458	ChymoDESC120081030_2.05021.05025.2	32.08	R.n[89.01]SEQLPK[156.13]K[156.13]DIIK[156.13]F.L	IPI:IPI00024157.1|SWISS-PROT:Q00688|TREMBL:Q53GD8|ENSEMBL:ENSP00000216330;ENSP00000379374|REFSEQ:NP_002004|H-INV:HIT000037515|VEGA:OTTHUMP00000028023;OTTHUMP00000178918
0.8458	ChymoDESC120081030_2_Bis.00000.00000.2	31.64	R.n[89.01]K[156.13]TPC[160.03]GEGSK[156.13]TW.D	IPI:IPI00012493.1|SWISS-PROT:P60866|ENSEMBL:ENSP00000009589|REFSEQ:NP_001014|H-INV:HIT000050232|VEGA:OTTHUMP00000177685;OTTHUMP00000177686,IPI:IPI00176655.5|VEGA:OTTHUMP00000173974,IPI:IPI00794061.1|VEGA:OTTHUMP00000177687,IPI:IPI00794659.1|VEGA:OTTHUMP00000177684
0.8458	ChymoDESC120081030_2_Bis.00000.00000.2	32.08	R.n[89.01]SEQLPK[156.13]K[156.13]DIIK[156.13]F.L	IPI:IPI00024157.1|SWISS-PROT:Q00688|TREMBL:Q53GD8|ENSEMBL:ENSP00000216330;ENSP00000379374|REFSEQ:NP_002004|H-INV:HIT000037515|VEGA:OTTHUMP00000028023;OTTHUMP00000178918
0.8462	ChymoDESC120081030_1_Bis.00000.00000.2	30.79	R.n[89.01]SVPHLQK[156.13]VF.D	IPI:IPI00334627.3|TREMBL:A6NMY6|ENSEMBL:ENSP00000329640|H-INV:HIT000196047,IPI:IPI00418169.3|TREMBL:Q6N0B3;Q8TBV2|ENSEMBL:ENSP00000346032|REFSEQ:NP_001002858,IPI:IPI00455315.4|SWISS-PROT:P07355|ENSEMBL:ENSP00000348640;ENSP00000379342|REFSEQ:NP_001002857;NP_004030|H-INV:HIT000334547|VEGA:OTTHUMP00000163650;OTTHUMP00000176343;OTTHUMP00000176347
0.8463	ChymoDESC120081030_1.04955.04955.2	30.79	R.n[89.01]SVPHLQK[156.13]VF.D	IPI:IPI00334627.3|TREMBL:A6NMY6|ENSEMBL:ENSP00000329640|H-INV:HIT000196047,IPI:IPI00418169.3|TREMBL:Q6N0B3;Q8TBV2|ENSEMBL:ENSP00000346032|REFSEQ:NP_001002858,IPI:IPI00455315.4|SWISS-PROT:P07355|ENSEMBL:ENSP00000348640;ENSP00000379342|REFSEQ:NP_001002857;NP_004030|H-INV:HIT000334547|VEGA:OTTHUMP00000163650;OTTHUMP00000176343;OTTHUMP00000176347
0.8489	ChymoDESC120081030_2.05321.05321.2	32.33	R.n[89.01]C[160.03]LPTPK[156.13]C[160.03]HTPPLY.R	IPI:IPI00026202.1|SWISS-PROT:Q02543|TREMBL:Q53HD3;Q76N54|ENSEMBL:ENSP00000222247|REFSEQ:NP_000971|H-INV:HIT000262210|VEGA:OTTHUMP00000067734;OTTHUMP00000077980;OTTHUMP00000077981,IPI:IPI00472864.2|REFSEQ:XP_001725558;XP_208281;XP_946928,IPI:IPI00739109.1|REFSEQ:XP_001725560;XP_939113;XP_950562,IPI:IPI00872093.1|ENSEMBL:ENSP00000375205|VEGA:OTTHUMP00000168988
0.8494	ChymoDESC120081030_2.05521.05521.2	32.33	R.n[89.01]AVTPVPTK[156.13]TEEVSNL.K	IPI:IPI00185919.3|SWISS-PROT:Q6PKG0-1|ENSEMBL:ENSP00000366871|REFSEQ:NP_291029
0.8494	ChymoDESC120081030_2_Bis.00000.00000.2	32.33	R.n[89.01]AVTPVPTK[156.13]TEEVSNL.K	IPI:IPI00185919.3|SWISS-PROT:Q6PKG0-1|ENSEMBL:ENSP00000366871|REFSEQ:NP_291029
0.8504	ChymoDESC120081030_2.03895.03899.2	32.32	R.n[89.01]IAK[156.13]AVNEK[156.13]SC[160.03]NC[160.03]L.L	IPI:IPI00465248.5|SWISS-PROT:P06733-1|TREMBL:A4QMW8;A4UCS8;Q53FT9;Q53HR3;Q96GV1;Q9BT62;Q9UCG5;Q9UCH6|ENSEMBL:ENSP00000234590|REFSEQ:NP_001419|H-INV:HIT000270987|VEGA:OTTHUMP00000001706
0.8539	ChymoDESC120081030_2.06147.06147.2	32.39	N.n[89.01]K[156.13]ALQK[156.13]VS[175.03]HNTLL.D	IPI:IPI00298393.3|TREMBL:Q8N8X1|ENSEMBL:ENSP00000352014
0.8561	ChymoDESC120081030_1.02202.02211.3	29.11	R.n[89.01]NGK[156.13]TSK[156.13]K[156.13]ITIADC[160.03]GQLE.-	IPI:IPI00374732.4|REFSEQ:XP_001130327;XP_001715990;XP_372328,IPI:IPI00419585.9|SWISS-PROT:P62937|TREMBL:A8K220;A8K486;Q567Q0|ENSEMBL:ENSP00000348240;ENSP00000351238|REFSEQ:NP_066953;XP_931592;XP_945701|H-INV:HIT000049372|VEGA:OTTHUMP00000025305;OTTHUMP00000159501,IPI:IPI00472718.6|TREMBL:A8MSH2|ENSEMBL:ENSP00000244636,IPI:IPI00887678.1|REFSEQ:XP_001718559
0.8561	ChymoDESC120081030_1_Bis.00000.00000.3	29.11	R.n[89.01]NGK[156.13]TSK[156.13]K[156.13]ITIADC[160.03]GQLE.-	IPI:IPI00374732.4|REFSEQ:XP_001130327;XP_001715990;XP_372328,IPI:IPI00419585.9|SWISS-PROT:P62937|TREMBL:A8K220;A8K486;Q567Q0|ENSEMBL:ENSP00000348240;ENSP00000351238|REFSEQ:NP_066953;XP_931592;XP_945701|H-INV:HIT000049372|VEGA:OTTHUMP00000025305;OTTHUMP00000159501,IPI:IPI00472718.6|TREMBL:A8MSH2|ENSEMBL:ENSP00000244636,IPI:IPI00887678.1|REFSEQ:XP_001718559
0.8573	ChymoDESC120081030_1.04679.04687.2	32.7	R.n[89.01]QAAK[156.13]TEIEK[156.13]L.Q	IPI:IPI00171199.5|SWISS-PROT:P25788-2|REFSEQ:NP_687033|H-INV:HIT000004773
0.8578	ChymoDESC120081030_1_Bis.00000.00000.3	31.22	R.n[89.01]SGK[156.13]K[156.13]LEDGPK[156.13]FL.K	IPI:IPI00025447.8|TREMBL:A6PW80;Q2F837;Q6IQ15;Q6P082;Q6P4C9;Q8TBL1;Q96C29;Q96CD8;Q96EB3|ENSEMBL:ENSP00000350920|VEGA:OTTHUMP00000196138
0.8619	ChymoDESC120081030_1.02398.02398.2	32.73	R.n[89.01]GSK[156.13]GAK[156.13]DGALTL.L	IPI:IPI00014068.1|SWISS-PROT:O96013-1|TREMBL:A8K724|ENSEMBL:ENSP00000351049;ENSP00000353625|REFSEQ:NP_001014831;NP_001014832;NP_005875|H-INV:HIT000039881|VEGA:OTTHUMP00000068326;OTTHUMP00000077775;OTTHUMP00000077776;OTTHUMP00000077777
0.8643	ChymoDESC120081030_1.02023.02028.2	36.44	R.n[89.01]GQRK[156.13]GAGSVF.R	IPI:IPI00012772.8|SWISS-PROT:P62917|TREMBL:A8K094|ENSEMBL:ENSP00000262584;ENSP00000378378;ENSP00000378381|REFSEQ:NP_000964;NP_150644|H-INV:HIT000334555|VEGA:OTTHUMP00000178490;OTTHUMP00000178494,IPI:IPI00792050.1|VEGA:OTTHUMP00000178491,IPI:IPI00795138.1|VEGA:OTTHUMP00000178492,IPI:IPI00795853.1|VEGA:OTTHUMP00000178489,IPI:IPI00797230.1|VEGA:OTTHUMP00000178493
0.8643	ChymoDESC120081030_1_Bis.00000.00000.2	36.44	R.n[89.01]GQRK[156.13]GAGSVF.R	IPI:IPI00012772.8|SWISS-PROT:P62917|TREMBL:A8K094|ENSEMBL:ENSP00000262584;ENSP00000378378;ENSP00000378381|REFSEQ:NP_000964;NP_150644|H-INV:HIT000334555|VEGA:OTTHUMP00000178490;OTTHUMP00000178494,IPI:IPI00792050.1|VEGA:OTTHUMP00000178491,IPI:IPI00795138.1|VEGA:OTTHUMP00000178492,IPI:IPI00795853.1|VEGA:OTTHUMP00000178489,IPI:IPI00797230.1|VEGA:OTTHUMP00000178493
0.8647	ChymoDESC120081030_1_Bis.00000.00000.2	34.05	R.n[89.01]K[156.13]HGLEVIY.M	IPI:IPI00382470.3|SWISS-PROT:P07900-2|TREMBL:Q86SX1|ENSEMBL:ENSP00000335153|REFSEQ:NP_001017963|VEGA:OTTHUMP00000041671,IPI:IPI00555876.1|TREMBL:Q58FG0|ENSEMBL:ENSP00000371922|H-INV:HIT000333301,IPI:IPI00555957.1|TREMBL:Q58FG1|ENSEMBL:ENSP00000368046|H-INV:HIT000333300,IPI:IPI00604607.2|TREMBL:O75322,IPI:IPI00784295.2|SWISS-PROT:P07900-1|TREMBL:A8K500;Q2VPJ6;Q8TBA7;Q96HX7|ENSEMBL:ENSP00000216281|…
0.8661	ChymoDESC120081030_2.05967.05967.3	30.03	R.n[89.01]VNAAK[156.13]NK[156.13]TGAAPIIDVVRSGYY.K	IPI:IPI00398135.2|REFSEQ:NP_001083056,IPI:IPI00456758.4|SWISS-PROT:P46776|TREMBL:Q6NZ52;Q9BQQ5|ENSEMBL:ENSP00000346015|REFSEQ:NP_000981|H-INV:HIT000032380
0.8661	ChymoDESC120081030_2_Bis.00000.00000.3	30.03	R.n[89.01]VNAAK[156.13]NK[156.13]TGAAPIIDVVRSGYY.K	IPI:IPI00398135.2|REFSEQ:NP_001083056,IPI:IPI00456758.4|SWISS-PROT:P46776|TREMBL:Q6NZ52;Q9BQQ5|ENSEMBL:ENSP00000346015|REFSEQ:NP_000981|H-INV:HIT000032380
0.8695	ChymoDESC120081030_2.05540.05540.2	33.41	R.n[89.01]IAK[156.13]AVNEK[156.13]SC[160.03]NC[160.03]LL.L	IPI:IPI00465248.5|SWISS-PROT:P06733-1|TREMBL:A4QMW8;A4UCS8;Q53FT9;Q53HR3;Q96GV1;Q9BT62;Q9UCG5;Q9UCH6|ENSEMBL:ENSP00000234590|REFSEQ:NP_001419|H-INV:HIT000270987|VEGA:OTTHUMP00000001706
0.8695	ChymoDESC120081030_2_Bis.00000.00000.2	33.41	R.n[89.01]IAK[156.13]AVNEK[156.13]SC[160.03]NC[160.03]LL.L	IPI:IPI00465248.5|SWISS-PROT:P06733-1|TREMBL:A4QMW8;A4UCS8;Q53FT9;Q53HR3;Q96GV1;Q9BT62;Q9UCG5;Q9UCH6|ENSEMBL:ENSP00000234590|REFSEQ:NP_001419|H-INV:HIT000270987|VEGA:OTTHUMP00000001706
0.8697	ChymoDESC120081030_1.03329.03329.2	34.05	R.n[89.01]K[156.13]HGLEVIY.M	IPI:IPI00382470.3|SWISS-PROT:P07900-2|TREMBL:Q86SX1|ENSEMBL:ENSP00000335153|REFSEQ:NP_001017963|VEGA:OTTHUMP00000041671,IPI:IPI00555876.1|TREMBL:Q58FG0|ENSEMBL:ENSP00000371922|H-INV:HIT000333301,IPI:IPI00555957.1|TREMBL:Q58FG1|ENSEMBL:ENSP00000368046|H-INV:HIT000333300,IPI:IPI00604607.2|TREMBL:O75322,IPI:IPI00784295.2|SWISS-PROT:P07900-1|TREMBL:A8K500;Q2VPJ6;Q8TBA7;Q96HX7|ENSEMBL:ENSP00000216281|…
0.8714	ChymoDESC120081030_2.04191.04191.2	33.42	R.n[89.01]RIRGPEESQPPQLY.A	IPI:IPI00073602.1|SWISS-PROT:Q5RKV6|ENSEMBL:ENSP00000288063|REFSEQ:NP_478126|H-INV:HIT000099481|VEGA:OTTHUMP00000080497;OTTHUMP00000174902
0.8714	ChymoDESC120081030_2_Bis.00000.00000.2	33.42	R.n[89.01]RIRGPEESQPPQLY.A	IPI:IPI00073602.1|SWISS-PROT:Q5RKV6|ENSEMBL:ENSP00000288063|REFSEQ:NP_478126|H-INV:HIT000099481|VEGA:OTTHUMP00000080497;OTTHUMP00000174902
0.872	ChymoDESC120081030_2_Bis.00000.00000.2	40.12	R.n[89.01]C[160.03]REMDEQIRL.M	IPI:IPI00218319.3|SWISS-PROT:P06753-2|TREMBL:Q2QD06|ENSEMBL:ENSP00000325749|REFSEQ:NP_705935|VEGA:OTTHUMP00000034019
0.8722	ChymoDESC120081030_1.05187.05192.3	28.52	R.n[89.01]RIIK[156.13]ETQRLL.A	IPI:IPI00003949.1|SWISS-PROT:P61088|ENSEMBL:ENSP00000316176|REFSEQ:NP_003339|H-INV:HIT000029585|VEGA:OTTHUMP00000168722
0.8722	ChymoDESC120081030_1_Bis.00000.00000.3	28.52	R.n[89.01]RIIK[156.13]ETQRLL.A	IPI:IPI00003949.1|SWISS-PROT:P61088|ENSEMBL:ENSP00000316176|REFSEQ:NP_003339|H-INV:HIT000029585|VEGA:OTTHUMP00000168722
0.8726	ChymoDESC120081030_1_Bis.00000.00000.2	31.72	R.n[89.01]GGGGLPPK[156.13]K[156.13]F.G	IPI:IPI00023785.6|SWISS-PROT:Q92841-1|ENSEMBL:ENSP00000216019|REFSEQ:NP_006377|VEGA:OTTHUMP00000028920;OTTHUMP00000199224,IPI:IPI00651653.1|SWISS-PROT:Q92841-3|TREMBL:B1AHM0;Q59F66|ENSEMBL:ENSP00000380033|REFSEQ:NP_001091974|H-INV:HIT000267366|VEGA:OTTHUMP00000199223,IPI:IPI00651677.1|SWISS-PROT:Q92841-2|ENSEMBL:ENSP00000371046|REFSEQ:NP_001091975,IPI:IPI00879638.1|TREMBL:B1AHM2|VEGA:OTTHUMP00000…
0.873	ChymoDESC120081030_1.02541.02541.2	31.72	R.n[89.01]GGGGLPPK[156.13]K[156.13]F.G	IPI:IPI00023785.6|SWISS-PROT:Q92841-1|ENSEMBL:ENSP00000216019|REFSEQ:NP_006377|VEGA:OTTHUMP00000028920;OTTHUMP00000199224,IPI:IPI00651653.1|SWISS-PROT:Q92841-3|TREMBL:B1AHM0;Q59F66|ENSEMBL:ENSP00000380033|REFSEQ:NP_001091974|H-INV:HIT000267366|VEGA:OTTHUMP00000199223,IPI:IPI00651677.1|SWISS-PROT:Q92841-2|ENSEMBL:ENSP00000371046|REFSEQ:NP_001091975,IPI:IPI00879638.1|TREMBL:B1AHM2|VEGA:OTTHUMP00000…
0.8798	ChymoDESC120081030_2.03121.03121.2	40.54	R.n[89.01]K[156.13]AVVVC[160.03]PK[156.13]DEDY.K	IPI:IPI00479217.1|SWISS-PROT:Q00839-2|TREMBL:Q9UEL2|ENSEMBL:ENSP00000283179|REFSEQ:NP_004492|H-INV:HIT000031521|VEGA:OTTHUMP00000038192,IPI:IPI00644079.2|TREMBL:Q5RI17;Q96BA7|ENSEMBL:ENSP00000355482|REFSEQ:NP_114032|VEGA:OTTHUMP00000038193,IPI:IPI00644224.1|TREMBL:Q5RI19;Q7Z4Q5|ENSEMBL:ENSP00000355481|VEGA:OTTHUMP00000038195,IPI:IPI00883857.1|SWISS-PROT:Q00839-1
0.8798	ChymoDESC120081030_2_Bis.00000.00000.2	40.54	R.n[89.01]K[156.13]AVVVC[160.03]PK[156.13]DEDY.K	IPI:IPI00479217.1|SWISS-PROT:Q00839-2|TREMBL:Q9UEL2|ENSEMBL:ENSP00000283179|REFSEQ:NP_004492|H-INV:HIT000031521|VEGA:OTTHUMP00000038192,IPI:IPI00644079.2|TREMBL:Q5RI17;Q96BA7|ENSEMBL:ENSP00000355482|REFSEQ:NP_114032|VEGA:OTTHUMP00000038193,IPI:IPI00644224.1|TREMBL:Q5RI19;Q7Z4Q5|ENSEMBL:ENSP00000355481|VEGA:OTTHUMP00000038195,IPI:IPI00883857.1|SWISS-PROT:Q00839-1
0.8825	ChymoDESC120081030_2.05535.05543.3	35.89	R.n[89.01]RYDDPEVQK[156.13]DIK[156.13]NVPF.K	IPI:IPI00007765.5|SWISS-PROT:P38646|TREMBL:A1XP52;Q1HB43;Q2F839;Q53H23;Q8N1C8|ENSEMBL:ENSP00000297185|REFSEQ:NP_004125|H-INV:HIT000192047|VEGA:OTTHUMP00000159494
0.8825	ChymoDESC120081030_2_Bis.00000.00000.3	35.89	R.n[89.01]RYDDPEVQK[156.13]DIK[156.13]NVPF.K	IPI:IPI00007765.5|SWISS-PROT:P38646|TREMBL:A1XP52;Q1HB43;Q2F839;Q53H23;Q8N1C8|ENSEMBL:ENSP00000297185|REFSEQ:NP_004125|H-INV:HIT000192047|VEGA:OTTHUMP00000159494
0.8826	ChymoDESC120081030_1.04386.04391.3	29.52	R.n[89.01]SEQLPK[156.13]K[156.13]DIIK[156.13]F.L	IPI:IPI00024157.1|SWISS-PROT:Q00688|TREMBL:Q53GD8|ENSEMBL:ENSP00000216330;ENSP00000379374|REFSEQ:NP_002004|H-INV:HIT000037515|VEGA:OTTHUMP00000028023;OTTHUMP00000178918
0.8826	ChymoDESC120081030_1_Bis.00000.00000.3	29.52	R.n[89.01]SEQLPK[156.13]K[156.13]DIIK[156.13]F.L	IPI:IPI00024157.1|SWISS-PROT:Q00688|TREMBL:Q53GD8|ENSEMBL:ENSP00000216330;ENSP00000379374|REFSEQ:NP_002004|H-INV:HIT000037515|VEGA:OTTHUMP00000028023;OTTHUMP00000178918
0.8843	ChymoDESC120081030_1_Bis.00000.00000.2	40.38	L.n[89.01]QAEARARVR.S	IPI:IPI00644597.1|REFSEQ:XP_001721164;XP_001724814;XP_001725996|H-INV:HIT000098574|VEGA:OTTHUMP00000081044
0.8844	ChymoDESC120081030_1.02006.02010.2	40.38	L.n[89.01]QAEARARVR.S	IPI:IPI00644597.1|REFSEQ:XP_001721164;XP_001724814;XP_001725996|H-INV:HIT000098574|VEGA:OTTHUMP00000081044
0.8844	ChymoDESC120081030_1_Bis.00000.00000.2	39.59	R.n[89.01]AAASHK[156.13]VK[156.13]EF.C	IPI:IPI00168184.8|TREMBL:Q8NB89|ENSEMBL:ENSP00000375668|VEGA:OTTHUMP00000174393,IPI:IPI00554737.3|SWISS-PROT:P30153|TREMBL:A8K3H8;A8K7B7|ENSEMBL:ENSP00000324804|REFSEQ:NP_055040|H-INV:HIT000091288|VEGA:OTTHUMP00000077853;OTTHUMP00000174392,IPI:IPI00798040.1|VEGA:OTTHUMP00000077854
0.8861	ChymoDESC120081030_1.05345.05345.3	30.32	R.n[89.01]VGK[156.13]IITVEK[156.13]HPDADSLY.V	IPI:IPI00007074.5|SWISS-PROT:P54577|ENSEMBL:ENSP00000362576|REFSEQ:NP_003671|H-INV:HIT000045086|VEGA:OTTHUMP00000004027
0.8861	ChymoDESC120081030_1_Bis.00000.00000.3	30.32	R.n[89.01]VGK[156.13]IITVEK[156.13]HPDADSLY.V	IPI:IPI00007074.5|SWISS-PROT:P54577|ENSEMBL:ENSP00000362576|REFSEQ:NP_003671|H-INV:HIT000045086|VEGA:OTTHUMP00000004027
0.8864	ChymoDESC120081030_2.05043.05045.2	40.12	R.n[89.01]C[160.03]REMDEQIRL.M	IPI:IPI00218319.3|SWISS-PROT:P06753-2|TREMBL:Q2QD06|ENSEMBL:ENSP00000325749|REFSEQ:NP_705935|VEGA:OTTHUMP00000034019
0.8868	ChymoDESC120081030_2_Bis.00000.00000.2	37.62	R.n[89.01]DAK[156.13]LDK[156.13]AQIHDLVL.V	IPI:IPI00304925.5|SWISS-PROT:P08107|TREMBL:A8K5I0;Q9UQC1|ENSEMBL:ENSP00000364801;ENSP00000364802;ENSP00000375391;ENSP00000375399;ENSP00000382839|REFSEQ:NP_005337|H-INV:HIT000030904;HIT000038434;HIT000260966|VEGA:OTTHUMP00000014656;OTTHUMP00000029287;OTTHUMP00000029288;OTTHUMP00000029727;OTTHUMP00000029728
0.8881	ChymoDESC120081030_2.05266.05272.2	40.63	R.n[89.01]AK[156.13]TNADTDGMVK[156.13]IL.G	IPI:IPI00015911.1|SWISS-PROT:P09622|ENSEMBL:ENSP00000205402|REFSEQ:NP_000099|H-INV:HIT000191161|VEGA:OTTHUMP00000025117
0.8881	ChymoDESC120081030_2_Bis.00000.00000.2	40.63	R.n[89.01]AK[156.13]TNADTDGMVK[156.13]IL.G	IPI:IPI00015911.1|SWISS-PROT:P09622|ENSEMBL:ENSP00000205402|REFSEQ:NP_000099|H-INV:HIT000191161|VEGA:OTTHUMP00000025117
0.8895	ChymoDESC120081030_1_Bis.00000.00000.2	42.23	R.n[89.01]TVGQEK[156.13]K[156.13]GY.F	IPI:IPI00010130.3|SWISS-PROT:P15104|TREMBL:A1L199;A8YXX4;Q9NSP3|ENSEMBL:ENSP00000307900;ENSP00000344958;ENSP00000356537;ENSP00000375880|REFSEQ:NP_001028216;NP_001028228;NP_002056|H-INV:HIT000038498|VEGA:OTTHUMP00000035524;OTTHUMP00000035525
0.8926	ChymoDESC120081030_2.03777.03777.2	34.42	R.n[89.01]IAK[156.13]AVNEK[156.13]SC[160.03]NC[160.03]L.L	IPI:IPI00465248.5|SWISS-PROT:P06733-1|TREMBL:A4QMW8;A4UCS8;Q53FT9;Q53HR3;Q96GV1;Q9BT62;Q9UCG5;Q9UCH6|ENSEMBL:ENSP00000234590|REFSEQ:NP_001419|H-INV:HIT000270987|VEGA:OTTHUMP00000001706
0.8927	ChymoDESC120081030_1_Bis.00000.00000.2	33.52	R.n[89.01]VISK[156.13]HDLGHF.M	IPI:IPI00219910.2|VEGA:OTTHUMP00000068500,IPI:IPI00783862.2|SWISS-PROT:P30043|ENSEMBL:ENSP00000263368|REFSEQ:NP_000704|H-INV:HIT000101399|VEGA:OTTHUMP00000076153
0.8928	ChymoDESC120081030_1.03719.03719.2	33.52	R.n[89.01]VISK[156.13]HDLGHF.M	IPI:IPI00219910.2|VEGA:OTTHUMP00000068500,IPI:IPI00783862.2|SWISS-PROT:P30043|ENSEMBL:ENSP00000263368|REFSEQ:NP_000704|H-INV:HIT000101399|VEGA:OTTHUMP00000076153
0.895	ChymoDESC120081030_2_Bis.00000.00000.2	35.09	R.n[89.01]VTQGK[156.13]GLMPDGTSRF.T	IPI:IPI00176678.9|TREMBL:Q2VIM7|REFSEQ:XP_001714450;XP_931251,IPI:IPI00735324.2|REFSEQ:XP_001717521;XP_001717805;XP_941588,IPI:IPI00746777.3|SWISS-PROT:P11766|TREMBL:Q5U043;Q6FI45;Q6IRT1|ENSEMBL:ENSP00000296412|REFSEQ:NP_000662|H-INV:HIT000270032
0.899	ChymoDESC120081030_2_Bis.00000.00000.2	35.04	R.n[89.01]VSAVK[156.13]ADLGK[156.13]IVL.T	IPI:IPI00297982.7|SWISS-PROT:P41091|TREMBL:A8K2Y2;Q2VIR3;Q53HK3|ENSEMBL:ENSP00000253039|REFSEQ:NP_001406|H-INV:HIT000038713|VEGA:OTTHUMP00000023076
0.8991	ChymoDESC120081030_2_Bis.00000.00000.2	79.39	R.n[89.01]SGAPAAESK[156.13]EIVRGY.K	IPI:IPI00299977.1|SWISS-PROT:Q9NRX4|TREMBL:B1AMX1;Q6FIE5|ENSEMBL:ENSP00000247665|REFSEQ:NP_054891|H-INV:HIT000304870|VEGA:OTTHUMP00000022619,IPI:IPI00513775.1|TREMBL:B1AMX0|ENSEMBL:ENSP00000360723;ENSP00000360724|VEGA:OTTHUMP00000022620
0.9004	ChymoDESC120081030_1_Bis.00000.00000.3	37.11	R.n[89.01]SAPGGGSK[156.13]VPQK[156.13]K[156.13]VK[156.13]L.A	IPI:IPI00220740.1|SWISS-PROT:P06748-2|ENSEMBL:ENSP00000341168|REFSEQ:NP_954654|VEGA:OTTHUMP00000161025
0.9013	ChymoDESC120081030_2_Bis.00000.00000.2	35.08	R.n[89.01]VIGK[156.13]GGK[156.13]TVNELQNL.T	IPI:IPI00008557.5|SWISS-PROT:Q9NZI8|ENSEMBL:ENSP00000290341|REFSEQ:NP_006537|H-INV:HIT000073695|VEGA:OTTHUMP00000174828;OTTHUMP00000181632
0.9014	ChymoDESC120081030_2.05743.05743.2	35.08	R.n[89.01]VIGK[156.13]GGK[156.13]TVNELQNL.T	IPI:IPI00008557.5|SWISS-PROT:Q9NZI8|ENSEMBL:ENSP00000290341|REFSEQ:NP_006537|H-INV:HIT000073695|VEGA:OTTHUMP00000174828;OTTHUMP00000181632
0.9019	ChymoDESC120081030_2.05454.05454.2	35.09	R.n[89.01]VTQGK[156.13]GLMPDGTSRF.T	IPI:IPI00176678.9|TREMBL:Q2VIM7|REFSEQ:XP_001714450;XP_931251,IPI:IPI00735324.2|REFSEQ:XP_001717521;XP_001717805;XP_941588,IPI:IPI00746777.3|SWISS-PROT:P11766|TREMBL:Q5U043;Q6FI45;Q6IRT1|ENSEMBL:ENSP00000296412|REFSEQ:NP_000662|H-INV:HIT000270032
0.9024	ChymoDESC120081030_1.01770.01770.2	42.23	R.n[89.01]TVGQEK[156.13]K[156.13]GY.F	IPI:IPI00010130.3|SWISS-PROT:P15104|TREMBL:A1L199;A8YXX4;Q9NSP3|ENSEMBL:ENSP00000307900;ENSP00000344958;ENSP00000356537;ENSP00000375880|REFSEQ:NP_001028216;NP_001028228;NP_002056|H-INV:HIT000038498|VEGA:OTTHUMP00000035524;OTTHUMP00000035525
0.9057	ChymoDESC120081030_2.04137.04140.2	40.9	R.n[89.01]NTVVPTK[156.13]K[156.13]SQIF.S	IPI:IPI00003362.2|SWISS-PROT:P11021|TREMBL:B0QZ61;Q2KHP4|ENSEMBL:ENSP00000324173|REFSEQ:NP_005338|H-INV:HIT000038771|VEGA:OTTHUMP00000022124
0.9057	ChymoDESC120081030_2_Bis.00000.00000.2	40.9	R.n[89.01]NTVVPTK[156.13]K[156.13]SQIF.S	IPI:IPI00003362.2|SWISS-PROT:P11021|TREMBL:B0QZ61;Q2KHP4|ENSEMBL:ENSP00000324173|REFSEQ:NP_005338|H-INV:HIT000038771|VEGA:OTTHUMP00000022124
0.9058	ChymoDESC120081030_2_Bis.00000.00000.2	35.7	R.n[89.01]DAIAQAVRGLITK[156.13]A.-	IPI:IPI00643920.2|SWISS-PROT:P29401|TREMBL:A8K089|ENSEMBL:ENSP00000296289|REFSEQ:NP_001055|H-INV:HIT000055895|VEGA:OTTHUMP00000171590,IPI:IPI00788802.1|TREMBL:Q53EM5|VEGA:OTTHUMP00000171594,IPI:IPI00789310.1|VEGA:OTTHUMP00000171593,IPI:IPI00792641.1|TREMBL:Q6MZE3|VEGA:OTTHUMP00000171592,IPI:IPI00793119.1|VEGA:OTTHUMP00000171591
0.9059	ChymoDESC120081030_1_Bis.00000.00000.2	33.29	W.n[89.01]ISGDLLPPGG.Q	IPI:IPI00218687.3|SWISS-PROT:O43497-10|ENSEMBL:ENSP00000339302|REFSEQ:NP_938197|VEGA:OTTHUMP00000181661,IPI:IPI00218688.3|SWISS-PROT:O43497-11|TREMBL:Q19QZ2;Q19QZ3;Q19R03;Q19R04;Q19R05;Q19R10|ENSEMBL:ENSP00000353990|REFSEQ:NP_938198|VEGA:OTTHUMP00000181669,IPI:IPI00218689.3|SWISS-PROT:O43497-12|TREMBL:Q19QZ6;Q19R02|ENSEMBL:ENSP00000346406|REFSEQ:NP_938199|VEGA:OTTHUMP00000181664,IPI:IPI00218690.1…
0.906	ChymoDESC120081030_1.02602.02602.2	33.29	W.n[89.01]ISGDLLPPGG.Q	IPI:IPI00218687.3|SWISS-PROT:O43497-10|ENSEMBL:ENSP00000339302|REFSEQ:NP_938197|VEGA:OTTHUMP00000181661,IPI:IPI00218688.3|SWISS-PROT:O43497-11|TREMBL:Q19QZ2;Q19QZ3;Q19R03;Q19R04;Q19R05;Q19R10|ENSEMBL:ENSP00000353990|REFSEQ:NP_938198|VEGA:OTTHUMP00000181669,IPI:IPI00218689.3|SWISS-PROT:O43497-12|TREMBL:Q19QZ6;Q19R02|ENSEMBL:ENSP00000346406|REFSEQ:NP_938199|VEGA:OTTHUMP00000181664,IPI:IPI00218690.1…
0.9081	ChymoDESC120081030_2.06261.06261.2	35.04	R.n[89.01]VSAVK[156.13]ADLGK[156.13]IVL.T	IPI:IPI00297982.7|SWISS-PROT:P41091|TREMBL:A8K2Y2;Q2VIR3;Q53HK3|ENSEMBL:ENSP00000253039|REFSEQ:NP_001406|H-INV:HIT000038713|VEGA:OTTHUMP00000023076
0.9116	ChymoDESC120081030_1_Bis.00000.00000.2	47.45	F.n[89.01]AK[156.13]LVTDK[156.13].C	IPI:IPI00171599.7|SWISS-PROT:Q5JST6-1|TREMBL:A8K572;A8KAA2|ENSEMBL:ENSP00000333823|REFSEQ:NP_079460|H-INV:HIT000041212|VEGA:OTTHUMP00000023169
0.912	ChymoDESC120081030_1.05517.05517.2	36.94	R.n[89.01]RGK[156.13]PPPLLPSVL.G	IPI:IPI00217661.4|SWISS-PROT:Q8IY67-2|ENSEMBL:ENSP00000293677|REFSEQ:NP_597709|VEGA:OTTHUMP00000077954
0.9125	ChymoDESC120081030_2_Bis.00000.00000.2	36.54	R.n[89.01]LIGDAAK[156.13]NQVALNPQNTVF.D	IPI:IPI00304925.5|SWISS-PROT:P08107|TREMBL:A8K5I0;Q9UQC1|ENSEMBL:ENSP00000364801;ENSP00000364802;ENSP00000375391;ENSP00000375399;ENSP00000382839|REFSEQ:NP_005337|H-INV:HIT000030904;HIT000038434;HIT000260966|VEGA:OTTHUMP00000014656;OTTHUMP00000029287;OTTHUMP00000029288;OTTHUMP00000029727;OTTHUMP00000029728,IPI:IPI00845339.1|TREMBL:Q59EJ3|ENSEMBL:ENSP00000382915|REFSEQ:NP_005336|H-INV:HIT000305153|…
0.9129	ChymoDESC120081030_2.02274.02278.2	35.45	R.n[89.01]AK[156.13]HTQENC[160.03]ETW.G	IPI:IPI00290770.3|TREMBL:Q5SZY0|ENSEMBL:ENSP00000295688|REFSEQ:NP_001008883|VEGA:OTTHUMP00000025736,IPI:IPI00552715.1|TREMBL:A6NE14|ENSEMBL:ENSP00000357242|REFSEQ:NP_001008800,IPI:IPI00553185.2|SWISS-PROT:P49368|TREMBL:Q2TU64;Q59H77|ENSEMBL:ENSP00000357244|REFSEQ:NP_005989|H-INV:HIT000328817|VEGA:OTTHUMP00000025735
0.9129	ChymoDESC120081030_2_Bis.00000.00000.2	35.45	R.n[89.01]AK[156.13]HTQENC[160.03]ETW.G	IPI:IPI00290770.3|TREMBL:Q5SZY0|ENSEMBL:ENSP00000295688|REFSEQ:NP_001008883|VEGA:OTTHUMP00000025736,IPI:IPI00552715.1|TREMBL:A6NE14|ENSEMBL:ENSP00000357242|REFSEQ:NP_001008800,IPI:IPI00553185.2|SWISS-PROT:P49368|TREMBL:Q2TU64;Q59H77|ENSEMBL:ENSP00000357244|REFSEQ:NP_005989|H-INV:HIT000328817|VEGA:OTTHUMP00000025735
0.9145	ChymoDESC120081030_2.06249.06254.2	36.54	R.n[89.01]LIGDAAK[156.13]NQVALNPQNTVF.D	IPI:IPI00304925.5|SWISS-PROT:P08107|TREMBL:A8K5I0;Q9UQC1|ENSEMBL:ENSP00000364801;ENSP00000364802;ENSP00000375391;ENSP00000375399;ENSP00000382839|REFSEQ:NP_005337|H-INV:HIT000030904;HIT000038434;HIT000260966|VEGA:OTTHUMP00000014656;OTTHUMP00000029287;OTTHUMP00000029288;OTTHUMP00000029727;OTTHUMP00000029728,IPI:IPI00845339.1|TREMBL:Q59EJ3|ENSEMBL:ENSP00000382915|REFSEQ:NP_005336|H-INV:HIT000305153|…
0.915	ChymoDESC120081030_2.06356.06356.2	35.7	R.n[89.01]DAIAQAVRGLITK[156.13]A.-	IPI:IPI00643920.2|SWISS-PROT:P29401|TREMBL:A8K089|ENSEMBL:ENSP00000296289|REFSEQ:NP_001055|H-INV:HIT000055895|VEGA:OTTHUMP00000171590,IPI:IPI00788802.1|TREMBL:Q53EM5|VEGA:OTTHUMP00000171594,IPI:IPI00789310.1|VEGA:OTTHUMP00000171593,IPI:IPI00792641.1|TREMBL:Q6MZE3|VEGA:OTTHUMP00000171592,IPI:IPI00793119.1|VEGA:OTTHUMP00000171591
0.9193	ChymoDESC120081030_2_Bis.00000.00000.2	49.24	R.n[89.01]DGQVINETSQHHDDLE.-	IPI:IPI00418471.6|SWISS-PROT:P08670|TREMBL:B0YJC2;B0YJC4;Q53HU8;Q8N9S6|ENSEMBL:ENSP00000224237|REFSEQ:NP_003371|H-INV:HIT000262376|VEGA:OTTHUMP00000019224
0.9206	ChymoDESC120081030_1.05868.05868.2	35.41	R.n[89.01]EVLIETAK[156.13]K[156.13]L.G	IPI:IPI00011876.2|SWISS-PROT:Q13126|TREMBL:Q05DJ2;Q5T3P3;Q6FHP1;Q6FHT1|ENSEMBL:ENSP00000369519|REFSEQ:NP_002442|H-INV:HIT000218674|VEGA:OTTHUMP00000021152
0.9206	ChymoDESC120081030_1_Bis.00000.00000.2	35.41	R.n[89.01]EVLIETAK[156.13]K[156.13]L.G	IPI:IPI00011876.2|SWISS-PROT:Q13126|TREMBL:Q05DJ2;Q5T3P3;Q6FHP1;Q6FHT1|ENSEMBL:ENSP00000369519|REFSEQ:NP_002442|H-INV:HIT000218674|VEGA:OTTHUMP00000021152
0.9212	ChymoDESC120081030_2.03352.03358.2	36.04	R.n[89.01]SGK[156.13]K[156.13]LEDGPK[156.13]FL.K	IPI:IPI00025447.8|TREMBL:A6PW80;Q2F837;Q6IQ15;Q6P082;Q6P4C9;Q8TBL1;Q96C29;Q96CD8;Q96EB3|ENSEMBL:ENSP00000350920|VEGA:OTTHUMP00000196138
0.922	ChymoDESC120081030_1.02852.02858.3	31.22	R.n[89.01]SGK[156.13]K[156.13]LEDGPK[156.13]FL.K	IPI:IPI00025447.8|TREMBL:A6PW80;Q2F837;Q6IQ15;Q6P082;Q6P4C9;Q8TBL1;Q96C29;Q96CD8;Q96EB3|ENSEMBL:ENSP00000350920|VEGA:OTTHUMP00000196138
0.9242	ChymoDESC120081030_2.02257.02257.2	36.3	R.n[89.01]SGK[156.13]K[156.13]LEDNPK[156.13]SL.K	IPI:IPI00014424.1|SWISS-PROT:Q05639|ENSEMBL:ENSP00000217182;ENSP00000298049|REFSEQ:NP_001949|H-INV:HIT000386552|VEGA:OTTHUMP00000031776
0.9242	ChymoDESC120081030_2_Bis.00000.00000.2	36.3	R.n[89.01]SGK[156.13]K[156.13]LEDNPK[156.13]SL.K	IPI:IPI00014424.1|SWISS-PROT:Q05639|ENSEMBL:ENSP00000217182;ENSP00000298049|REFSEQ:NP_001949|H-INV:HIT000386552|VEGA:OTTHUMP00000031776
0.9308	ChymoDESC120081030_2_Bis.00000.00000.2	37.74	R.n[89.01]EAK[156.13]QPAPEPPK[156.13]PY.S	IPI:IPI00782992.3|SWISS-PROT:Q9UQ35-1|TREMBL:A0AUK8;O60382|ENSEMBL:ENSP00000301740|REFSEQ:NP_057417|VEGA:OTTHUMP00000081538;OTTHUMP00000107558,IPI:IPI00784560.3|SWISS-PROT:Q9UQ35-3|ENSEMBL:ENSP00000380173|H-INV:HIT000052524,IPI:IPI00785023.2|SWISS-PROT:Q9UQ35-2|TREMBL:A6NKB9;Q05BI2;Q05CV9;Q9UQ39|ENSEMBL:ENSP00000371738
0.9316	ChymoDESC120081030_1_Bis.00000.00000.2	36.58	D.n[89.01]GDK[156.13]PK[156.13]VQVSY.K	IPI:IPI00304925.5|SWISS-PROT:P08107|TREMBL:A8K5I0;Q9UQC1|ENSEMBL:ENSP00000364801;ENSP00000364802;ENSP00000375391;ENSP00000375399;ENSP00000382839|REFSEQ:NP_005337|H-INV:HIT000030904;HIT000038434;HIT000260966|VEGA:OTTHUMP00000014656;OTTHUMP00000029287;OTTHUMP00000029288;OTTHUMP00000029727;OTTHUMP00000029728,IPI:IPI00845339.1|TREMBL:Q59EJ3|ENSEMBL:ENSP00000382915|REFSEQ:NP_005336|H-INV:HIT000305153|…
0.9318	ChymoDESC120081030_1_Bis.00000.00000.3	38.9	R.n[89.01]ATEGMVVADK[156.13]NC[160.03]SK[156.13]IHF.I	IPI:IPI00003217.3|SWISS-PROT:Q99436|TREMBL:Q5TBG6;Q6IBT1;Q86U62|ENSEMBL:ENSP00000259457|REFSEQ:NP_002790|H-INV:HIT000101415|VEGA:OTTHUMP00000022798,IPI:IPI00514549.1|TREMBL:Q5TBG5|ENSEMBL:ENSP00000362692|VEGA:OTTHUMP00000022799
0.9327	ChymoDESC120081030_1_Bis.00000.00000.2	41.11	F.n[89.01]SETGAGK[156.13]HVPR.A	IPI:IPI00166768.3|TREMBL:Q8N532|ENSEMBL:ENSP00000322707|VEGA:OTTHUMP00000167328,IPI:IPI00179709.4|SWISS-PROT:Q13748-1|TREMBL:Q1ZYQ1|ENSEMBL:ENSP00000326042;ENSP00000382982|REFSEQ:NP_005992;NP_525125|VEGA:OTTHUMP00000018071,IPI:IPI00180675.4|SWISS-PROT:Q71U36|TREMBL:A8K0B8;Q9UQM3|ENSEMBL:ENSP00000301071|REFSEQ:NP_006000|H-INV:HIT000272358|VEGA:OTTHUMP00000167385,IPI:IPI00218343.4|SWISS-PROT:Q9BQE3…
0.933	ChymoDESC120081030_1.05632.05632.2	36.7	R.n[89.01]FVPPALEK[156.13]K[156.13]Y.Q	IPI:IPI00168479.2|SWISS-PROT:Q8NCW5-1|ENSEMBL:ENSP00000357218|REFSEQ:NP_658985|H-INV:HIT000285668|VEGA:OTTHUMP00000031989,IPI:IPI00848298.1|SWISS-PROT:Q8NCW5-2
0.933	ChymoDESC120081030_1_Bis.00000.00000.2	36.7	R.n[89.01]FVPPALEK[156.13]K[156.13]Y.Q	IPI:IPI00168479.2|SWISS-PROT:Q8NCW5-1|ENSEMBL:ENSP00000357218|REFSEQ:NP_658985|H-INV:HIT000285668|VEGA:OTTHUMP00000031989,IPI:IPI00848298.1|SWISS-PROT:Q8NCW5-2
0.9333	ChymoDESC120081030_2.05424.05424.2	37.13	R.n[89.01]NSTIPTK[156.13]QTQIF.T	IPI:IPI00301277.1|SWISS-PROT:P34931|TREMBL:B0UXW8;Q53FA3|ENSEMBL:ENSP00000364805|REFSEQ:NP_005518|VEGA:OTTHUMP00000029295,IPI:IPI00304925.5|SWISS-PROT:P08107|TREMBL:A8K5I0;Q9UQC1|ENSEMBL:ENSP00000364801;ENSP00000364802;ENSP00000375391;ENSP00000375399;ENSP00000382839|REFSEQ:NP_005337|H-INV:HIT000030904;HIT000038434;HIT000260966|VEGA:OTTHUMP00000014656;OTTHUMP00000029287;OTTHUMP00000029288;OTTHUMP0…
0.9335	ChymoDESC120081030_1.04663.04667.3	38.9	R.n[89.01]ATEGMVVADK[156.13]NC[160.03]SK[156.13]IHF.I	IPI:IPI00003217.3|SWISS-PROT:Q99436|TREMBL:Q5TBG6;Q6IBT1;Q86U62|ENSEMBL:ENSP00000259457|REFSEQ:NP_002790|H-INV:HIT000101415|VEGA:OTTHUMP00000022798,IPI:IPI00514549.1|TREMBL:Q5TBG5|ENSEMBL:ENSP00000362692|VEGA:OTTHUMP00000022799
0.9336	ChymoDESC120081030_1.02194.02194.2	36.58	D.n[89.01]GDK[156.13]PK[156.13]VQVSY.K	IPI:IPI00304925.5|SWISS-PROT:P08107|TREMBL:A8K5I0;Q9UQC1|ENSEMBL:ENSP00000364801;ENSP00000364802;ENSP00000375391;ENSP00000375399;ENSP00000382839|REFSEQ:NP_005337|H-INV:HIT000030904;HIT000038434;HIT000260966|VEGA:OTTHUMP00000014656;OTTHUMP00000029287;OTTHUMP00000029288;OTTHUMP00000029727;OTTHUMP00000029728,IPI:IPI00845339.1|TREMBL:Q59EJ3|ENSEMBL:ENSP00000382915|REFSEQ:NP_005336|H-INV:HIT000305153|…
0.9336	ChymoDESC120081030_2.05600.05608.2	37.62	R.n[89.01]DAK[156.13]LDK[156.13]AQIHDLVL.V	IPI:IPI00304925.5|SWISS-PROT:P08107|TREMBL:A8K5I0;Q9UQC1|ENSEMBL:ENSP00000364801;ENSP00000364802;ENSP00000375391;ENSP00000375399;ENSP00000382839|REFSEQ:NP_005337|H-INV:HIT000030904;HIT000038434;HIT000260966|VEGA:OTTHUMP00000014656;OTTHUMP00000029287;OTTHUMP00000029288;OTTHUMP00000029727;OTTHUMP00000029728
0.9347	ChymoDESC120081030_1_Bis.00000.00000.3	41.14	R.n[89.01]SLGTADVHFERK[156.13]ADAL.K	IPI:IPI00328840.9|SWISS-PROT:Q86V81|ENSEMBL:ENSP00000331817|REFSEQ:NP_005773|H-INV:HIT000053776|VEGA:OTTHUMP00000182668
0.9352	ChymoDESC120081030_1_Bis.00000.00000.2	36.99	R.n[89.01]GILQK[156.13]NVPILY.T	IPI:IPI00215948.4|SWISS-PROT:P35221-1|TREMBL:Q8N1C0|ENSEMBL:ENSP00000304669|REFSEQ:NP_001894|H-INV:HIT000100519,IPI:IPI00473136.3|SWISS-PROT:P35221-2|ENSEMBL:ENSP00000347190
0.9353	ChymoDESC120081030_1.05856.05858.2	36.99	R.n[89.01]GILQK[156.13]NVPILY.T	IPI:IPI00215948.4|SWISS-PROT:P35221-1|TREMBL:Q8N1C0|ENSEMBL:ENSP00000304669|REFSEQ:NP_001894|H-INV:HIT000100519,IPI:IPI00473136.3|SWISS-PROT:P35221-2|ENSEMBL:ENSP00000347190
0.936	ChymoDESC120081030_2_Bis.00000.00000.2	40.83	R.n[89.01]YYPTEDVPRK[156.13]LL.S	IPI:IPI00329389.8|SWISS-PROT:Q02878|TREMBL:Q8N5Z7|ENSEMBL:ENSP00000202773|REFSEQ:NP_000961;NP_001019833|H-INV:HIT000031725|VEGA:OTTHUMP00000082923;OTTHUMP00000082924;OTTHUMP00000169279;OTTHUMP00000169280
0.9365	ChymoDESC120081030_2_Bis.00000.00000.2	46.72	R.n[89.01]K[156.13]MK[156.13]DTDSEEEIREAF.R	IPI:IPI00075248.11|SWISS-PROT:P62158|TREMBL:Q96HY3|ENSEMBL:ENSP00000272298;ENSP00000291295;ENSP00000349467;ENSP00000375785|REFSEQ:NP_001734;NP_005175;NP_008819|H-INV:HIT000035481;HIT000191227;HIT000272851|VEGA:OTTHUMP00000028284;OTTHUMP00000043938;OTTHUMP00000076186;OTTHUMP00000159070;OTTHUMP00000164793;OTTHUMP00000164794,IPI:IPI00386621.1|TREMBL:Q9BRL5,IPI:IPI00794543.1|TREMBL:A8K1M2|VEGA:OTTHUM…
0.9367	ChymoDESC120081030_1_Bis.00000.00000.2	37.7	Y.n[89.01]K[156.13]IGGIGTVPVGR.V	IPI:IPI00014424.1|SWISS-PROT:Q05639|ENSEMBL:ENSP00000217182;ENSP00000298049|REFSEQ:NP_001949|H-INV:HIT000386552|VEGA:OTTHUMP00000031776,IPI:IPI00025447.8|TREMBL:A6PW80;Q2F837;Q6IQ15;Q6P082;Q6P4C9;Q8TBL1;Q96C29;Q96CD8;Q96EB3|ENSEMBL:ENSP00000350920|VEGA:OTTHUMP00000196138,IPI:IPI00382804.1|TREMBL:Q14222,IPI:IPI00396485.3|SWISS-PROT:P68104|TREMBL:A8K9C4;A9X7H1;Q16577;Q504Z0;Q53G85;Q53G89;Q53GA1;Q53…
0.9372	ChymoDESC120081030_2_Bis.00000.00000.3	42.42	R.n[89.01]LSK[156.13]EEIERMVQEAEK[156.13]Y.K	IPI:IPI00304925.5|SWISS-PROT:P08107|TREMBL:A8K5I0;Q9UQC1|ENSEMBL:ENSP00000364801;ENSP00000364802;ENSP00000375391;ENSP00000375399;ENSP00000382839|REFSEQ:NP_005337|H-INV:HIT000030904;HIT000038434;HIT000260966|VEGA:OTTHUMP00000014656;OTTHUMP00000029287;OTTHUMP00000029288;OTTHUMP00000029727;OTTHUMP00000029728,IPI:IPI00647012.1|TREMBL:Q5SP16|ENSEMBL:ENSP00000364803;ENSP00000372675;ENSP00000372880|VEGA…
0.9375	ChymoDESC120081030_2.02500.02500.2	37.74	R.n[89.01]EAK[156.13]QPAPEPPK[156.13]PY.S	IPI:IPI00782992.3|SWISS-PROT:Q9UQ35-1|TREMBL:A0AUK8;O60382|ENSEMBL:ENSP00000301740|REFSEQ:NP_057417|VEGA:OTTHUMP00000081538;OTTHUMP00000107558,IPI:IPI00784560.3|SWISS-PROT:Q9UQ35-3|ENSEMBL:ENSP00000380173|H-INV:HIT000052524,IPI:IPI00785023.2|SWISS-PROT:Q9UQ35-2|TREMBL:A6NKB9;Q05BI2;Q05CV9;Q9UQ39|ENSEMBL:ENSP00000371738
0.9382	ChymoDESC120081030_2.03227.03232.3	33.37	R.n[89.01]SMPIRK[156.13]DDEVQVVRGHY.K	IPI:IPI00007144.1|SWISS-PROT:Q9UNX3|ENSEMBL:ENSP00000265100|REFSEQ:NP_057177|H-INV:HIT000037967|VEGA:OTTHUMP00000161072,IPI:IPI00027270.1|SWISS-PROT:P61254|TREMBL:Q6IBH6|ENSEMBL:ENSP00000293842|REFSEQ:NP_000978|H-INV:HIT000264489|VEGA:OTTHUMP00000135333;OTTHUMP00000183177;OTTHUMP00000183178;OTTHUMP00000183179;OTTHUMP00000183180,IPI:IPI00401003.3|REFSEQ:XP_374987;XP_945420,IPI:IPI00433834.2|TREMBL…
0.9382	ChymoDESC120081030_2_Bis.00000.00000.3	33.37	R.n[89.01]SMPIRK[156.13]DDEVQVVRGHY.K	IPI:IPI00007144.1|SWISS-PROT:Q9UNX3|ENSEMBL:ENSP00000265100|REFSEQ:NP_057177|H-INV:HIT000037967|VEGA:OTTHUMP00000161072,IPI:IPI00027270.1|SWISS-PROT:P61254|TREMBL:Q6IBH6|ENSEMBL:ENSP00000293842|REFSEQ:NP_000978|H-INV:HIT000264489|VEGA:OTTHUMP00000135333;OTTHUMP00000183177;OTTHUMP00000183178;OTTHUMP00000183179;OTTHUMP00000183180,IPI:IPI00401003.3|REFSEQ:XP_374987;XP_945420,IPI:IPI00433834.2|TREMBL…
0.9393	ChymoDESC120081030_1_Bis.00000.00000.2	41.59	R.n[89.01]K[156.13]ADVIK[156.13]AAHL.C	IPI:IPI00299000.5|SWISS-PROT:Q9UQ80|TREMBL:A8K6Y1;Q6PIN5|ENSEMBL:ENSP00000302886|REFSEQ:NP_006182|H-INV:HIT000270284;HIT000333768|VEGA:OTTHUMP00000167979
0.9425	ChymoDESC120081030_2_Bis.00000.00000.2	55.77	R.n[89.01]SGAPAAESK[156.13]EIVRGY.K	IPI:IPI00299977.1|SWISS-PROT:Q9NRX4|TREMBL:B1AMX1;Q6FIE5|ENSEMBL:ENSP00000247665|REFSEQ:NP_054891|H-INV:HIT000304870|VEGA:OTTHUMP00000022619,IPI:IPI00513775.1|TREMBL:B1AMX0|ENSEMBL:ENSP00000360723;ENSP00000360724|VEGA:OTTHUMP00000022620
0.9439	ChymoDESC120081030_1.02096.02100.2	47.45	F.n[89.01]AK[156.13]LVTDK[156.13].C	IPI:IPI00171599.7|SWISS-PROT:Q5JST6-1|TREMBL:A8K572;A8KAA2|ENSEMBL:ENSP00000333823|REFSEQ:NP_079460|H-INV:HIT000041212|VEGA:OTTHUMP00000023169
0.9448	ChymoDESC120081030_1.03486.03486.2	37.7	Y.n[89.01]K[156.13]IGGIGTVPVGR.V	IPI:IPI00014424.1|SWISS-PROT:Q05639|ENSEMBL:ENSP00000217182;ENSP00000298049|REFSEQ:NP_001949|H-INV:HIT000386552|VEGA:OTTHUMP00000031776,IPI:IPI00025447.8|TREMBL:A6PW80;Q2F837;Q6IQ15;Q6P082;Q6P4C9;Q8TBL1;Q96C29;Q96CD8;Q96EB3|ENSEMBL:ENSP00000350920|VEGA:OTTHUMP00000196138,IPI:IPI00382804.1|TREMBL:Q14222,IPI:IPI00396485.3|SWISS-PROT:P68104|TREMBL:A8K9C4;A9X7H1;Q16577;Q504Z0;Q53G85;Q53G89;Q53GA1;Q53…
0.9456	ChymoDESC120081030_2_Bis.00000.00000.2	39.07	R.n[89.01]RSPSK[156.13]PLPEVTDEY.K	IPI:IPI00009032.1|SWISS-PROT:P05455|TREMBL:Q14730;Q15367;Q2F832;Q53XJ4;Q9UMH5;Q9UMH6;Q9UMH7|ENSEMBL:ENSP00000260956|REFSEQ:NP_003133|H-INV:HIT000288232|VEGA:OTTHUMP00000163067
0.9458	ChymoDESC120081030_1_Bis.00000.00000.2	62.25	R.n[89.01]QATK[156.13]DAGTIAGL.N	IPI:IPI00003362.2|SWISS-PROT:P11021|TREMBL:B0QZ61;Q2KHP4|ENSEMBL:ENSP00000324173|REFSEQ:NP_005338|H-INV:HIT000038771|VEGA:OTTHUMP00000022124
0.946	ChymoDESC120081030_2.04453.04458.2	46.72	R.n[89.01]K[156.13]MK[156.13]DTDSEEEIREAF.R	IPI:IPI00075248.11|SWISS-PROT:P62158|TREMBL:Q96HY3|ENSEMBL:ENSP00000272298;ENSP00000291295;ENSP00000349467;ENSP00000375785|REFSEQ:NP_001734;NP_005175;NP_008819|H-INV:HIT000035481;HIT000191227;HIT000272851|VEGA:OTTHUMP00000028284;OTTHUMP00000043938;OTTHUMP00000076186;OTTHUMP00000159070;OTTHUMP00000164793;OTTHUMP00000164794,IPI:IPI00386621.1|TREMBL:Q9BRL5,IPI:IPI00794543.1|TREMBL:A8K1M2|VEGA:OTTHUM…
0.9468	ChymoDESC120081030_2.03455.03459.2	39.07	R.n[89.01]RSPSK[156.13]PLPEVTDEY.K	IPI:IPI00009032.1|SWISS-PROT:P05455|TREMBL:Q14730;Q15367;Q2F832;Q53XJ4;Q9UMH5;Q9UMH6;Q9UMH7|ENSEMBL:ENSP00000260956|REFSEQ:NP_003133|H-INV:HIT000288232|VEGA:OTTHUMP00000163067
0.9492	ChymoDESC120081030_2.05699.05699.2	39.62	R.n[89.01]K[156.13]QSGK[156.13]AAEDEEVPAFF.K	IPI:IPI00883655.1|TREMBL:A9CQZ4
0.9492	ChymoDESC120081030_2_Bis.00000.00000.2	39.62	R.n[89.01]K[156.13]QSGK[156.13]AAEDEEVPAFF.K	IPI:IPI00883655.1|TREMBL:A9CQZ4
0.951	ChymoDESC120081030_2_Bis.00000.00000.2	40.17	R.n[89.01]ARIVTDRETGSSK[156.13]GF.G	IPI:IPI00183526.6|TREMBL:Q9BQ02;Q9UCF0|ENSEMBL:ENSP00000319617,IPI:IPI00444262.3|TREMBL:Q6ZS99|ENSEMBL:ENSP00000375887|H-INV:HIT000047481,IPI:IPI00604620.3|SWISS-PROT:P19338-1|ENSEMBL:ENSP00000318195|REFSEQ:NP_005372,IPI:IPI00827674.1|SWISS-PROT:P19338-2|ENSEMBL:ENSP00000349410
0.9528	ChymoDESC120081030_2.06198.06198.2	40.46	R.n[89.01]GLTSVINQK[156.13]LK[156.13]DDEVAQL.K	IPI:IPI00219217.3|SWISS-PROT:P07195|TREMBL:Q5U077|ENSEMBL:ENSP00000229319;ENSP00000379386|REFSEQ:NP_002291|H-INV:HIT000037014|VEGA:OTTHUMP00000165228;OTTHUMP00000165229;OTTHUMP00000166897
0.9528	ChymoDESC120081030_2_Bis.00000.00000.2	40.46	R.n[89.01]GLTSVINQK[156.13]LK[156.13]DDEVAQL.K	IPI:IPI00219217.3|SWISS-PROT:P07195|TREMBL:Q5U077|ENSEMBL:ENSP00000229319;ENSP00000379386|REFSEQ:NP_002291|H-INV:HIT000037014|VEGA:OTTHUMP00000165228;OTTHUMP00000165229;OTTHUMP00000166897
0.9532	ChymoDESC120081030_1.05974.05974.2	39.93	R.n[89.01]AAVIGDVIRVY.S	IPI:IPI00015953.3|SWISS-PROT:Q9NR30-1|TREMBL:Q3SWU7;Q8NI92|ENSEMBL:ENSP00000346120|REFSEQ:NP_004719|H-INV:HIT000219764|VEGA:OTTHUMP00000019713,IPI:IPI00477179.1|SWISS-PROT:Q9NR30-2
0.9532	ChymoDESC120081030_1_Bis.00000.00000.2	39.93	R.n[89.01]AAVIGDVIRVY.S	IPI:IPI00015953.3|SWISS-PROT:Q9NR30-1|TREMBL:Q3SWU7;Q8NI92|ENSEMBL:ENSP00000346120|REFSEQ:NP_004719|H-INV:HIT000219764|VEGA:OTTHUMP00000019713,IPI:IPI00477179.1|SWISS-PROT:Q9NR30-2
0.9543	ChymoDESC120081030_1.03136.03136.2	41.59	R.n[89.01]K[156.13]ADVIK[156.13]AAHL.C	IPI:IPI00299000.5|SWISS-PROT:Q9UQ80|TREMBL:A8K6Y1;Q6PIN5|ENSEMBL:ENSP00000302886|REFSEQ:NP_006182|H-INV:HIT000270284;HIT000333768|VEGA:OTTHUMP00000167979
0.955	ChymoDESC120081030_2.03101.03101.2	40.17	R.n[89.01]ARIVTDRETGSSK[156.13]GF.G	IPI:IPI00183526.6|TREMBL:Q9BQ02;Q9UCF0|ENSEMBL:ENSP00000319617,IPI:IPI00444262.3|TREMBL:Q6ZS99|ENSEMBL:ENSP00000375887|H-INV:HIT000047481,IPI:IPI00604620.3|SWISS-PROT:P19338-1|ENSEMBL:ENSP00000318195|REFSEQ:NP_005372,IPI:IPI00827674.1|SWISS-PROT:P19338-2|ENSEMBL:ENSP00000349410
0.9551	ChymoDESC120081030_1_Bis.00000.00000.2	45.8	R.n[89.01]GAAAC[160.03]DLVQRF.V	IPI:IPI00217920.6|SWISS-PROT:Q8IZ83-1|ENSEMBL:ENSP00000293350|REFSEQ:NP_699160|H-INV:HIT000050604|VEGA:OTTHUMP00000069951;OTTHUMP00000077538
0.9552	ChymoDESC120081030_1.02107.02107.3	34.14	R.n[89.01]K[156.13]VADSK[156.13]K[156.13]LESK[156.13]L.D	IPI:IPI00021926.2|SWISS-PROT:P62333|ENSEMBL:ENSP00000216407|REFSEQ:NP_002797|H-INV:HIT000032433|VEGA:OTTHUMP00000028330;OTTHUMP00000179002
0.9552	ChymoDESC120081030_1_Bis.00000.00000.3	34.14	R.n[89.01]K[156.13]VADSK[156.13]K[156.13]LESK[156.13]L.D	IPI:IPI00021926.2|SWISS-PROT:P62333|ENSEMBL:ENSP00000216407|REFSEQ:NP_002797|H-INV:HIT000032433|VEGA:OTTHUMP00000028330;OTTHUMP00000179002
0.9557	ChymoDESC120081030_2.04825.04825.2	40.25	R.n[89.01]GAAK[156.13]EAAGK[156.13]SSGPTSLF.A	IPI:IPI00479217.1|SWISS-PROT:Q00839-2|TREMBL:Q9UEL2|ENSEMBL:ENSP00000283179|REFSEQ:NP_004492|H-INV:HIT000031521|VEGA:OTTHUMP00000038192,IPI:IPI00644079.2|TREMBL:Q5RI17;Q96BA7|ENSEMBL:ENSP00000355482|REFSEQ:NP_114032|VEGA:OTTHUMP00000038193,IPI:IPI00883857.1|SWISS-PROT:Q00839-1
0.9582	ChymoDESC120081030_1.04439.04439.3	41.14	R.n[89.01]SLGTADVHFERK[156.13]ADAL.K	IPI:IPI00328840.9|SWISS-PROT:Q86V81|ENSEMBL:ENSP00000331817|REFSEQ:NP_005773|H-INV:HIT000053776|VEGA:OTTHUMP00000182668
0.9584	ChymoDESC120081030_2_Bis.00000.00000.2	40.86	R.n[89.01]GAAK[156.13]EAAGK[156.13]SSGPTSL.F	IPI:IPI00479217.1|SWISS-PROT:Q00839-2|TREMBL:Q9UEL2|ENSEMBL:ENSP00000283179|REFSEQ:NP_004492|H-INV:HIT000031521|VEGA:OTTHUMP00000038192
0.9593	ChymoDESC120081030_1.01963.01967.2	39.59	R.n[89.01]AAASHK[156.13]VK[156.13]EF.C	IPI:IPI00168184.8|TREMBL:Q8NB89|ENSEMBL:ENSP00000375668|VEGA:OTTHUMP00000174393,IPI:IPI00554737.3|SWISS-PROT:P30153|TREMBL:A8K3H8;A8K7B7|ENSEMBL:ENSP00000324804|REFSEQ:NP_055040|H-INV:HIT000091288|VEGA:OTTHUMP00000077853;OTTHUMP00000174392,IPI:IPI00798040.1|VEGA:OTTHUMP00000077854
0.9595	ChymoDESC120081030_1.05676.05682.2	39.56	R.n[89.01]IK[156.13]AAVPSIK[156.13]F.C	IPI:IPI00169383.3|SWISS-PROT:P00558|TREMBL:A8K4W6|ENSEMBL:ENSP00000362413|REFSEQ:NP_000282|H-INV:HIT000059907|VEGA:OTTHUMP00000023595,IPI:IPI00396468.3|VEGA:OTTHUMP00000076896
0.9595	ChymoDESC120081030_1_Bis.00000.00000.2	39.56	R.n[89.01]IK[156.13]AAVPSIK[156.13]F.C	IPI:IPI00169383.3|SWISS-PROT:P00558|TREMBL:A8K4W6|ENSEMBL:ENSP00000362413|REFSEQ:NP_000282|H-INV:HIT000059907|VEGA:OTTHUMP00000023595,IPI:IPI00396468.3|VEGA:OTTHUMP00000076896
0.9601	ChymoDESC120081030_2.05813.05821.2	48.52	R.n[89.01]VRGVAMNPVEHPF.G	IPI:IPI00012772.8|SWISS-PROT:P62917|TREMBL:A8K094|ENSEMBL:ENSP00000262584;ENSP00000378378;ENSP00000378381|REFSEQ:NP_000964;NP_150644|H-INV:HIT000334555|VEGA:OTTHUMP00000178490;OTTHUMP00000178494,IPI:IPI00792050.1|VEGA:OTTHUMP00000178491,IPI:IPI00795138.1|VEGA:OTTHUMP00000178492,IPI:IPI00795853.1|VEGA:OTTHUMP00000178489
0.9601	ChymoDESC120081030_2_Bis.00000.00000.2	48.52	R.n[89.01]VRGVAMNPVEHPF.G	IPI:IPI00012772.8|SWISS-PROT:P62917|TREMBL:A8K094|ENSEMBL:ENSP00000262584;ENSP00000378378;ENSP00000378381|REFSEQ:NP_000964;NP_150644|H-INV:HIT000334555|VEGA:OTTHUMP00000178490;OTTHUMP00000178494,IPI:IPI00792050.1|VEGA:OTTHUMP00000178491,IPI:IPI00795138.1|VEGA:OTTHUMP00000178492,IPI:IPI00795853.1|VEGA:OTTHUMP00000178489
0.9605	ChymoDESC120081030_2.06057.06057.2	40.83	R.n[89.01]YYPTEDVPRK[156.13]LL.S	IPI:IPI00329389.8|SWISS-PROT:Q02878|TREMBL:Q8N5Z7|ENSEMBL:ENSP00000202773|REFSEQ:NP_000961;NP_001019833|H-INV:HIT000031725|VEGA:OTTHUMP00000082923;OTTHUMP00000082924;OTTHUMP00000169279;OTTHUMP00000169280
0.9607	ChymoDESC120081030_2.04769.04773.2	41.07	R.n[89.01]GAAK[156.13]EAAGK[156.13]SSGPTSLF.A	IPI:IPI00479217.1|SWISS-PROT:Q00839-2|TREMBL:Q9UEL2|ENSEMBL:ENSP00000283179|REFSEQ:NP_004492|H-INV:HIT000031521|VEGA:OTTHUMP00000038192,IPI:IPI00644079.2|TREMBL:Q5RI17;Q96BA7|ENSEMBL:ENSP00000355482|REFSEQ:NP_114032|VEGA:OTTHUMP00000038193,IPI:IPI00883857.1|SWISS-PROT:Q00839-1
0.9614	ChymoDESC120081030_2.02477.02481.2	40.86	R.n[89.01]GAAK[156.13]EAAGK[156.13]SSGPTSL.F	IPI:IPI00479217.1|SWISS-PROT:Q00839-2|TREMBL:Q9UEL2|ENSEMBL:ENSP00000283179|REFSEQ:NP_004492|H-INV:HIT000031521|VEGA:OTTHUMP00000038192
0.9623	ChymoDESC120081030_1_Bis.00000.00000.2	41.43	R.n[89.01]RQGGLGPIRIPL.L	IPI:IPI00011937.1|SWISS-PROT:Q13162|ENSEMBL:ENSP00000368646|REFSEQ:NP_006397|H-INV:HIT000037681|VEGA:OTTHUMP00000023056
0.963	ChymoDESC120081030_1.05942.05945.2	40.36	R.n[89.01]GLVGEIIK[156.13]RF.E	IPI:IPI00012048.1|SWISS-PROT:P15531|TREMBL:Q6FGK3|ENSEMBL:ENSP00000376892|REFSEQ:NP_000260|VEGA:OTTHUMP00000174723;OTTHUMP00000181681,IPI:IPI00026260.1|SWISS-PROT:P22392|TREMBL:Q6FHN3|ENSEMBL:ENSP00000312446;ENSP00000376886;ENSP00000376887;ENSP00000376888;ENSP00000376889;ENSP00000376890|REFSEQ:NP_001018147;NP_001018148;NP_001018149;NP_002503|VEGA:OTTHUMP00000174727;OTTHUMP00000174728;OTTHUMP00000…
0.963	ChymoDESC120081030_1_Bis.00000.00000.2	40.36	R.n[89.01]GLVGEIIK[156.13]RF.E	IPI:IPI00012048.1|SWISS-PROT:P15531|TREMBL:Q6FGK3|ENSEMBL:ENSP00000376892|REFSEQ:NP_000260|VEGA:OTTHUMP00000174723;OTTHUMP00000181681,IPI:IPI00026260.1|SWISS-PROT:P22392|TREMBL:Q6FHN3|ENSEMBL:ENSP00000312446;ENSP00000376886;ENSP00000376887;ENSP00000376888;ENSP00000376889;ENSP00000376890|REFSEQ:NP_001018147;NP_001018148;NP_001018149;NP_002503|VEGA:OTTHUMP00000174727;OTTHUMP00000174728;OTTHUMP00000…
0.9631	ChymoDESC120081030_2.02428.02428.2	41.12	K.n[89.01]HAVSEGTK[156.13]AVTK[156.13]Y.T	IPI:IPI00003935.6|SWISS-PROT:Q16778|TREMBL:A8K110|ENSEMBL:ENSP00000336417;ENSP00000358151|REFSEQ:NP_003519|H-INV:HIT000263353|VEGA:OTTHUMP00000013920,IPI:IPI00018534.4|SWISS-PROT:Q99880|ENSEMBL:ENSP00000366618|REFSEQ:NP_003510|H-INV:HIT000334736|VEGA:OTTHUMP00000016184,IPI:IPI00020101.9|SWISS-PROT:P62807|ENSEMBL:ENSP00000321744;ENSP00000342886;ENSP00000348924;ENSP00000353074;ENSP00000366962;ENSP0…
0.9631	ChymoDESC120081030_2_Bis.00000.00000.2	41.12	K.n[89.01]HAVSEGTK[156.13]AVTK[156.13]Y.T	IPI:IPI00003935.6|SWISS-PROT:Q16778|TREMBL:A8K110|ENSEMBL:ENSP00000336417;ENSP00000358151|REFSEQ:NP_003519|H-INV:HIT000263353|VEGA:OTTHUMP00000013920,IPI:IPI00018534.4|SWISS-PROT:Q99880|ENSEMBL:ENSP00000366618|REFSEQ:NP_003510|H-INV:HIT000334736|VEGA:OTTHUMP00000016184,IPI:IPI00020101.9|SWISS-PROT:P62807|ENSEMBL:ENSP00000321744;ENSP00000342886;ENSP00000348924;ENSP00000353074;ENSP00000366962;ENSP0…
0.9647	ChymoDESC120081030_2.06237.06237.3	42.42	R.n[89.01]LSK[156.13]EEIERMVQEAEK[156.13]Y.K	IPI:IPI00304925.5|SWISS-PROT:P08107|TREMBL:A8K5I0;Q9UQC1|ENSEMBL:ENSP00000364801;ENSP00000364802;ENSP00000375391;ENSP00000375399;ENSP00000382839|REFSEQ:NP_005337|H-INV:HIT000030904;HIT000038434;HIT000260966|VEGA:OTTHUMP00000014656;OTTHUMP00000029287;OTTHUMP00000029288;OTTHUMP00000029727;OTTHUMP00000029728,IPI:IPI00647012.1|TREMBL:Q5SP16|ENSEMBL:ENSP00000364803;ENSP00000372675;ENSP00000372880|VEGA…
0.9661	ChymoDESC120081030_1.05684.05690.2	41.43	R.n[89.01]RQGGLGPIRIPL.L	IPI:IPI00011937.1|SWISS-PROT:Q13162|ENSEMBL:ENSP00000368646|REFSEQ:NP_006397|H-INV:HIT000037681|VEGA:OTTHUMP00000023056
0.9666	ChymoDESC120081030_1.01731.01731.2	41.11	F.n[89.01]SETGAGK[156.13]HVPR.A	IPI:IPI00166768.3|TREMBL:Q8N532|ENSEMBL:ENSP00000322707|VEGA:OTTHUMP00000167328,IPI:IPI00179709.4|SWISS-PROT:Q13748-1|TREMBL:Q1ZYQ1|ENSEMBL:ENSP00000326042;ENSP00000382982|REFSEQ:NP_005992;NP_525125|VEGA:OTTHUMP00000018071,IPI:IPI00180675.4|SWISS-PROT:Q71U36|TREMBL:A8K0B8;Q9UQM3|ENSEMBL:ENSP00000301071|REFSEQ:NP_006000|H-INV:HIT000272358|VEGA:OTTHUMP00000167385,IPI:IPI00218343.4|SWISS-PROT:Q9BQE3…
0.967	ChymoDESC120081030_1.02964.02964.2	49.43	R.n[89.01]QGK[156.13]K[156.13]APGFGGF.G	IPI:IPI00298520.3|TREMBL:B0YIW6;Q6MZV5|ENSEMBL:ENSP00000352385,IPI:IPI00514053.1|SWISS-PROT:P48444|TREMBL:B0YIW5|ENSEMBL:ENSP00000264028|REFSEQ:NP_001646|H-INV:HIT000323834
0.967	ChymoDESC120081030_1_Bis.00000.00000.2	49.43	R.n[89.01]QGK[156.13]K[156.13]APGFGGF.G	IPI:IPI00298520.3|TREMBL:B0YIW6;Q6MZV5|ENSEMBL:ENSP00000352385,IPI:IPI00514053.1|SWISS-PROT:P48444|TREMBL:B0YIW5|ENSEMBL:ENSP00000264028|REFSEQ:NP_001646|H-INV:HIT000323834
0.9691	ChymoDESC120081030_1.05732.05732.3	36.73	R.n[89.01]RIQLVEEELDRAQERL.A	IPI:IPI00000230.6|TREMBL:Q9Y427|ENSEMBL:ENSP00000267996|REFSEQ:NP_001018007|VEGA:OTTHUMP00000175858
0.9691	ChymoDESC120081030_1_Bis.00000.00000.3	36.73	R.n[89.01]RIQLVEEELDRAQERL.A	IPI:IPI00000230.6|TREMBL:Q9Y427|ENSEMBL:ENSP00000267996|REFSEQ:NP_001018007|VEGA:OTTHUMP00000175858
0.9699	ChymoDESC120081030_2.02539.02539.2	43.36	R.n[89.01]NGK[156.13]TSK[156.13]K[156.13]ITIADC[160.03]GQLE.-	IPI:IPI00374732.4|REFSEQ:XP_001130327;XP_001715990;XP_372328,IPI:IPI00419585.9|SWISS-PROT:P62937|TREMBL:A8K220;A8K486;Q567Q0|ENSEMBL:ENSP00000348240;ENSP00000351238|REFSEQ:NP_066953;XP_931592;XP_945701|H-INV:HIT000049372|VEGA:OTTHUMP00000025305;OTTHUMP00000159501,IPI:IPI00472718.6|TREMBL:A8MSH2|ENSEMBL:ENSP00000244636,IPI:IPI00887678.1|REFSEQ:XP_001718559
0.9701	ChymoDESC120081030_2_Bis.00000.00000.2	43.31	R.n[89.01]GTGIVSAPVPK[156.13]K[156.13]L.L	IPI:IPI00013485.3|SWISS-PROT:P15880|TREMBL:O60249;Q3KQT6;Q6IPX5;Q8J014;Q8N5L9;Q8NI62;Q9BSW5|ENSEMBL:ENSP00000341885;ENSP00000380483|REFSEQ:NP_002943|H-INV:HIT000262212;HIT000334016|VEGA:OTTHUMP00000081455;OTTHUMP00000158896
0.9706	ChymoDESC120081030_1_Bis.00000.00000.2	44.85	R.n[89.01]VAPEEHPVLL.T	IPI:IPI00021439.1|SWISS-PROT:P60709|TREMBL:Q1KLZ0;Q53G76;Q53G99;Q53GK6;Q562S0;Q96HG5;Q9UE89;Q9UMN3|ENSEMBL:ENSP00000349960|REFSEQ:NP_001092|H-INV:HIT000276298|VEGA:OTTHUMP00000024886
0.9709	ChymoDESC120081030_2.03313.03317.2	42.69	R.n[89.01]SGK[156.13]K[156.13]LEDGPK[156.13]FL.K	IPI:IPI00025447.8|TREMBL:A6PW80;Q2F837;Q6IQ15;Q6P082;Q6P4C9;Q8TBL1;Q96C29;Q96CD8;Q96EB3|ENSEMBL:ENSP00000350920|VEGA:OTTHUMP00000196138
0.9709	ChymoDESC120081030_2_Bis.00000.00000.2	42.69	R.n[89.01]SGK[156.13]K[156.13]LEDGPK[156.13]FL.K	IPI:IPI00025447.8|TREMBL:A6PW80;Q2F837;Q6IQ15;Q6P082;Q6P4C9;Q8TBL1;Q96C29;Q96CD8;Q96EB3|ENSEMBL:ENSP00000350920|VEGA:OTTHUMP00000196138
0.971	ChymoDESC120081030_2.03987.03987.2	52.1	R.n[89.01]RGNVAGDSK[156.13]NDPPMEAAGF.T	IPI:IPI00025447.8|TREMBL:A6PW80;Q2F837;Q6IQ15;Q6P082;Q6P4C9;Q8TBL1;Q96C29;Q96CD8;Q96EB3|ENSEMBL:ENSP00000350920|VEGA:OTTHUMP00000196138,IPI:IPI00180730.1|H-INV:HIT000296643,IPI:IPI00396485.3|SWISS-PROT:P68104|TREMBL:A8K9C4;A9X7H1;Q16577;Q504Z0;Q53G85;Q53G89;Q53GA1;Q53GE9;Q53HM9;Q53HQ7;Q53HR1;Q53HR5;Q6IPN6;Q6IPS9;Q6IPT9;Q8IUB0;Q96RE1;Q9H2I7;Q9NZS6|ENSEMBL:ENSP00000330054;ENSP00000339053;ENSP000003…
0.971	ChymoDESC120081030_2_Bis.00000.00000.2	52.1	R.n[89.01]RGNVAGDSK[156.13]NDPPMEAAGF.T	IPI:IPI00025447.8|TREMBL:A6PW80;Q2F837;Q6IQ15;Q6P082;Q6P4C9;Q8TBL1;Q96C29;Q96CD8;Q96EB3|ENSEMBL:ENSP00000350920|VEGA:OTTHUMP00000196138,IPI:IPI00180730.1|H-INV:HIT000296643,IPI:IPI00396485.3|SWISS-PROT:P68104|TREMBL:A8K9C4;A9X7H1;Q16577;Q504Z0;Q53G85;Q53G89;Q53GA1;Q53GE9;Q53HM9;Q53HQ7;Q53HR1;Q53HR5;Q6IPN6;Q6IPS9;Q6IPT9;Q8IUB0;Q96RE1;Q9H2I7;Q9NZS6|ENSEMBL:ENSP00000330054;ENSP00000339053;ENSP000003…
0.9712	ChymoDESC120081030_1.05720.05720.2	44.85	R.n[89.01]VAPEEHPVLL.T	IPI:IPI00021439.1|SWISS-PROT:P60709|TREMBL:Q1KLZ0;Q53G76;Q53G99;Q53GK6;Q562S0;Q96HG5;Q9UE89;Q9UMN3|ENSEMBL:ENSP00000349960|REFSEQ:NP_001092|H-INV:HIT000276298|VEGA:OTTHUMP00000024886
0.9718	ChymoDESC120081030_1.01750.01755.3	37.11	R.n[89.01]SAPGGGSK[156.13]VPQK[156.13]K[156.13]VK[156.13]L.A	IPI:IPI00220740.1|SWISS-PROT:P06748-2|ENSEMBL:ENSP00000341168|REFSEQ:NP_954654|VEGA:OTTHUMP00000161025
0.972	ChymoDESC120081030_2.04169.04169.2	52.4	R.n[89.01]RGNVAGDSK[156.13]NDPPMEAAGF.T	IPI:IPI00025447.8|TREMBL:A6PW80;Q2F837;Q6IQ15;Q6P082;Q6P4C9;Q8TBL1;Q96C29;Q96CD8;Q96EB3|ENSEMBL:ENSP00000350920|VEGA:OTTHUMP00000196138,IPI:IPI00180730.1|H-INV:HIT000296643,IPI:IPI00396485.3|SWISS-PROT:P68104|TREMBL:A8K9C4;A9X7H1;Q16577;Q504Z0;Q53G85;Q53G89;Q53GA1;Q53GE9;Q53HM9;Q53HQ7;Q53HR1;Q53HR5;Q6IPN6;Q6IPS9;Q6IPT9;Q8IUB0;Q96RE1;Q9H2I7;Q9NZS6|ENSEMBL:ENSP00000330054;ENSP00000339053;ENSP000003…
0.9724	ChymoDESC120081030_1.05696.05700.2	42.44	R.n[89.01]VANPK[156.13]DIIHF.F	IPI:IPI00029159.4|SWISS-PROT:P49959-1|ENSEMBL:ENSP00000325863|REFSEQ:NP_005582|H-INV:HIT000062683,IPI:IPI00218853.1|SWISS-PROT:P49959-2|TREMBL:Q05D78;Q9BS79|ENSEMBL:ENSP00000326094;ENSP00000376933|REFSEQ:NP_005581
0.9724	ChymoDESC120081030_1_Bis.00000.00000.2	42.44	R.n[89.01]VANPK[156.13]DIIHF.F	IPI:IPI00029159.4|SWISS-PROT:P49959-1|ENSEMBL:ENSP00000325863|REFSEQ:NP_005582|H-INV:HIT000062683,IPI:IPI00218853.1|SWISS-PROT:P49959-2|TREMBL:Q05D78;Q9BS79|ENSEMBL:ENSP00000326094;ENSP00000376933|REFSEQ:NP_005581
0.9725	ChymoDESC120081030_1.05378.05378.2	42.48	R.n[89.01]RGIPGLPDGRF.H	IPI:IPI00301263.2|SWISS-PROT:P27708|TREMBL:Q53SY7;Q53SZ4;Q96CK3|ENSEMBL:ENSP00000264705|REFSEQ:NP_004332|H-INV:HIT000261917|VEGA:OTTHUMP00000122585
0.9725	ChymoDESC120081030_1_Bis.00000.00000.2	42.48	R.n[89.01]RGIPGLPDGRF.H	IPI:IPI00301263.2|SWISS-PROT:P27708|TREMBL:Q53SY7;Q53SZ4;Q96CK3|ENSEMBL:ENSP00000264705|REFSEQ:NP_004332|H-INV:HIT000261917|VEGA:OTTHUMP00000122585
0.9728	ChymoDESC120081030_1.01882.01886.2	42.39	R.n[89.01]EDSQRPGAHL.T	IPI:IPI00176692.7|REFSEQ:XP_208373;XP_379885;XP_945048|VEGA:OTTHUMP00000024773
0.9728	ChymoDESC120081030_1_Bis.00000.00000.2	42.39	R.n[89.01]EDSQRPGAHL.T	IPI:IPI00176692.7|REFSEQ:XP_208373;XP_379885;XP_945048|VEGA:OTTHUMP00000024773
0.9738	ChymoDESC120081030_1_Bis.00000.00000.2	58.1	R.n[89.01]AIEK[156.13]LAVEAL.S	IPI:IPI00022977.1|SWISS-PROT:P12277|TREMBL:A8K236;Q6FG40|ENSEMBL:ENSP00000299198|REFSEQ:NP_001814|H-INV:HIT000034729|VEGA:OTTHUMP00000028370;OTTHUMP00000043509
0.9738	ChymoDESC120081030_2.04543.04547.2	43.31	R.n[89.01]GTGIVSAPVPK[156.13]K[156.13]L.L	IPI:IPI00013485.3|SWISS-PROT:P15880|TREMBL:O60249;Q3KQT6;Q6IPX5;Q8J014;Q8N5L9;Q8NI62;Q9BSW5|ENSEMBL:ENSP00000341885;ENSP00000380483|REFSEQ:NP_002943|H-INV:HIT000262212;HIT000334016|VEGA:OTTHUMP00000081455;OTTHUMP00000158896
0.9738	ChymoDESC120081030_2_Bis.00000.00000.2	44.09	R.n[89.01]IVTDRETGSSK[156.13]GF.G	IPI:IPI00183526.6|TREMBL:Q9BQ02;Q9UCF0|ENSEMBL:ENSP00000319617,IPI:IPI00444262.3|TREMBL:Q6ZS99|ENSEMBL:ENSP00000375887|H-INV:HIT000047481,IPI:IPI00604620.3|SWISS-PROT:P19338-1|ENSEMBL:ENSP00000318195|REFSEQ:NP_005372,IPI:IPI00827674.1|SWISS-PROT:P19338-2|ENSEMBL:ENSP00000349410
0.9739	ChymoDESC120081030_2_Bis.00000.00000.2	49.8	R.n[89.01]LQK[156.13]RGTGGVDTAAVGGVF.D	IPI:IPI00022977.1|SWISS-PROT:P12277|TREMBL:A8K236;Q6FG40|ENSEMBL:ENSP00000299198|REFSEQ:NP_001814|H-INV:HIT000034729|VEGA:OTTHUMP00000028370;OTTHUMP00000043509
0.974	ChymoDESC120081030_2.04722.04724.2	43.97	R.n[89.01]GAAK[156.13]EAAGK[156.13]SSGPTSLF.A	IPI:IPI00479217.1|SWISS-PROT:Q00839-2|TREMBL:Q9UEL2|ENSEMBL:ENSP00000283179|REFSEQ:NP_004492|H-INV:HIT000031521|VEGA:OTTHUMP00000038192,IPI:IPI00644079.2|TREMBL:Q5RI17;Q96BA7|ENSEMBL:ENSP00000355482|REFSEQ:NP_114032|VEGA:OTTHUMP00000038193,IPI:IPI00883857.1|SWISS-PROT:Q00839-1
0.9758	ChymoDESC120081030_1.05918.05921.2	58.1	R.n[89.01]AIEK[156.13]LAVEAL.S	IPI:IPI00022977.1|SWISS-PROT:P12277|TREMBL:A8K236;Q6FG40|ENSEMBL:ENSP00000299198|REFSEQ:NP_001814|H-INV:HIT000034729|VEGA:OTTHUMP00000028370;OTTHUMP00000043509
0.9758	ChymoDESC120081030_2.05318.05318.2	43.86	R.n[89.01]SNAQRQEISAAF.K	IPI:IPI00329801.12|SWISS-PROT:P08758|TREMBL:Q6FHB3|ENSEMBL:ENSP00000296511|REFSEQ:NP_001145|H-INV:HIT000291452|VEGA:OTTHUMP00000164026,IPI:IPI00872379.1|TREMBL:A8MTE3|ENSEMBL:ENSP00000377921
0.9758	ChymoDESC120081030_2.03796.03800.2	44.09	R.n[89.01]IVTDRETGSSK[156.13]GF.G	IPI:IPI00183526.6|TREMBL:Q9BQ02;Q9UCF0|ENSEMBL:ENSP00000319617,IPI:IPI00444262.3|TREMBL:Q6ZS99|ENSEMBL:ENSP00000375887|H-INV:HIT000047481,IPI:IPI00604620.3|SWISS-PROT:P19338-1|ENSEMBL:ENSP00000318195|REFSEQ:NP_005372,IPI:IPI00827674.1|SWISS-PROT:P19338-2|ENSEMBL:ENSP00000349410
0.9758	ChymoDESC120081030_2_Bis.00000.00000.2	43.86	R.n[89.01]SNAQRQEISAAF.K	IPI:IPI00329801.12|SWISS-PROT:P08758|TREMBL:Q6FHB3|ENSEMBL:ENSP00000296511|REFSEQ:NP_001145|H-INV:HIT000291452|VEGA:OTTHUMP00000164026,IPI:IPI00872379.1|TREMBL:A8MTE3|ENSEMBL:ENSP00000377921
0.976	ChymoDESC120081030_1_Bis.00000.00000.2	74.25	R.n[89.01]K[156.13]ASGPPVSEL.I	IPI:IPI00217465.5|SWISS-PROT:P16403|TREMBL:A8K4I2|ENSEMBL:ENSP00000339566|REFSEQ:NP_005310|H-INV:HIT000031065|VEGA:OTTHUMP00000017749
0.9771	ChymoDESC120081030_2.06205.06205.2	45.67	R.n[89.01]VGQDPVLRQVEGK[156.13]NPVTIF.S	IPI:IPI00029744.1|SWISS-PROT:Q04837|TREMBL:A4D1U3;Q567R6;Q75MV9|ENSEMBL:ENSP00000265304|REFSEQ:NP_003134|H-INV:HIT000075998|VEGA:OTTHUMP00000025194
0.9779	ChymoDESC120081030_1_Bis.00000.00000.2	53.11	R.n[89.01]RAIEK[156.13]LAVEAL.S	IPI:IPI00022977.1|SWISS-PROT:P12277|TREMBL:A8K236;Q6FG40|ENSEMBL:ENSP00000299198|REFSEQ:NP_001814|H-INV:HIT000034729|VEGA:OTTHUMP00000028370;OTTHUMP00000043509
0.9784	ChymoDESC120081030_2.05897.05897.2	45.83	R.n[89.01]VGK[156.13]IITVEK[156.13]HPDADSLY.V	IPI:IPI00007074.5|SWISS-PROT:P54577|ENSEMBL:ENSP00000362576|REFSEQ:NP_003671|H-INV:HIT000045086|VEGA:OTTHUMP00000004027
0.9787	ChymoDESC120081030_2_Bis.00000.00000.2	61.27	R.n[89.01]AAK[156.13]VLEQLTGQTPVF.S	IPI:IPI00376798.3|SWISS-PROT:P62913-1|TREMBL:Q08ES8;Q5VVD0|ENSEMBL:ENSP00000363676|REFSEQ:NP_000966|H-INV:HIT000191669|VEGA:OTTHUMP00000002956,IPI:IPI00647168.1|TREMBL:Q5VVC9|VEGA:OTTHUMP00000003146,IPI:IPI00647674.1|TREMBL:Q5VVC8|VEGA:OTTHUMP00000003145,IPI:IPI00746438.2|SWISS-PROT:P62913-2,IPI:IPI00878431.1|VEGA:OTTHUMP00000183158
0.9792	ChymoDESC120081030_2.04038.04042.2	55.37	R.n[89.01]RGNVAGDSK[156.13]NDPPMEAAGF.T	IPI:IPI00025447.8|TREMBL:A6PW80;Q2F837;Q6IQ15;Q6P082;Q6P4C9;Q8TBL1;Q96C29;Q96CD8;Q96EB3|ENSEMBL:ENSP00000350920|VEGA:OTTHUMP00000196138,IPI:IPI00180730.1|H-INV:HIT000296643,IPI:IPI00396485.3|SWISS-PROT:P68104|TREMBL:A8K9C4;A9X7H1;Q16577;Q504Z0;Q53G85;Q53G89;Q53GA1;Q53GE9;Q53HM9;Q53HQ7;Q53HR1;Q53HR5;Q6IPN6;Q6IPS9;Q6IPT9;Q8IUB0;Q96RE1;Q9H2I7;Q9NZS6|ENSEMBL:ENSP00000330054;ENSP00000339053;ENSP000003…
0.9799	ChymoDESC120081030_2_Bis.00000.00000.3	43.77	R.n[89.01]AGK[156.13]SSGSGAGK[156.13]GAVSAEQVIAGF.N	IPI:IPI00006052.3|SWISS-PROT:Q9UHV9|TREMBL:B1AQP2|ENSEMBL:ENSP00000356989|REFSEQ:NP_036526|H-INV:HIT000035827|VEGA:OTTHUMP00000029707
0.98	ChymoDESC120081030_2.04130.04134.2	55.79	R.n[89.01]RGNVAGDSK[156.13]NDPPMEAAGF.T	IPI:IPI00025447.8|TREMBL:A6PW80;Q2F837;Q6IQ15;Q6P082;Q6P4C9;Q8TBL1;Q96C29;Q96CD8;Q96EB3|ENSEMBL:ENSP00000350920|VEGA:OTTHUMP00000196138,IPI:IPI00180730.1|H-INV:HIT000296643,IPI:IPI00396485.3|SWISS-PROT:P68104|TREMBL:A8K9C4;A9X7H1;Q16577;Q504Z0;Q53G85;Q53G89;Q53GA1;Q53GE9;Q53HM9;Q53HQ7;Q53HR1;Q53HR5;Q6IPN6;Q6IPS9;Q6IPT9;Q8IUB0;Q96RE1;Q9H2I7;Q9NZS6|ENSEMBL:ENSP00000330054;ENSP00000339053;ENSP000003…
0.9801	ChymoDESC120081030_1.05821.05825.2	53.11	R.n[89.01]RAIEK[156.13]LAVEAL.S	IPI:IPI00022977.1|SWISS-PROT:P12277|TREMBL:A8K236;Q6FG40|ENSEMBL:ENSP00000299198|REFSEQ:NP_001814|H-INV:HIT000034729|VEGA:OTTHUMP00000028370;OTTHUMP00000043509
0.9804	ChymoDESC120081030_1.01763.01763.3	37.45	R.n[89.01]K[156.13]AGPPPEK[156.13]RF.D	IPI:IPI00013070.2|SWISS-PROT:Q9BUJ2-1|TREMBL:A8K3W4;A8K5K0;A8K6U7|ENSEMBL:ENSP00000263367|REFSEQ:NP_008971|H-INV:HIT000006137|VEGA:OTTHUMP00000068572,IPI:IPI00167147.1|SWISS-PROT:Q9BUJ2-2|VEGA:OTTHUMP00000076413,IPI:IPI00386971.3|SWISS-PROT:Q9BUJ2-5,IPI:IPI00402391.3|SWISS-PROT:Q9BUJ2-3|ENSEMBL:ENSP00000367460,IPI:IPI00736859.1|SWISS-PROT:Q9BUJ2-4|ENSEMBL:ENSP00000340857;ENSP00000375863|REFSEQ:NP…
0.9804	ChymoDESC120081030_1_Bis.00000.00000.3	37.45	R.n[89.01]K[156.13]AGPPPEK[156.13]RF.D	IPI:IPI00013070.2|SWISS-PROT:Q9BUJ2-1|TREMBL:A8K3W4;A8K5K0;A8K6U7|ENSEMBL:ENSP00000263367|REFSEQ:NP_008971|H-INV:HIT000006137|VEGA:OTTHUMP00000068572,IPI:IPI00167147.1|SWISS-PROT:Q9BUJ2-2|VEGA:OTTHUMP00000076413,IPI:IPI00386971.3|SWISS-PROT:Q9BUJ2-5,IPI:IPI00402391.3|SWISS-PROT:Q9BUJ2-3|ENSEMBL:ENSP00000367460,IPI:IPI00736859.1|SWISS-PROT:Q9BUJ2-4|ENSEMBL:ENSP00000340857;ENSP00000375863|REFSEQ:NP…
0.9804	ChymoDESC120081030_2.03860.03864.2	45.93	R.n[89.01]IAK[156.13]AVNEK[156.13]SC[160.03]NC[160.03]L.L	IPI:IPI00465248.5|SWISS-PROT:P06733-1|TREMBL:A4QMW8;A4UCS8;Q53FT9;Q53HR3;Q96GV1;Q9BT62;Q9UCG5;Q9UCH6|ENSEMBL:ENSP00000234590|REFSEQ:NP_001419|H-INV:HIT000270987|VEGA:OTTHUMP00000001706
0.9805	ChymoDESC120081030_2.06214.06214.2	55.77	R.n[89.01]VSAK[156.13]NALESYAF.N	IPI:IPI00304925.5|SWISS-PROT:P08107|TREMBL:A8K5I0;Q9UQC1|ENSEMBL:ENSP00000364801;ENSP00000364802;ENSP00000375391;ENSP00000375399;ENSP00000382839|REFSEQ:NP_005337|H-INV:HIT000030904;HIT000038434;HIT000260966|VEGA:OTTHUMP00000014656;OTTHUMP00000029287;OTTHUMP00000029288;OTTHUMP00000029727;OTTHUMP00000029728,IPI:IPI00647012.1|TREMBL:Q5SP16|ENSEMBL:ENSP00000364803;ENSP00000372675;ENSP00000372880|VEGA…
0.9805	ChymoDESC120081030_2_Bis.00000.00000.2	55.77	R.n[89.01]VSAK[156.13]NALESYAF.N	IPI:IPI00304925.5|SWISS-PROT:P08107|TREMBL:A8K5I0;Q9UQC1|ENSEMBL:ENSP00000364801;ENSP00000364802;ENSP00000375391;ENSP00000375399;ENSP00000382839|REFSEQ:NP_005337|H-INV:HIT000030904;HIT000038434;HIT000260966|VEGA:OTTHUMP00000014656;OTTHUMP00000029287;OTTHUMP00000029288;OTTHUMP00000029727;OTTHUMP00000029728,IPI:IPI00647012.1|TREMBL:Q5SP16|ENSEMBL:ENSP00000364803;ENSP00000372675;ENSP00000372880|VEGA…
0.9806	ChymoDESC120081030_2.04809.04811.2	46.16	R.n[89.01]GAAK[156.13]EAAGK[156.13]SSGPTSLF.A	IPI:IPI00479217.1|SWISS-PROT:Q00839-2|TREMBL:Q9UEL2|ENSEMBL:ENSP00000283179|REFSEQ:NP_004492|H-INV:HIT000031521|VEGA:OTTHUMP00000038192,IPI:IPI00644079.2|TREMBL:Q5RI17;Q96BA7|ENSEMBL:ENSP00000355482|REFSEQ:NP_114032|VEGA:OTTHUMP00000038193,IPI:IPI00883857.1|SWISS-PROT:Q00839-1
0.9807	ChymoDESC120081030_2_Bis.00000.00000.2	66.98	R.n[89.01]IAK[156.13]AVNEK[156.13]SC[160.03]NC[160.03]L.L	IPI:IPI00465248.5|SWISS-PROT:P06733-1|TREMBL:A4QMW8;A4UCS8;Q53FT9;Q53HR3;Q96GV1;Q9BT62;Q9UCG5;Q9UCH6|ENSEMBL:ENSP00000234590|REFSEQ:NP_001419|H-INV:HIT000270987|VEGA:OTTHUMP00000001706
0.9808	ChymoDESC120081030_2.02893.02893.2	45.57	R.n[89.01]SASIK[156.13]DIK[156.13]K[156.13]AY.R	IPI:IPI00008454.1|SWISS-PROT:Q9UBS4|ENSEMBL:ENSP00000265028|REFSEQ:NP_057390|H-INV:HIT000098378|VEGA:OTTHUMP00000173912
0.9808	ChymoDESC120081030_2_Bis.00000.00000.2	45.57	R.n[89.01]SASIK[156.13]DIK[156.13]K[156.13]AY.R	IPI:IPI00008454.1|SWISS-PROT:Q9UBS4|ENSEMBL:ENSP00000265028|REFSEQ:NP_057390|H-INV:HIT000098378|VEGA:OTTHUMP00000173912
0.9809	ChymoDESC120081030_2_Bis.00000.00000.2	67.09	R.n[89.01]TIEK[156.13]FEK[156.13]EAAEMGK[156.13]GSF.K	IPI:IPI00014424.1|SWISS-PROT:Q05639|ENSEMBL:ENSP00000217182;ENSP00000298049|REFSEQ:NP_001949|H-INV:HIT000386552|VEGA:OTTHUMP00000031776,IPI:IPI00025447.8|TREMBL:A6PW80;Q2F837;Q6IQ15;Q6P082;Q6P4C9;Q8TBL1;Q96C29;Q96CD8;Q96EB3|ENSEMBL:ENSP00000350920|VEGA:OTTHUMP00000196138,IPI:IPI00396485.3|SWISS-PROT:P68104|TREMBL:A8K9C4;A9X7H1;Q16577;Q504Z0;Q53G85;Q53G89;Q53GA1;Q53GE9;Q53HM9;Q53HQ7;Q53HR1;Q53HR5;…
0.981	ChymoDESC120081030_2.03063.03068.2	55.8	R.n[89.01]HQGVMVGMGQK[156.13]DSY.V	IPI:IPI00008603.1|SWISS-PROT:P62736|TREMBL:A8K3K1|ENSEMBL:ENSP00000224784|REFSEQ:NP_001604|H-INV:HIT000269810|VEGA:OTTHUMP00000020042,IPI:IPI00021428.1|SWISS-PROT:P68133|TREMBL:Q5T8M9|ENSEMBL:ENSP00000355645|REFSEQ:NP_001091|H-INV:HIT000035891|VEGA:OTTHUMP00000036123,IPI:IPI00021439.1|SWISS-PROT:P60709|TREMBL:Q1KLZ0;Q53G76;Q53G99;Q53GK6;Q562S0;Q96HG5;Q9UE89;Q9UMN3|ENSEMBL:ENSP00000349960|REFSEQ:N…
0.981	ChymoDESC120081030_2_Bis.00000.00000.2	55.8	R.n[89.01]HQGVMVGMGQK[156.13]DSY.V	IPI:IPI00008603.1|SWISS-PROT:P62736|TREMBL:A8K3K1|ENSEMBL:ENSP00000224784|REFSEQ:NP_001604|H-INV:HIT000269810|VEGA:OTTHUMP00000020042,IPI:IPI00021428.1|SWISS-PROT:P68133|TREMBL:Q5T8M9|ENSEMBL:ENSP00000355645|REFSEQ:NP_001091|H-INV:HIT000035891|VEGA:OTTHUMP00000036123,IPI:IPI00021439.1|SWISS-PROT:P60709|TREMBL:Q1KLZ0;Q53G76;Q53G99;Q53GK6;Q562S0;Q96HG5;Q9UE89;Q9UMN3|ENSEMBL:ENSP00000349960|REFSEQ:N…
0.9815	ChymoDESC120081030_2.05285.05285.2	46.11	R.n[89.01]YYPTEDVPRK[156.13]L.L	IPI:IPI00329389.8|SWISS-PROT:Q02878|TREMBL:Q8N5Z7|ENSEMBL:ENSP00000202773|REFSEQ:NP_000961;NP_001019833|H-INV:HIT000031725|VEGA:OTTHUMP00000082923;OTTHUMP00000082924;OTTHUMP00000169279;OTTHUMP00000169280
0.9815	ChymoDESC120081030_2_Bis.00000.00000.2	46.11	R.n[89.01]YYPTEDVPRK[156.13]L.L	IPI:IPI00329389.8|SWISS-PROT:Q02878|TREMBL:Q8N5Z7|ENSEMBL:ENSP00000202773|REFSEQ:NP_000961;NP_001019833|H-INV:HIT000031725|VEGA:OTTHUMP00000082923;OTTHUMP00000082924;OTTHUMP00000169279;OTTHUMP00000169280
0.9816	ChymoDESC120081030_2.04979.04979.2	46.87	R.n[89.01]GTK[156.13]VILHLK[156.13]EDQTEY.L	IPI:IPI00031523.4|SWISS-PROT:Q14568|H-INV:HIT000195378,IPI:IPI00382470.3|SWISS-PROT:P07900-2|TREMBL:Q86SX1|ENSEMBL:ENSP00000335153|REFSEQ:NP_001017963|VEGA:OTTHUMP00000041671,IPI:IPI00414676.6|SWISS-PROT:P08238|TREMBL:A8K3W9;Q6PK50;Q9H6X9|ENSEMBL:ENSP00000325875;ENSP00000360609;ENSP00000360709|REFSEQ:NP_031381|H-INV:HIT000253179|VEGA:OTTHUMP00000016517;OTTHUMP00000016518;OTTHUMP00000016519,IPI:IP…
0.9816	ChymoDESC120081030_2_Bis.00000.00000.2	46.87	R.n[89.01]GTK[156.13]VILHLK[156.13]EDQTEY.L	IPI:IPI00031523.4|SWISS-PROT:Q14568|H-INV:HIT000195378,IPI:IPI00382470.3|SWISS-PROT:P07900-2|TREMBL:Q86SX1|ENSEMBL:ENSP00000335153|REFSEQ:NP_001017963|VEGA:OTTHUMP00000041671,IPI:IPI00414676.6|SWISS-PROT:P08238|TREMBL:A8K3W9;Q6PK50;Q9H6X9|ENSEMBL:ENSP00000325875;ENSP00000360609;ENSP00000360709|REFSEQ:NP_031381|H-INV:HIT000253179|VEGA:OTTHUMP00000016517;OTTHUMP00000016518;OTTHUMP00000016519,IPI:IP…
0.9818	ChymoDESC120081030_2.02584.02584.2	46.06	R.n[89.01]GSPQQIDHAK[156.13]QL.I	IPI:IPI00479786.4|SWISS-PROT:Q92945-1|ENSEMBL:ENSP00000381216|REFSEQ:NP_003676|VEGA:OTTHUMP00000066904;OTTHUMP00000077049
0.9818	ChymoDESC120081030_2_Bis.00000.00000.2	46.06	R.n[89.01]GSPQQIDHAK[156.13]QL.I	IPI:IPI00479786.4|SWISS-PROT:Q92945-1|ENSEMBL:ENSP00000381216|REFSEQ:NP_003676|VEGA:OTTHUMP00000066904;OTTHUMP00000077049
0.9819	ChymoDESC120081030_1.05762.05762.2	45.8	R.n[89.01]GAAAC[160.03]DLVQRF.V	IPI:IPI00217920.6|SWISS-PROT:Q8IZ83-1|ENSEMBL:ENSP00000293350|REFSEQ:NP_699160|H-INV:HIT000050604|VEGA:OTTHUMP00000069951;OTTHUMP00000077538
0.9822	ChymoDESC120081030_1.04382.04382.3	39.44	R.n[89.01]K[156.13]AVIVK[156.13]NIDDGTSDRPY.S	IPI:IPI00219155.5|SWISS-PROT:P61353|ENSEMBL:ENSP00000253788|REFSEQ:NP_000979|H-INV:HIT000333692;HIT000336011|VEGA:OTTHUMP00000181240;OTTHUMP00000181241,IPI:IPI00382885.1|TREMBL:Q8WTY3
0.9822	ChymoDESC120081030_1_Bis.00000.00000.3	39.44	R.n[89.01]K[156.13]AVIVK[156.13]NIDDGTSDRPY.S	IPI:IPI00219155.5|SWISS-PROT:P61353|ENSEMBL:ENSP00000253788|REFSEQ:NP_000979|H-INV:HIT000333692;HIT000336011|VEGA:OTTHUMP00000181240;OTTHUMP00000181241,IPI:IPI00382885.1|TREMBL:Q8WTY3
0.9823	ChymoDESC120081030_2_Bis.00000.00000.2	52.87	R.n[89.01]RGK[156.13]PPPLLPSVL.G	IPI:IPI00217661.4|SWISS-PROT:Q8IY67-2|ENSEMBL:ENSP00000293677|REFSEQ:NP_597709|VEGA:OTTHUMP00000077954
0.9837	ChymoDESC120081030_2_Bis.00000.00000.2	48	R.n[89.01]SHAAK[156.13]C[160.03]PDIATQL.A	IPI:IPI00010706.1|SWISS-PROT:P48637|TREMBL:Q8TDA8|ENSEMBL:ENSP00000216951|REFSEQ:NP_000169|H-INV:HIT000033538|VEGA:OTTHUMP00000030711
0.9845	ChymoDESC120081030_2.06245.06245.2	48.36	R.n[89.01]SATK[156.13]VTADVINAAEK[156.13]L.Q	IPI:IPI00011200.5|SWISS-PROT:O43175|ENSEMBL:ENSP00000358417|REFSEQ:NP_006614|H-INV:HIT000035203|VEGA:OTTHUMP00000013926
0.9845	ChymoDESC120081030_2_Bis.00000.00000.2	48.36	R.n[89.01]SATK[156.13]VTADVINAAEK[156.13]L.Q	IPI:IPI00011200.5|SWISS-PROT:O43175|ENSEMBL:ENSP00000358417|REFSEQ:NP_006614|H-INV:HIT000035203|VEGA:OTTHUMP00000013926
0.9846	ChymoDESC120081030_1_Bis.00000.00000.3	40.71	R.n[89.01]GGIVSQVK[156.13]VPK[156.13]K[156.13]ISF.K	IPI:IPI00645078.1|SWISS-PROT:P22314|TREMBL:Q5JRR8|ENSEMBL:ENSP00000338413;ENSP00000366568|REFSEQ:NP_003325;NP_695012|H-INV:HIT000036096|VEGA:OTTHUMP00000023197;OTTHUMP00000023198
0.985	ChymoDESC120081030_2.02776.02776.2	48.42	R.n[89.01]SGSESSVDQK[156.13]TVARTPL.G	IPI:IPI00782992.3|SWISS-PROT:Q9UQ35-1|TREMBL:A0AUK8;O60382|ENSEMBL:ENSP00000301740|REFSEQ:NP_057417|VEGA:OTTHUMP00000081538;OTTHUMP00000107558
0.985	ChymoDESC120081030_2.03015.03023.3	40.49	R.n[89.01]GVAASAGSSGENK[156.13]K[156.13]AK[156.13]PVPW.V	IPI:IPI00017381.1|SWISS-PROT:P35249|ENSEMBL:ENSP00000296273;ENSP00000376272|REFSEQ:NP_002907;NP_853551|H-INV:HIT000196665|VEGA:OTTHUMP00000173949,IPI:IPI00792595.1|VEGA:OTTHUMP00000173951,IPI:IPI00795756.1|VEGA:OTTHUMP00000173950
0.985	ChymoDESC120081030_2_Bis.00000.00000.2	48.42	R.n[89.01]SGSESSVDQK[156.13]TVARTPL.G	IPI:IPI00782992.3|SWISS-PROT:Q9UQ35-1|TREMBL:A0AUK8;O60382|ENSEMBL:ENSP00000301740|REFSEQ:NP_057417|VEGA:OTTHUMP00000081538;OTTHUMP00000107558
0.985	ChymoDESC120081030_2_Bis.00000.00000.3	40.49	R.n[89.01]GVAASAGSSGENK[156.13]K[156.13]AK[156.13]PVPW.V	IPI:IPI00017381.1|SWISS-PROT:P35249|ENSEMBL:ENSP00000296273;ENSP00000376272|REFSEQ:NP_002907;NP_853551|H-INV:HIT000196665|VEGA:OTTHUMP00000173949,IPI:IPI00792595.1|VEGA:OTTHUMP00000173951,IPI:IPI00795756.1|VEGA:OTTHUMP00000173950
0.9853	ChymoDESC120081030_1_Bis.00000.00000.2	48.09	R.n[89.01]GITGVEDK[156.13]ESW.H	IPI:IPI00643920.2|SWISS-PROT:P29401|TREMBL:A8K089|ENSEMBL:ENSP00000296289|REFSEQ:NP_001055|H-INV:HIT000055895|VEGA:OTTHUMP00000171590,IPI:IPI00788802.1|TREMBL:Q53EM5|VEGA:OTTHUMP00000171594,IPI:IPI00792641.1|TREMBL:Q6MZE3|VEGA:OTTHUMP00000171592
0.9854	ChymoDESC120081030_2.03040.03044.2	48	R.n[89.01]SHAAK[156.13]C[160.03]PDIATQL.A	IPI:IPI00010706.1|SWISS-PROT:P48637|TREMBL:Q8TDA8|ENSEMBL:ENSP00000216951|REFSEQ:NP_000169|H-INV:HIT000033538|VEGA:OTTHUMP00000030711
0.9861	ChymoDESC120081030_1.05520.05526.3	40.71	R.n[89.01]GGIVSQVK[156.13]VPK[156.13]K[156.13]ISF.K	IPI:IPI00645078.1|SWISS-PROT:P22314|TREMBL:Q5JRR8|ENSEMBL:ENSP00000338413;ENSP00000366568|REFSEQ:NP_003325;NP_695012|H-INV:HIT000036096|VEGA:OTTHUMP00000023197;OTTHUMP00000023198
0.9863	ChymoDESC120081030_1.05450.05450.2	48.09	R.n[89.01]GITGVEDK[156.13]ESW.H	IPI:IPI00643920.2|SWISS-PROT:P29401|TREMBL:A8K089|ENSEMBL:ENSP00000296289|REFSEQ:NP_001055|H-INV:HIT000055895|VEGA:OTTHUMP00000171590,IPI:IPI00788802.1|TREMBL:Q53EM5|VEGA:OTTHUMP00000171594,IPI:IPI00792641.1|TREMBL:Q6MZE3|VEGA:OTTHUMP00000171592
0.9863	ChymoDESC120081030_2.03144.03144.2	49.24	R.n[89.01]DGQVINETSQHHDDLE.-	IPI:IPI00418471.6|SWISS-PROT:P08670|TREMBL:B0YJC2;B0YJC4;Q53HU8;Q8N9S6|ENSEMBL:ENSP00000224237|REFSEQ:NP_003371|H-INV:HIT000262376|VEGA:OTTHUMP00000019224
0.9868	ChymoDESC120081030_2.02037.02046.2	49.84	R.n[89.01]SGATAGAAGGRGK[156.13]GAY.Q	IPI:IPI00302927.6|SWISS-PROT:P50991|ENSEMBL:ENSP00000233836|REFSEQ:NP_006421|H-INV:HIT000062814|VEGA:OTTHUMP00000041008,IPI:IPI00873222.2|TREMBL:A8K3C3|ENSEMBL:ENSP00000377958
0.9868	ChymoDESC120081030_2_Bis.00000.00000.2	49.84	R.n[89.01]SGATAGAAGGRGK[156.13]GAY.Q	IPI:IPI00302927.6|SWISS-PROT:P50991|ENSEMBL:ENSP00000233836|REFSEQ:NP_006421|H-INV:HIT000062814|VEGA:OTTHUMP00000041008,IPI:IPI00873222.2|TREMBL:A8K3C3|ENSEMBL:ENSP00000377958
0.9869	ChymoDESC120081030_1_Bis.00000.00000.2	73.58	R.n[89.01]K[156.13]EGGLGPLNIPL.L	IPI:IPI00027350.3|SWISS-PROT:P32119|ENSEMBL:ENSP00000301522|REFSEQ:NP_005800|H-INV:HIT000277909|VEGA:OTTHUMP00000077857;OTTHUMP00000165823
0.9871	ChymoDESC120081030_1.02481.02489.3	41.01	R.n[89.01]EESGK[156.13]PGAHVTVK[156.13]K[156.13]LF.V	IPI:IPI00386854.5|TREMBL:Q9BWA9|ENSEMBL:ENSP00000379677,IPI:IPI00396378.3|SWISS-PROT:P22626-1|ENSEMBL:ENSP00000346694|REFSEQ:NP_112533|H-INV:HIT000195300|VEGA:OTTHUMP00000122511,IPI:IPI00414696.1|SWISS-PROT:P22626-2|ENSEMBL:ENSP00000354021|REFSEQ:NP_002128|VEGA:OTTHUMP00000025089;OTTHUMP00000122512,IPI:IPI00874030.2|TREMBL:A8K064|ENSEMBL:ENSP00000349101
0.9871	ChymoDESC120081030_1_Bis.00000.00000.3	41.01	R.n[89.01]EESGK[156.13]PGAHVTVK[156.13]K[156.13]LF.V	IPI:IPI00386854.5|TREMBL:Q9BWA9|ENSEMBL:ENSP00000379677,IPI:IPI00396378.3|SWISS-PROT:P22626-1|ENSEMBL:ENSP00000346694|REFSEQ:NP_112533|H-INV:HIT000195300|VEGA:OTTHUMP00000122511,IPI:IPI00414696.1|SWISS-PROT:P22626-2|ENSEMBL:ENSP00000354021|REFSEQ:NP_002128|VEGA:OTTHUMP00000025089;OTTHUMP00000122512,IPI:IPI00874030.2|TREMBL:A8K064|ENSEMBL:ENSP00000349101
0.9872	ChymoDESC120081030_1.01674.01674.3	39.47	L.n[89.01]RGPGRPVPPSP.A	IPI:IPI00025428.2|VEGA:OTTHUMP00000076148
0.9872	ChymoDESC120081030_1_Bis.00000.00000.3	39.47	L.n[89.01]RGPGRPVPPSP.A	IPI:IPI00025428.2|VEGA:OTTHUMP00000076148
0.9873	ChymoDESC120081030_2.05627.05627.2	49.8	R.n[89.01]LQK[156.13]RGTGGVDTAAVGGVF.D	IPI:IPI00022977.1|SWISS-PROT:P12277|TREMBL:A8K236;Q6FG40|ENSEMBL:ENSP00000299198|REFSEQ:NP_001814|H-INV:HIT000034729|VEGA:OTTHUMP00000028370;OTTHUMP00000043509
0.9874	ChymoDESC120081030_2.05463.05469.2	49.17	R.n[89.01]NSTIPTK[156.13]QTQIF.T	IPI:IPI00301277.1|SWISS-PROT:P34931|TREMBL:B0UXW8;Q53FA3|ENSEMBL:ENSP00000364805|REFSEQ:NP_005518|VEGA:OTTHUMP00000029295,IPI:IPI00304925.5|SWISS-PROT:P08107|TREMBL:A8K5I0;Q9UQC1|ENSEMBL:ENSP00000364801;ENSP00000364802;ENSP00000375391;ENSP00000375399;ENSP00000382839|REFSEQ:NP_005337|H-INV:HIT000030904;HIT000038434;HIT000260966|VEGA:OTTHUMP00000014656;OTTHUMP00000029287;OTTHUMP00000029288;OTTHUMP0…
0.9877	ChymoDESC120081030_2.04085.04089.2	61.62	R.n[89.01]RGNVAGDSK[156.13]NDPPMEAAGF.T	IPI:IPI00025447.8|TREMBL:A6PW80;Q2F837;Q6IQ15;Q6P082;Q6P4C9;Q8TBL1;Q96C29;Q96CD8;Q96EB3|ENSEMBL:ENSP00000350920|VEGA:OTTHUMP00000196138,IPI:IPI00180730.1|H-INV:HIT000296643,IPI:IPI00396485.3|SWISS-PROT:P68104|TREMBL:A8K9C4;A9X7H1;Q16577;Q504Z0;Q53G85;Q53G89;Q53GA1;Q53GE9;Q53HM9;Q53HQ7;Q53HR1;Q53HR5;Q6IPN6;Q6IPS9;Q6IPT9;Q8IUB0;Q96RE1;Q9H2I7;Q9NZS6|ENSEMBL:ENSP00000330054;ENSP00000339053;ENSP000003…
0.9883	ChymoDESC120081030_2.04667.04667.2	50.13	R.n[89.01]GGENVK[156.13]AINQQTGAF.V	IPI:IPI00479786.4|SWISS-PROT:Q92945-1|ENSEMBL:ENSP00000381216|REFSEQ:NP_003676|VEGA:OTTHUMP00000066904;OTTHUMP00000077049,IPI:IPI00855957.2|SWISS-PROT:Q92945-2|ENSEMBL:ENSP00000201886|H-INV:HIT000266093
0.9883	ChymoDESC120081030_2.06134.06138.2	62.3	R.n[89.01]IGK[156.13]PAPDFK[156.13]ATAVVDGAF.K	IPI:IPI00027350.3|SWISS-PROT:P32119|ENSEMBL:ENSP00000301522|REFSEQ:NP_005800|H-INV:HIT000277909|VEGA:OTTHUMP00000077857;OTTHUMP00000165823,IPI:IPI00375401.1|TREMBL:Q6P390|REFSEQ:NP_859428,IPI:IPI00794777.1|TREMBL:A6NIW5;Q9UC23|ENSEMBL:ENSP00000334063|VEGA:OTTHUMP00000165825
0.9883	ChymoDESC120081030_2_Bis.00000.00000.2	50.13	R.n[89.01]GGENVK[156.13]AINQQTGAF.V	IPI:IPI00479786.4|SWISS-PROT:Q92945-1|ENSEMBL:ENSP00000381216|REFSEQ:NP_003676|VEGA:OTTHUMP00000066904;OTTHUMP00000077049,IPI:IPI00855957.2|SWISS-PROT:Q92945-2|ENSEMBL:ENSP00000201886|H-INV:HIT000266093
0.9883	ChymoDESC120081030_2_Bis.00000.00000.2	62.3	R.n[89.01]IGK[156.13]PAPDFK[156.13]ATAVVDGAF.K	IPI:IPI00027350.3|SWISS-PROT:P32119|ENSEMBL:ENSP00000301522|REFSEQ:NP_005800|H-INV:HIT000277909|VEGA:OTTHUMP00000077857;OTTHUMP00000165823,IPI:IPI00375401.1|TREMBL:Q6P390|REFSEQ:NP_859428,IPI:IPI00794777.1|TREMBL:A6NIW5;Q9UC23|ENSEMBL:ENSP00000334063|VEGA:OTTHUMP00000165825
0.9884	ChymoDESC120081030_2.04342.04342.3	42.17	R.n[89.01]SK[156.13]ESVPEFPLSPPK[156.13]K[156.13]K[156.13]DL.S	IPI:IPI00479997.4|SWISS-PROT:P16949|TREMBL:Q96CE4|ENSEMBL:ENSP00000236291;ENSP00000350531;ENSP00000363409;ENSP00000382632;ENSP00000382633|REFSEQ:NP_005554;NP_981944;NP_981946|H-INV:HIT000191296|VEGA:OTTHUMP00000008527;OTTHUMP00000008528;OTTHUMP00000008530
0.9884	ChymoDESC120081030_2_Bis.00000.00000.3	42.17	R.n[89.01]SK[156.13]ESVPEFPLSPPK[156.13]K[156.13]K[156.13]DL.S	IPI:IPI00479997.4|SWISS-PROT:P16949|TREMBL:Q96CE4|ENSEMBL:ENSP00000236291;ENSP00000350531;ENSP00000363409;ENSP00000382632;ENSP00000382633|REFSEQ:NP_005554;NP_981944;NP_981946|H-INV:HIT000191296|VEGA:OTTHUMP00000008527;OTTHUMP00000008528;OTTHUMP00000008530
0.9887	ChymoDESC120081030_2.04658.04658.2	49.99	R.n[89.01]GTGIVSAPVPK[156.13]K[156.13]L.L	IPI:IPI00013485.3|SWISS-PROT:P15880|TREMBL:O60249;Q3KQT6;Q6IPX5;Q8J014;Q8N5L9;Q8NI62;Q9BSW5|ENSEMBL:ENSP00000341885;ENSP00000380483|REFSEQ:NP_002943|H-INV:HIT000262212;HIT000334016|VEGA:OTTHUMP00000081455;OTTHUMP00000158896
0.9894	ChymoDESC120081030_2.06022.06027.2	52.87	R.n[89.01]RGK[156.13]PPPLLPSVL.G	IPI:IPI00217661.4|SWISS-PROT:Q8IY67-2|ENSEMBL:ENSP00000293677|REFSEQ:NP_597709|VEGA:OTTHUMP00000077954
0.9896	ChymoDESC120081030_1.05309.05314.2	58.22	R.n[89.01]QATK[156.13]DAGVIAGL.N	IPI:IPI00301277.1|SWISS-PROT:P34931|TREMBL:B0UXW8;Q53FA3|ENSEMBL:ENSP00000364805|REFSEQ:NP_005518|VEGA:OTTHUMP00000029295
0.9896	ChymoDESC120081030_1_Bis.00000.00000.2	58.22	R.n[89.01]QATK[156.13]DAGVIAGL.N	IPI:IPI00301277.1|SWISS-PROT:P34931|TREMBL:B0UXW8;Q53FA3|ENSEMBL:ENSP00000364805|REFSEQ:NP_005518|VEGA:OTTHUMP00000029295
0.9896	ChymoDESC120081030_1_Bis.00000.00000.3	54.7	R.n[89.01]K[156.13]MK[156.13]DTDSEEEIREAF.R	IPI:IPI00075248.11|SWISS-PROT:P62158|TREMBL:Q96HY3|ENSEMBL:ENSP00000272298;ENSP00000291295;ENSP00000349467;ENSP00000375785|REFSEQ:NP_001734;NP_005175;NP_008819|H-INV:HIT000035481;HIT000191227;HIT000272851|VEGA:OTTHUMP00000028284;OTTHUMP00000043938;OTTHUMP00000076186;OTTHUMP00000159070;OTTHUMP00000164793;OTTHUMP00000164794,IPI:IPI00386621.1|TREMBL:Q9BRL5,IPI:IPI00794543.1|TREMBL:A8K1M2|VEGA:OTTHUM…
0.9896	ChymoDESC120081030_2.02375.02383.3	42.55	R.n[89.01]K[156.13]GK[156.13]NSVK[156.13]SVPVSAGGEGETSPY.S	IPI:IPI00179298.5|ENSEMBL:ENSP00000276009,IPI:IPI00445401.2|SWISS-PROT:Q7Z6Z7-2,IPI:IPI00456919.2|SWISS-PROT:Q7Z6Z7-1|ENSEMBL:ENSP00000262854;ENSP00000340648|REFSEQ:NP_113584|H-INV:HIT000341123|VEGA:OTTHUMP00000023356,IPI:IPI00640987.1|TREMBL:Q3B7K0;Q53FW4;Q5H935|VEGA:OTTHUMP00000023358,IPI:IPI00643153.1|SWISS-PROT:Q7Z6Z7-3,IPI:IPI00746059.2|TREMBL:Q5H924|VEGA:OTTHUMP00000023357
0.9896	ChymoDESC120081030_2_Bis.00000.00000.3	42.55	R.n[89.01]K[156.13]GK[156.13]NSVK[156.13]SVPVSAGGEGETSPY.S	IPI:IPI00179298.5|ENSEMBL:ENSP00000276009,IPI:IPI00445401.2|SWISS-PROT:Q7Z6Z7-2,IPI:IPI00456919.2|SWISS-PROT:Q7Z6Z7-1|ENSEMBL:ENSP00000262854;ENSP00000340648|REFSEQ:NP_113584|H-INV:HIT000341123|VEGA:OTTHUMP00000023356,IPI:IPI00640987.1|TREMBL:Q3B7K0;Q53FW4;Q5H935|VEGA:OTTHUMP00000023358,IPI:IPI00643153.1|SWISS-PROT:Q7Z6Z7-3,IPI:IPI00746059.2|TREMBL:Q5H924|VEGA:OTTHUMP00000023357
0.99	ChymoDESC120081030_2_Bis.00000.00000.2	65.63	R.n[89.01]VK[156.13]PAPDETSFSEALL.K	IPI:IPI00005198.2|SWISS-PROT:Q12905|ENSEMBL:ENSP00000357673|REFSEQ:NP_004506|H-INV:HIT000272623|VEGA:OTTHUMP00000035158
0.9904	ChymoDESC120081030_2.05498.05498.3	43.15	R.n[89.01]QIK[156.13]INEVQTDVGVDTK[156.13]HQTL.Q	IPI:IPI00183508.3|SWISS-PROT:Q12792-2|TREMBL:Q6NUK9|ENSEMBL:ENSP00000321058|REFSEQ:NP_002813|VEGA:OTTHUMP00000167173
0.9904	ChymoDESC120081030_2_Bis.00000.00000.3	43.15	R.n[89.01]QIK[156.13]INEVQTDVGVDTK[156.13]HQTL.Q	IPI:IPI00183508.3|SWISS-PROT:Q12792-2|TREMBL:Q6NUK9|ENSEMBL:ENSP00000321058|REFSEQ:NP_002813|VEGA:OTTHUMP00000167173
0.9907	ChymoDESC120081030_2.06217.06217.2	65.63	R.n[89.01]VK[156.13]PAPDETSFSEALL.K	IPI:IPI00005198.2|SWISS-PROT:Q12905|ENSEMBL:ENSP00000357673|REFSEQ:NP_004506|H-INV:HIT000272623|VEGA:OTTHUMP00000035158
0.991	ChymoDESC120081030_2_Bis.00000.00000.2	75.94	R.n[89.01]QVK[156.13]EMNPALGIDC[160.03]L.H	IPI:IPI00010720.1|SWISS-PROT:P48643|TREMBL:A8JZY8;A8K2X8;Q96GI1;Q9BU08;Q9HB74|ENSEMBL:ENSP00000280326|REFSEQ:NP_036205|H-INV:HIT000095964|VEGA:OTTHUMP00000161671
0.9911	ChymoDESC120081030_2.06153.06153.2	67.09	R.n[89.01]TIEK[156.13]FEK[156.13]EAAEMGK[156.13]GSF.K	IPI:IPI00014424.1|SWISS-PROT:Q05639|ENSEMBL:ENSP00000217182;ENSP00000298049|REFSEQ:NP_001949|H-INV:HIT000386552|VEGA:OTTHUMP00000031776,IPI:IPI00025447.8|TREMBL:A6PW80;Q2F837;Q6IQ15;Q6P082;Q6P4C9;Q8TBL1;Q96C29;Q96CD8;Q96EB3|ENSEMBL:ENSP00000350920|VEGA:OTTHUMP00000196138,IPI:IPI00396485.3|SWISS-PROT:P68104|TREMBL:A8K9C4;A9X7H1;Q16577;Q504Z0;Q53G85;Q53G89;Q53GA1;Q53GE9;Q53HM9;Q53HQ7;Q53HR1;Q53HR5;…
0.9912	ChymoDESC120081030_2.06281.06281.2	70.25	R.n[89.01]VETGVLK[156.13]PGMVVTF.A	IPI:IPI00025447.8|TREMBL:A6PW80;Q2F837;Q6IQ15;Q6P082;Q6P4C9;Q8TBL1;Q96C29;Q96CD8;Q96EB3|ENSEMBL:ENSP00000350920|VEGA:OTTHUMP00000196138,IPI:IPI00382804.1|TREMBL:Q14222,IPI:IPI00396485.3|SWISS-PROT:P68104|TREMBL:A8K9C4;A9X7H1;Q16577;Q504Z0;Q53G85;Q53G89;Q53GA1;Q53GE9;Q53HM9;Q53HQ7;Q53HR1;Q53HR5;Q6IPN6;Q6IPS9;Q6IPT9;Q8IUB0;Q96RE1;Q9H2I7;Q9NZS6|ENSEMBL:ENSP00000330054;ENSP00000339053;ENSP00000339063…
0.9912	ChymoDESC120081030_2_Bis.00000.00000.2	70.25	R.n[89.01]VETGVLK[156.13]PGMVVTF.A	IPI:IPI00025447.8|TREMBL:A6PW80;Q2F837;Q6IQ15;Q6P082;Q6P4C9;Q8TBL1;Q96C29;Q96CD8;Q96EB3|ENSEMBL:ENSP00000350920|VEGA:OTTHUMP00000196138,IPI:IPI00382804.1|TREMBL:Q14222,IPI:IPI00396485.3|SWISS-PROT:P68104|TREMBL:A8K9C4;A9X7H1;Q16577;Q504Z0;Q53G85;Q53G89;Q53GA1;Q53GE9;Q53HM9;Q53HQ7;Q53HR1;Q53HR5;Q6IPN6;Q6IPS9;Q6IPT9;Q8IUB0;Q96RE1;Q9H2I7;Q9NZS6|ENSEMBL:ENSP00000330054;ENSP00000339053;ENSP00000339063…
0.9912	ChymoDESC120081030_2_Bis.00000.00000.2	55.76	R.n[89.01]GGENVK[156.13]AINQQTGAF.V	IPI:IPI00479786.4|SWISS-PROT:Q92945-1|ENSEMBL:ENSP00000381216|REFSEQ:NP_003676|VEGA:OTTHUMP00000066904;OTTHUMP00000077049,IPI:IPI00855957.2|SWISS-PROT:Q92945-2|ENSEMBL:ENSP00000201886|H-INV:HIT000266093
0.9916	ChymoDESC120081030_2.02436.02444.2	54.63	R.n[89.01]HSEAATAQREEW.K	IPI:IPI00028888.1|SWISS-PROT:Q14103-1|ENSEMBL:ENSP00000313199|REFSEQ:NP_112738|H-INV:HIT000101661|VEGA:OTTHUMP00000160798,IPI:IPI00220684.1|SWISS-PROT:Q14103-3|ENSEMBL:ENSP00000313327|REFSEQ:NP_002129|VEGA:OTTHUMP00000160799
0.9916	ChymoDESC120081030_2_Bis.00000.00000.2	54.63	R.n[89.01]HSEAATAQREEW.K	IPI:IPI00028888.1|SWISS-PROT:Q14103-1|ENSEMBL:ENSP00000313199|REFSEQ:NP_112738|H-INV:HIT000101661|VEGA:OTTHUMP00000160798,IPI:IPI00220684.1|SWISS-PROT:Q14103-3|ENSEMBL:ENSP00000313327|REFSEQ:NP_002129|VEGA:OTTHUMP00000160799
0.9919	ChymoDESC120081030_2.05770.05770.3	43.77	R.n[89.01]AGK[156.13]SSGSGAGK[156.13]GAVSAEQVIAGF.N	IPI:IPI00006052.3|SWISS-PROT:Q9UHV9|TREMBL:B1AQP2|ENSEMBL:ENSP00000356989|REFSEQ:NP_036526|H-INV:HIT000035827|VEGA:OTTHUMP00000029707
0.9922	ChymoDESC120081030_1.04694.04694.2	62.25	R.n[89.01]QATK[156.13]DAGTIAGL.N	IPI:IPI00003362.2|SWISS-PROT:P11021|TREMBL:B0QZ61;Q2KHP4|ENSEMBL:ENSP00000324173|REFSEQ:NP_005338|H-INV:HIT000038771|VEGA:OTTHUMP00000022124
0.9923	ChymoDESC120081030_2.05923.05929.2	53.99	R.n[89.01]DLNK[156.13]SINPDEAVAY.G	IPI:IPI00301277.1|SWISS-PROT:P34931|TREMBL:B0UXW8;Q53FA3|ENSEMBL:ENSP00000364805|REFSEQ:NP_005518|VEGA:OTTHUMP00000029295,IPI:IPI00304925.5|SWISS-PROT:P08107|TREMBL:A8K5I0;Q9UQC1|ENSEMBL:ENSP00000364801;ENSP00000364802;ENSP00000375391;ENSP00000375399;ENSP00000382839|REFSEQ:NP_005337|H-INV:HIT000030904;HIT000038434;HIT000260966|VEGA:OTTHUMP00000014656;OTTHUMP00000029287;OTTHUMP00000029288;OTTHUMP0…
0.9923	ChymoDESC120081030_2.06211.06215.2	54.76	R.n[89.01]ALPAVQQNNLDEDLIRK[156.13]L.A	IPI:IPI00645078.1|SWISS-PROT:P22314|TREMBL:Q5JRR8|ENSEMBL:ENSP00000338413;ENSP00000366568|REFSEQ:NP_003325;NP_695012|H-INV:HIT000036096|VEGA:OTTHUMP00000023197;OTTHUMP00000023198
0.9923	ChymoDESC120081030_2_Bis.00000.00000.2	53.99	R.n[89.01]DLNK[156.13]SINPDEAVAY.G	IPI:IPI00301277.1|SWISS-PROT:P34931|TREMBL:B0UXW8;Q53FA3|ENSEMBL:ENSP00000364805|REFSEQ:NP_005518|VEGA:OTTHUMP00000029295,IPI:IPI00304925.5|SWISS-PROT:P08107|TREMBL:A8K5I0;Q9UQC1|ENSEMBL:ENSP00000364801;ENSP00000364802;ENSP00000375391;ENSP00000375399;ENSP00000382839|REFSEQ:NP_005337|H-INV:HIT000030904;HIT000038434;HIT000260966|VEGA:OTTHUMP00000014656;OTTHUMP00000029287;OTTHUMP00000029288;OTTHUMP0…
0.9923	ChymoDESC120081030_2_Bis.00000.00000.2	54.76	R.n[89.01]ALPAVQQNNLDEDLIRK[156.13]L.A	IPI:IPI00645078.1|SWISS-PROT:P22314|TREMBL:Q5JRR8|ENSEMBL:ENSP00000338413;ENSP00000366568|REFSEQ:NP_003325;NP_695012|H-INV:HIT000036096|VEGA:OTTHUMP00000023197;OTTHUMP00000023198
0.9924	ChymoDESC120081030_1.03116.03116.2	74.25	R.n[89.01]K[156.13]ASGPPVSEL.I	IPI:IPI00217465.5|SWISS-PROT:P16403|TREMBL:A8K4I2|ENSEMBL:ENSP00000339566|REFSEQ:NP_005310|H-INV:HIT000031065|VEGA:OTTHUMP00000017749
0.9926	ChymoDESC120081030_2.05259.05267.2	54.76	R.n[89.01]GPGLEK[156.13]TGVAVNK[156.13]PAEF.T	IPI:IPI00302592.2|TREMBL:Q5HY53;Q60FE6;Q6NXF2;Q8TES4|ENSEMBL:ENSP00000353467|REFSEQ:NP_001447|VEGA:OTTHUMP00000024320,IPI:IPI00333541.6|SWISS-PROT:P21333|TREMBL:Q5HY55;Q60FE5;Q8NF52|ENSEMBL:ENSP00000358866;ENSP00000358879|REFSEQ:NP_001104026|H-INV:HIT000321833|VEGA:OTTHUMP00000024321,IPI:IPI00644576.1|TREMBL:Q5HY54;Q86TQ3;Q96C61|ENSEMBL:ENSP00000358863|VEGA:OTTHUMP00000064890
0.9926	ChymoDESC120081030_2_Bis.00000.00000.2	54.76	R.n[89.01]GPGLEK[156.13]TGVAVNK[156.13]PAEF.T	IPI:IPI00302592.2|TREMBL:Q5HY53;Q60FE6;Q6NXF2;Q8TES4|ENSEMBL:ENSP00000353467|REFSEQ:NP_001447|VEGA:OTTHUMP00000024320,IPI:IPI00333541.6|SWISS-PROT:P21333|TREMBL:Q5HY55;Q60FE5;Q8NF52|ENSEMBL:ENSP00000358866;ENSP00000358879|REFSEQ:NP_001104026|H-INV:HIT000321833|VEGA:OTTHUMP00000024321,IPI:IPI00644576.1|TREMBL:Q5HY54;Q86TQ3;Q96C61|ENSEMBL:ENSP00000358863|VEGA:OTTHUMP00000064890
0.9928	ChymoDESC120081030_2.06141.06141.2	55.5	R.n[89.01]IVSRPEELREDDVGTGAGLL.E	IPI:IPI00290770.3|TREMBL:Q5SZY0|ENSEMBL:ENSP00000295688|REFSEQ:NP_001008883|VEGA:OTTHUMP00000025736
0.993	ChymoDESC120081030_1.05840.05845.2	73.58	R.n[89.01]K[156.13]EGGLGPLNIPL.L	IPI:IPI00027350.3|SWISS-PROT:P32119|ENSEMBL:ENSP00000301522|REFSEQ:NP_005800|H-INV:HIT000277909|VEGA:OTTHUMP00000077857;OTTHUMP00000165823
0.9931	ChymoDESC120081030_1.05724.05728.3	52.3	R.n[89.01]TIEK[156.13]FEK[156.13]EAAEMGK[156.13]GSF.K	IPI:IPI00014424.1|SWISS-PROT:Q05639|ENSEMBL:ENSP00000217182;ENSP00000298049|REFSEQ:NP_001949|H-INV:HIT000386552|VEGA:OTTHUMP00000031776,IPI:IPI00025447.8|TREMBL:A6PW80;Q2F837;Q6IQ15;Q6P082;Q6P4C9;Q8TBL1;Q96C29;Q96CD8;Q96EB3|ENSEMBL:ENSP00000350920|VEGA:OTTHUMP00000196138,IPI:IPI00396485.3|SWISS-PROT:P68104|TREMBL:A8K9C4;A9X7H1;Q16577;Q504Z0;Q53G85;Q53G89;Q53GA1;Q53GE9;Q53HM9;Q53HQ7;Q53HR1;Q53HR5;…
0.9931	ChymoDESC120081030_1_Bis.00000.00000.3	52.3	R.n[89.01]TIEK[156.13]FEK[156.13]EAAEMGK[156.13]GSF.K	IPI:IPI00014424.1|SWISS-PROT:Q05639|ENSEMBL:ENSP00000217182;ENSP00000298049|REFSEQ:NP_001949|H-INV:HIT000386552|VEGA:OTTHUMP00000031776,IPI:IPI00025447.8|TREMBL:A6PW80;Q2F837;Q6IQ15;Q6P082;Q6P4C9;Q8TBL1;Q96C29;Q96CD8;Q96EB3|ENSEMBL:ENSP00000350920|VEGA:OTTHUMP00000196138,IPI:IPI00396485.3|SWISS-PROT:P68104|TREMBL:A8K9C4;A9X7H1;Q16577;Q504Z0;Q53G85;Q53G89;Q53GA1;Q53GE9;Q53HM9;Q53HQ7;Q53HR1;Q53HR5;…
0.9934	ChymoDESC120081030_1.05769.05775.2	54.83	R.n[89.01]LIGDAAK[156.13]NQVAL.N	IPI:IPI00304925.5|SWISS-PROT:P08107|TREMBL:A8K5I0;Q9UQC1|ENSEMBL:ENSP00000364801;ENSP00000364802;ENSP00000375391;ENSP00000375399;ENSP00000382839|REFSEQ:NP_005337|H-INV:HIT000030904;HIT000038434;HIT000260966|VEGA:OTTHUMP00000014656;OTTHUMP00000029287;OTTHUMP00000029288;OTTHUMP00000029727;OTTHUMP00000029728
0.9934	ChymoDESC120081030_1_Bis.00000.00000.2	54.83	R.n[89.01]LIGDAAK[156.13]NQVAL.N	IPI:IPI00304925.5|SWISS-PROT:P08107|TREMBL:A8K5I0;Q9UQC1|ENSEMBL:ENSP00000364801;ENSP00000364802;ENSP00000375391;ENSP00000375399;ENSP00000382839|REFSEQ:NP_005337|H-INV:HIT000030904;HIT000038434;HIT000260966|VEGA:OTTHUMP00000014656;OTTHUMP00000029287;OTTHUMP00000029288;OTTHUMP00000029727;OTTHUMP00000029728
0.9934	ChymoDESC120081030_2.06289.06289.2	55.29	R.n[89.01]IIALDGDTK[156.13]NSTF.S	IPI:IPI00643920.2|SWISS-PROT:P29401|TREMBL:A8K089|ENSEMBL:ENSP00000296289|REFSEQ:NP_001055|H-INV:HIT000055895|VEGA:OTTHUMP00000171590,IPI:IPI00788802.1|TREMBL:Q53EM5|VEGA:OTTHUMP00000171594,IPI:IPI00789310.1|VEGA:OTTHUMP00000171593,IPI:IPI00792641.1|TREMBL:Q6MZE3|VEGA:OTTHUMP00000171592,IPI:IPI00793119.1|VEGA:OTTHUMP00000171591
0.9934	ChymoDESC120081030_2.06186.06186.2	75.94	R.n[89.01]QVK[156.13]EMNPALGIDC[160.03]L.H	IPI:IPI00010720.1|SWISS-PROT:P48643|TREMBL:A8JZY8;A8K2X8;Q96GI1;Q9BU08;Q9HB74|ENSEMBL:ENSP00000280326|REFSEQ:NP_036205|H-INV:HIT000095964|VEGA:OTTHUMP00000161671
0.9934	ChymoDESC120081030_2_Bis.00000.00000.2	55.29	R.n[89.01]IIALDGDTK[156.13]NSTF.S	IPI:IPI00643920.2|SWISS-PROT:P29401|TREMBL:A8K089|ENSEMBL:ENSP00000296289|REFSEQ:NP_001055|H-INV:HIT000055895|VEGA:OTTHUMP00000171590,IPI:IPI00788802.1|TREMBL:Q53EM5|VEGA:OTTHUMP00000171594,IPI:IPI00789310.1|VEGA:OTTHUMP00000171593,IPI:IPI00792641.1|TREMBL:Q6MZE3|VEGA:OTTHUMP00000171592,IPI:IPI00793119.1|VEGA:OTTHUMP00000171591
0.9935	ChymoDESC120081030_2.06265.06265.2	81.41	R.n[89.01]VVDLMAHMASK[156.13]E.-	IPI:IPI00219018.7|SWISS-PROT:P04406|TREMBL:Q2TSD0;Q53X65|ENSEMBL:ENSP00000229239;ENSP00000380068;ENSP00000380070|REFSEQ:NP_002037|H-INV:HIT000034167|VEGA:OTTHUMP00000166331;OTTHUMP00000174430;OTTHUMP00000174431;OTTHUMP00000174432,IPI:IPI00789134.1|TREMBL:A4UCT1;Q16768;Q5ZEY3|ENSEMBL:ENSP00000380065|VEGA:OTTHUMP00000174433,IPI:IPI00794605.1|VEGA:OTTHUMP00000166340,IPI:IPI00795257.1|ENSEMBL:ENSP000…
0.9935	ChymoDESC120081030_2.04627.04627.2	55.76	R.n[89.01]GGENVK[156.13]AINQQTGAF.V	IPI:IPI00479786.4|SWISS-PROT:Q92945-1|ENSEMBL:ENSP00000381216|REFSEQ:NP_003676|VEGA:OTTHUMP00000066904;OTTHUMP00000077049,IPI:IPI00855957.2|SWISS-PROT:Q92945-2|ENSEMBL:ENSP00000201886|H-INV:HIT000266093
0.9935	ChymoDESC120081030_2.03399.03399.2	55.77	R.n[89.01]SGAPAAESK[156.13]EIVRGY.K	IPI:IPI00299977.1|SWISS-PROT:Q9NRX4|TREMBL:B1AMX1;Q6FIE5|ENSEMBL:ENSP00000247665|REFSEQ:NP_054891|H-INV:HIT000304870|VEGA:OTTHUMP00000022619,IPI:IPI00513775.1|TREMBL:B1AMX0|ENSEMBL:ENSP00000360723;ENSP00000360724|VEGA:OTTHUMP00000022620
0.9935	ChymoDESC120081030_2_Bis.00000.00000.2	81.41	R.n[89.01]VVDLMAHMASK[156.13]E.-	IPI:IPI00219018.7|SWISS-PROT:P04406|TREMBL:Q2TSD0;Q53X65|ENSEMBL:ENSP00000229239;ENSP00000380068;ENSP00000380070|REFSEQ:NP_002037|H-INV:HIT000034167|VEGA:OTTHUMP00000166331;OTTHUMP00000174430;OTTHUMP00000174431;OTTHUMP00000174432,IPI:IPI00789134.1|TREMBL:A4UCT1;Q16768;Q5ZEY3|ENSEMBL:ENSP00000380065|VEGA:OTTHUMP00000174433,IPI:IPI00794605.1|VEGA:OTTHUMP00000166340,IPI:IPI00795257.1|ENSEMBL:ENSP000…
0.9941	ChymoDESC120081030_2.06157.06157.3	45.56	R.n[89.01]RIQLVEEELDRAQERL.A	IPI:IPI00000230.6|TREMBL:Q9Y427|ENSEMBL:ENSP00000267996|REFSEQ:NP_001018007|VEGA:OTTHUMP00000175858
0.9941	ChymoDESC120081030_2_Bis.00000.00000.3	45.56	R.n[89.01]RIQLVEEELDRAQERL.A	IPI:IPI00000230.6|TREMBL:Q9Y427|ENSEMBL:ENSP00000267996|REFSEQ:NP_001018007|VEGA:OTTHUMP00000175858
0.9944	ChymoDESC120081030_2.06073.06073.3	47.5	R.n[89.01]K[156.13]IDQK[156.13]AVDSQILPK[156.13]IK[156.13]AIPQLQGY.L	IPI:IPI00329389.8|SWISS-PROT:Q02878|TREMBL:Q8N5Z7|ENSEMBL:ENSP00000202773|REFSEQ:NP_000961;NP_001019833|H-INV:HIT000031725|VEGA:OTTHUMP00000082923;OTTHUMP00000082924;OTTHUMP00000169279;OTTHUMP00000169280,IPI:IPI00790342.1|TREMBL:Q9HBB3|VEGA:OTTHUMP00000169281,IPI:IPI00867533.1|TREMBL:Q8TBK5|H-INV:HIT000305529
0.9944	ChymoDESC120081030_2_Bis.00000.00000.3	47.5	R.n[89.01]K[156.13]IDQK[156.13]AVDSQILPK[156.13]IK[156.13]AIPQLQGY.L	IPI:IPI00329389.8|SWISS-PROT:Q02878|TREMBL:Q8N5Z7|ENSEMBL:ENSP00000202773|REFSEQ:NP_000961;NP_001019833|H-INV:HIT000031725|VEGA:OTTHUMP00000082923;OTTHUMP00000082924;OTTHUMP00000169279;OTTHUMP00000169280,IPI:IPI00790342.1|TREMBL:Q9HBB3|VEGA:OTTHUMP00000169281,IPI:IPI00867533.1|TREMBL:Q8TBK5|H-INV:HIT000305529
0.9946	ChymoDESC120081030_2.04673.04678.2	57.9	R.n[89.01]GAAK[156.13]EAAGK[156.13]SSGPTSLF.A	IPI:IPI00479217.1|SWISS-PROT:Q00839-2|TREMBL:Q9UEL2|ENSEMBL:ENSP00000283179|REFSEQ:NP_004492|H-INV:HIT000031521|VEGA:OTTHUMP00000038192,IPI:IPI00644079.2|TREMBL:Q5RI17;Q96BA7|ENSEMBL:ENSP00000355482|REFSEQ:NP_114032|VEGA:OTTHUMP00000038193,IPI:IPI00883857.1|SWISS-PROT:Q00839-1
0.995	ChymoDESC120081030_2.06197.06201.2	58.77	R.n[89.01]SVK[156.13]EAEDNIREML.M	IPI:IPI00000051.4|SWISS-PROT:O60925|ENSEMBL:ENSP00000261813|REFSEQ:NP_002613|H-INV:HIT000258903|VEGA:OTTHUMP00000159560
0.995	ChymoDESC120081030_2_Bis.00000.00000.2	58.77	R.n[89.01]SVK[156.13]EAEDNIREML.M	IPI:IPI00000051.4|SWISS-PROT:O60925|ENSEMBL:ENSP00000261813|REFSEQ:NP_002613|H-INV:HIT000258903|VEGA:OTTHUMP00000159560
0.9952	ChymoDESC120081030_1.03852.03857.3	54.7	R.n[89.01]K[156.13]MK[156.13]DTDSEEEIREAF.R	IPI:IPI00075248.11|SWISS-PROT:P62158|TREMBL:Q96HY3|ENSEMBL:ENSP00000272298;ENSP00000291295;ENSP00000349467;ENSP00000375785|REFSEQ:NP_001734;NP_005175;NP_008819|H-INV:HIT000035481;HIT000191227;HIT000272851|VEGA:OTTHUMP00000028284;OTTHUMP00000043938;OTTHUMP00000076186;OTTHUMP00000159070;OTTHUMP00000164793;OTTHUMP00000164794,IPI:IPI00386621.1|TREMBL:Q9BRL5,IPI:IPI00794543.1|TREMBL:A8K1M2|VEGA:OTTHUM…
0.9955	ChymoDESC120081030_1.02406.02414.2	59.47	R.n[89.01]SVSDNDIRK[156.13]Y.E	IPI:IPI00022774.3|SWISS-PROT:P55072|TREMBL:Q0V924;Q2TAI5|ENSEMBL:ENSP00000351777|REFSEQ:NP_009057|H-INV:HIT000339803|VEGA:OTTHUMP00000021326,IPI:IPI00871453.1|ENSEMBL:ENSP00000380059,IPI:IPI00871777.1|TREMBL:Q0IIN5;Q96IF9;Q9HAP0;Q9HAP1;Q9NTC4|ENSEMBL:ENSP00000367954
0.9955	ChymoDESC120081030_1_Bis.00000.00000.2	59.47	R.n[89.01]SVSDNDIRK[156.13]Y.E	IPI:IPI00022774.3|SWISS-PROT:P55072|TREMBL:Q0V924;Q2TAI5|ENSEMBL:ENSP00000351777|REFSEQ:NP_009057|H-INV:HIT000339803|VEGA:OTTHUMP00000021326,IPI:IPI00871453.1|ENSEMBL:ENSP00000380059,IPI:IPI00871777.1|TREMBL:Q0IIN5;Q96IF9;Q9HAP0;Q9HAP1;Q9NTC4|ENSEMBL:ENSP00000367954
0.9957	ChymoDESC120081030_1.03019.03024.2	59.81	R.n[89.01]K[156.13]QPPVSPGTAL.V	IPI:IPI00179700.3|SWISS-PROT:P17096-1|TREMBL:Q5T6U9|ENSEMBL:ENSP00000308227;ENSP00000349871;ENSP00000378452|REFSEQ:NP_665906;NP_665908;NP_665911|VEGA:OTTHUMP00000016224
0.9957	ChymoDESC120081030_1_Bis.00000.00000.2	60.51	R.n[89.01]K[156.13]AAK[156.13]EAAAATS.-	IPI:IPI00479905.5|SWISS-PROT:O96000|TREMBL:A8K761|ENSEMBL:ENSP00000268668|REFSEQ:NP_004539|H-INV:HIT000068144|VEGA:OTTHUMP00000081280;OTTHUMP00000158897
0.9957	ChymoDESC120081030_1_Bis.00000.00000.2	59.81	R.n[89.01]K[156.13]QPPVSPGTAL.V	IPI:IPI00179700.3|SWISS-PROT:P17096-1|TREMBL:Q5T6U9|ENSEMBL:ENSP00000308227;ENSP00000349871;ENSP00000378452|REFSEQ:NP_665906;NP_665908;NP_665911|VEGA:OTTHUMP00000016224
0.9958	ChymoDESC120081030_2.06382.06382.2	61.27	R.n[89.01]AAK[156.13]VLEQLTGQTPVF.S	IPI:IPI00376798.3|SWISS-PROT:P62913-1|TREMBL:Q08ES8;Q5VVD0|ENSEMBL:ENSP00000363676|REFSEQ:NP_000966|H-INV:HIT000191669|VEGA:OTTHUMP00000002956,IPI:IPI00647168.1|TREMBL:Q5VVC9|VEGA:OTTHUMP00000003146,IPI:IPI00647674.1|TREMBL:Q5VVC8|VEGA:OTTHUMP00000003145,IPI:IPI00746438.2|SWISS-PROT:P62913-2,IPI:IPI00878431.1|VEGA:OTTHUMP00000183158
0.996	ChymoDESC120081030_1.01774.01780.2	60.51	R.n[89.01]K[156.13]AAK[156.13]EAAAATS.-	IPI:IPI00479905.5|SWISS-PROT:O96000|TREMBL:A8K761|ENSEMBL:ENSP00000268668|REFSEQ:NP_004539|H-INV:HIT000068144|VEGA:OTTHUMP00000081280;OTTHUMP00000158897
0.9963	ChymoDESC120081030_2.04524.04524.2	63.05	R.n[89.01]GAAK[156.13]EAAGK[156.13]SSGPTSLF.A	IPI:IPI00479217.1|SWISS-PROT:Q00839-2|TREMBL:Q9UEL2|ENSEMBL:ENSP00000283179|REFSEQ:NP_004492|H-INV:HIT000031521|VEGA:OTTHUMP00000038192,IPI:IPI00644079.2|TREMBL:Q5RI17;Q96BA7|ENSEMBL:ENSP00000355482|REFSEQ:NP_114032|VEGA:OTTHUMP00000038193,IPI:IPI00883857.1|SWISS-PROT:Q00839-1
0.9964	ChymoDESC120081030_2.06218.06218.2	63.9	R.n[89.01]VAVEAK[156.13]NPADLPK[156.13]LVEGL.K	IPI:IPI00186290.6|SWISS-PROT:P13639|TREMBL:Q6PK56;Q8TA90|ENSEMBL:ENSP00000307940|REFSEQ:NP_001952|H-INV:HIT000326370|VEGA:OTTHUMP00000076424;OTTHUMP00000083014
0.9964	ChymoDESC120081030_2_Bis.00000.00000.2	65.3	R.n[89.01]LAK[156.13]ADGIVSK[156.13]NF.-	IPI:IPI00017448.1|SWISS-PROT:P63220|TREMBL:Q6FGH5;Q8WVC2|ENSEMBL:ENSP00000324438;ENSP00000345957|REFSEQ:NP_001015|H-INV:HIT000090495|VEGA:OTTHUMP00000031485
0.9964	ChymoDESC120081030_2_Bis.00000.00000.2	63.9	R.n[89.01]VAVEAK[156.13]NPADLPK[156.13]LVEGL.K	IPI:IPI00186290.6|SWISS-PROT:P13639|TREMBL:Q6PK56;Q8TA90|ENSEMBL:ENSP00000307940|REFSEQ:NP_001952|H-INV:HIT000326370|VEGA:OTTHUMP00000076424;OTTHUMP00000083014
0.9965	ChymoDESC120081030_1.05853.05853.2	79.1	R.n[89.01]LAK[156.13]LSDGVAVL.K	IPI:IPI00784154.1|SWISS-PROT:P10809|TREMBL:Q53QD5|ENSEMBL:ENSP00000340019;ENSP00000373620|REFSEQ:NP_002147;NP_955472|H-INV:HIT000031088|VEGA:OTTHUMP00000068935
0.9965	ChymoDESC120081030_1.04417.04421.3	48.52	R.n[89.01]K[156.13]AVIVK[156.13]NIDDGTSDRPY.S	IPI:IPI00219155.5|SWISS-PROT:P61353|ENSEMBL:ENSP00000253788|REFSEQ:NP_000979|H-INV:HIT000333692;HIT000336011|VEGA:OTTHUMP00000181240;OTTHUMP00000181241,IPI:IPI00382885.1|TREMBL:Q8WTY3
0.9965	ChymoDESC120081030_1_Bis.00000.00000.2	79.1	R.n[89.01]LAK[156.13]LSDGVAVL.K	IPI:IPI00784154.1|SWISS-PROT:P10809|TREMBL:Q53QD5|ENSEMBL:ENSP00000340019;ENSP00000373620|REFSEQ:NP_002147;NP_955472|H-INV:HIT000031088|VEGA:OTTHUMP00000068935
0.9965	ChymoDESC120081030_1_Bis.00000.00000.3	48.52	R.n[89.01]K[156.13]AVIVK[156.13]NIDDGTSDRPY.S	IPI:IPI00219155.5|SWISS-PROT:P61353|ENSEMBL:ENSP00000253788|REFSEQ:NP_000979|H-INV:HIT000333692;HIT000336011|VEGA:OTTHUMP00000181240;OTTHUMP00000181241,IPI:IPI00382885.1|TREMBL:Q8WTY3
0.9966	ChymoDESC120081030_2.04635.04639.2	64.34	R.n[89.01]GAAK[156.13]EAAGK[156.13]SSGPTSLF.A	IPI:IPI00479217.1|SWISS-PROT:Q00839-2|TREMBL:Q9UEL2|ENSEMBL:ENSP00000283179|REFSEQ:NP_004492|H-INV:HIT000031521|VEGA:OTTHUMP00000038192,IPI:IPI00644079.2|TREMBL:Q5RI17;Q96BA7|ENSEMBL:ENSP00000355482|REFSEQ:NP_114032|VEGA:OTTHUMP00000038193,IPI:IPI00883857.1|SWISS-PROT:Q00839-1
0.9968	ChymoDESC120081030_2.04580.04585.2	68.07	R.n[89.01]GTGIVSAPVPK[156.13]K[156.13]L.L	IPI:IPI00013485.3|SWISS-PROT:P15880|TREMBL:O60249;Q3KQT6;Q6IPX5;Q8J014;Q8N5L9;Q8NI62;Q9BSW5|ENSEMBL:ENSP00000341885;ENSP00000380483|REFSEQ:NP_002943|H-INV:HIT000262212;HIT000334016|VEGA:OTTHUMP00000081455;OTTHUMP00000158896
0.9968	ChymoDESC120081030_2_Bis.00000.00000.2	68.07	R.n[89.01]GTGIVSAPVPK[156.13]K[156.13]L.L	IPI:IPI00013485.3|SWISS-PROT:P15880|TREMBL:O60249;Q3KQT6;Q6IPX5;Q8J014;Q8N5L9;Q8NI62;Q9BSW5|ENSEMBL:ENSP00000341885;ENSP00000380483|REFSEQ:NP_002943|H-INV:HIT000262212;HIT000334016|VEGA:OTTHUMP00000081455;OTTHUMP00000158896
0.9969	ChymoDESC120081030_2.05993.05998.2	65.3	R.n[89.01]LAK[156.13]ADGIVSK[156.13]NF.-	IPI:IPI00017448.1|SWISS-PROT:P63220|TREMBL:Q6FGH5;Q8WVC2|ENSEMBL:ENSP00000324438;ENSP00000345957|REFSEQ:NP_001015|H-INV:HIT000090495|VEGA:OTTHUMP00000031485
0.9971	ChymoDESC120081030_2.03819.03823.2	66.98	R.n[89.01]IAK[156.13]AVNEK[156.13]SC[160.03]NC[160.03]L.L	IPI:IPI00465248.5|SWISS-PROT:P06733-1|TREMBL:A4QMW8;A4UCS8;Q53FT9;Q53HR3;Q96GV1;Q9BT62;Q9UCG5;Q9UCH6|ENSEMBL:ENSP00000234590|REFSEQ:NP_001419|H-INV:HIT000270987|VEGA:OTTHUMP00000001706
0.9971	ChymoDESC120081030_2.03497.03502.2	67.24	R.n[89.01]RSPSK[156.13]PLPEVTDEY.K	IPI:IPI00009032.1|SWISS-PROT:P05455|TREMBL:Q14730;Q15367;Q2F832;Q53XJ4;Q9UMH5;Q9UMH6;Q9UMH7|ENSEMBL:ENSP00000260956|REFSEQ:NP_003133|H-INV:HIT000288232|VEGA:OTTHUMP00000163067
0.9971	ChymoDESC120081030_2_Bis.00000.00000.2	67.24	R.n[89.01]RSPSK[156.13]PLPEVTDEY.K	IPI:IPI00009032.1|SWISS-PROT:P05455|TREMBL:Q14730;Q15367;Q2F832;Q53XJ4;Q9UMH5;Q9UMH6;Q9UMH7|ENSEMBL:ENSP00000260956|REFSEQ:NP_003133|H-INV:HIT000288232|VEGA:OTTHUMP00000163067
0.9972	ChymoDESC120081030_2.06145.06145.2	67.89	R.n[89.01]VIGSGC[160.03]NLDSARF.R	IPI:IPI00148061.3|SWISS-PROT:Q6ZMR3|TREMBL:Q96L19|ENSEMBL:ENSP00000280706;ENSP00000379516|REFSEQ:NP_659409|H-INV:HIT000255613,IPI:IPI00217966.7|SWISS-PROT:P00338-1|ENSEMBL:ENSP00000227157|REFSEQ:NP_005557|H-INV:HIT000049306|VEGA:OTTHUMP00000165205,IPI:IPI00219217.3|SWISS-PROT:P07195|TREMBL:Q5U077|ENSEMBL:ENSP00000229319;ENSP00000379386|REFSEQ:NP_002291|H-INV:HIT000037014|VEGA:OTTHUMP00000165228;O…
0.9972	ChymoDESC120081030_2_Bis.00000.00000.2	67.89	R.n[89.01]VIGSGC[160.03]NLDSARF.R	IPI:IPI00148061.3|SWISS-PROT:Q6ZMR3|TREMBL:Q96L19|ENSEMBL:ENSP00000280706;ENSP00000379516|REFSEQ:NP_659409|H-INV:HIT000255613,IPI:IPI00217966.7|SWISS-PROT:P00338-1|ENSEMBL:ENSP00000227157|REFSEQ:NP_005557|H-INV:HIT000049306|VEGA:OTTHUMP00000165205,IPI:IPI00219217.3|SWISS-PROT:P07195|TREMBL:Q5U077|ENSEMBL:ENSP00000229319;ENSP00000379386|REFSEQ:NP_002291|H-INV:HIT000037014|VEGA:OTTHUMP00000165228;O…
0.9973	ChymoDESC120081030_2.04619.04624.2	74.26	R.n[89.01]GTGIVSAPVPK[156.13]K[156.13]L.L	IPI:IPI00013485.3|SWISS-PROT:P15880|TREMBL:O60249;Q3KQT6;Q6IPX5;Q8J014;Q8N5L9;Q8NI62;Q9BSW5|ENSEMBL:ENSP00000341885;ENSP00000380483|REFSEQ:NP_002943|H-INV:HIT000262212;HIT000334016|VEGA:OTTHUMP00000081455;OTTHUMP00000158896
0.9974	ChymoDESC120081030_1.05998.06000.2	69.27	R.n[89.01]FGGALDAAAK[156.13]MF.S	IPI:IPI00021290.5|SWISS-PROT:P53396|TREMBL:Q4LE36|ENSEMBL:ENSP00000253792|REFSEQ:NP_001087|H-INV:HIT000032659|VEGA:OTTHUMP00000164772;OTTHUMP00000181358,IPI:IPI00394838.2|TREMBL:Q8N9C4|ENSEMBL:ENSP00000345398;ENSP00000377474|REFSEQ:NP_942127|VEGA:OTTHUMP00000164773
0.9974	ChymoDESC120081030_1.05712.05717.3	59.55	R.n[89.01]K[156.13]FGDPVVQSDMK[156.13]HWPF.Q	IPI:IPI00304925.5|SWISS-PROT:P08107|TREMBL:A8K5I0;Q9UQC1|ENSEMBL:ENSP00000364801;ENSP00000364802;ENSP00000375391;ENSP00000375399;ENSP00000382839|REFSEQ:NP_005337|H-INV:HIT000030904;HIT000038434;HIT000260966|VEGA:OTTHUMP00000014656;OTTHUMP00000029287;OTTHUMP00000029288;OTTHUMP00000029727;OTTHUMP00000029728,IPI:IPI00845339.1|TREMBL:Q59EJ3|ENSEMBL:ENSP00000382915|REFSEQ:NP_005336|H-INV:HIT000305153|…
0.9974	ChymoDESC120081030_1_Bis.00000.00000.2	69.27	R.n[89.01]FGGALDAAAK[156.13]MF.S	IPI:IPI00021290.5|SWISS-PROT:P53396|TREMBL:Q4LE36|ENSEMBL:ENSP00000253792|REFSEQ:NP_001087|H-INV:HIT000032659|VEGA:OTTHUMP00000164772;OTTHUMP00000181358,IPI:IPI00394838.2|TREMBL:Q8N9C4|ENSEMBL:ENSP00000345398;ENSP00000377474|REFSEQ:NP_942127|VEGA:OTTHUMP00000164773
0.9974	ChymoDESC120081030_1_Bis.00000.00000.3	59.55	R.n[89.01]K[156.13]FGDPVVQSDMK[156.13]HWPF.Q	IPI:IPI00304925.5|SWISS-PROT:P08107|TREMBL:A8K5I0;Q9UQC1|ENSEMBL:ENSP00000364801;ENSP00000364802;ENSP00000375391;ENSP00000375399;ENSP00000382839|REFSEQ:NP_005337|H-INV:HIT000030904;HIT000038434;HIT000260966|VEGA:OTTHUMP00000014656;OTTHUMP00000029287;OTTHUMP00000029288;OTTHUMP00000029727;OTTHUMP00000029728,IPI:IPI00845339.1|TREMBL:Q59EJ3|ENSEMBL:ENSP00000382915|REFSEQ:NP_005336|H-INV:HIT000305153|…
0.9974	ChymoDESC120081030_2.04597.04601.2	70.09	R.n[89.01]GAAK[156.13]EAAGK[156.13]SSGPTSLF.A	IPI:IPI00479217.1|SWISS-PROT:Q00839-2|TREMBL:Q9UEL2|ENSEMBL:ENSP00000283179|REFSEQ:NP_004492|H-INV:HIT000031521|VEGA:OTTHUMP00000038192,IPI:IPI00644079.2|TREMBL:Q5RI17;Q96BA7|ENSEMBL:ENSP00000355482|REFSEQ:NP_114032|VEGA:OTTHUMP00000038193,IPI:IPI00883857.1|SWISS-PROT:Q00839-1
0.9976	ChymoDESC120081030_2.06221.06229.2	71.75	R.n[89.01]QATK[156.13]DAGVIAGLNVL.R	IPI:IPI00301277.1|SWISS-PROT:P34931|TREMBL:B0UXW8;Q53FA3|ENSEMBL:ENSP00000364805|REFSEQ:NP_005518|VEGA:OTTHUMP00000029295
0.9976	ChymoDESC120081030_2.05009.05009.2	72.62	R.n[89.01]K[156.13]AVIVK[156.13]NIDDGTSDRPY.S	IPI:IPI00219155.5|SWISS-PROT:P61353|ENSEMBL:ENSP00000253788|REFSEQ:NP_000979|H-INV:HIT000333692;HIT000336011|VEGA:OTTHUMP00000181240;OTTHUMP00000181241,IPI:IPI00382885.1|TREMBL:Q8WTY3
0.9976	ChymoDESC120081030_2_Bis.00000.00000.2	71.75	R.n[89.01]QATK[156.13]DAGVIAGLNVL.R	IPI:IPI00301277.1|SWISS-PROT:P34931|TREMBL:B0UXW8;Q53FA3|ENSEMBL:ENSP00000364805|REFSEQ:NP_005518|VEGA:OTTHUMP00000029295
0.9976	ChymoDESC120081030_2_Bis.00000.00000.2	72.62	R.n[89.01]K[156.13]AVIVK[156.13]NIDDGTSDRPY.S	IPI:IPI00219155.5|SWISS-PROT:P61353|ENSEMBL:ENSP00000253788|REFSEQ:NP_000979|H-INV:HIT000333692;HIT000336011|VEGA:OTTHUMP00000181240;OTTHUMP00000181241,IPI:IPI00382885.1|TREMBL:Q8WTY3
0.9978	ChymoDESC120081030_2.03361.03366.2	79.39	R.n[89.01]SGAPAAESK[156.13]EIVRGY.K	IPI:IPI00299977.1|SWISS-PROT:Q9NRX4|TREMBL:B1AMX1;Q6FIE5|ENSEMBL:ENSP00000247665|REFSEQ:NP_054891|H-INV:HIT000304870|VEGA:OTTHUMP00000022619,IPI:IPI00513775.1|TREMBL:B1AMX0|ENSEMBL:ENSP00000360723;ENSP00000360724|VEGA:OTTHUMP00000022620
0.9978	ChymoDESC120081030_2.05763.05766.2	79.38	R.n[89.01]AGK[156.13]SSGSGAGK[156.13]GAVSAEQVIAGF.N	IPI:IPI00006052.3|SWISS-PROT:Q9UHV9|TREMBL:B1AQP2|ENSEMBL:ENSP00000356989|REFSEQ:NP_036526|H-INV:HIT000035827|VEGA:OTTHUMP00000029707
0.9978	ChymoDESC120081030_2_Bis.00000.00000.2	79.38	R.n[89.01]AGK[156.13]SSGSGAGK[156.13]GAVSAEQVIAGF.N	IPI:IPI00006052.3|SWISS-PROT:Q9UHV9|TREMBL:B1AQP2|ENSEMBL:ENSP00000356989|REFSEQ:NP_036526|H-INV:HIT000035827|VEGA:OTTHUMP00000029707
0.9979	ChymoDESC120081030_2.03349.03356.3	51.89	R.n[89.01]GSK[156.13]PGK[156.13]NVQLQENEIRGL.C	IPI:IPI00005705.1|SWISS-PROT:P36873-1|TREMBL:Q9UPN1|ENSEMBL:ENSP00000335084|REFSEQ:NP_002701|H-INV:HIT000323407|VEGA:OTTHUMP00000082907
0.9979	ChymoDESC120081030_2_Bis.00000.00000.3	51.89	R.n[89.01]GSK[156.13]PGK[156.13]NVQLQENEIRGL.C	IPI:IPI00005705.1|SWISS-PROT:P36873-1|TREMBL:Q9UPN1|ENSEMBL:ENSP00000335084|REFSEQ:NP_002701|H-INV:HIT000323407|VEGA:OTTHUMP00000082907
0.999	ChymoDESC120081030_2_Bis.00000.00000.3	58.01	R.n[89.01]EGSGSSGTGEQK[156.13]EDQK[156.13]EEK[156.13]Q.-	IPI:IPI00007765.5|SWISS-PROT:P38646|TREMBL:A1XP52;Q1HB43;Q2F839;Q53H23;Q8N1C8|ENSEMBL:ENSP00000297185|REFSEQ:NP_004125|H-INV:HIT000192047|VEGA:OTTHUMP00000159494
0.9991	ChymoDESC120081030_2.01710.01712.3	58.01	R.n[89.01]EGSGSSGTGEQK[156.13]EDQK[156.13]EEK[156.13]Q.-	IPI:IPI00007765.5|SWISS-PROT:P38646|TREMBL:A1XP52;Q1HB43;Q2F839;Q53H23;Q8N1C8|ENSEMBL:ENSP00000297185|REFSEQ:NP_004125|H-INV:HIT000192047|VEGA:OTTHUMP00000159494
0.9991	ChymoDESC120081030_2.03033.03037.3	58.55	R.n[89.01]TAASGAAGDK[156.13]DTK[156.13]DISAPK[156.13]PGPL.K	IPI:IPI00028275.1|SWISS-PROT:Q14008|TREMBL:Q0VAX7;Q0VAX8;Q8IYN5|ENSEMBL:ENSP00000346566|REFSEQ:NP_001008938|H-INV:HIT000042253|VEGA:OTTHUMP00000081794
0.9991	ChymoDESC120081030_2_Bis.00000.00000.3	59.22	R.n[89.01]GVGIK[156.13]STPVTVVLPDTK[156.13]GK[156.13]SY.L	IPI:IPI00003519.1|SWISS-PROT:Q15029|TREMBL:A8KAP3;Q6IBM8;Q8IXJ3|ENSEMBL:ENSP00000262414|REFSEQ:NP_004238|H-INV:HIT000042172|VEGA:OTTHUMP00000181883
0.9991	ChymoDESC120081030_2_Bis.00000.00000.3	58.55	R.n[89.01]TAASGAAGDK[156.13]DTK[156.13]DISAPK[156.13]PGPL.K	IPI:IPI00028275.1|SWISS-PROT:Q14008|TREMBL:Q0VAX7;Q0VAX8;Q8IYN5|ENSEMBL:ENSP00000346566|REFSEQ:NP_001008938|H-INV:HIT000042253|VEGA:OTTHUMP00000081794
0.9992	ChymoDESC120081030_2.05613.05621.3	59.22	R.n[89.01]GVGIK[156.13]STPVTVVLPDTK[156.13]GK[156.13]SY.L	IPI:IPI00003519.1|SWISS-PROT:Q15029|TREMBL:A8KAP3;Q6IBM8;Q8IXJ3|ENSEMBL:ENSP00000262414|REFSEQ:NP_004238|H-INV:HIT000042172|VEGA:OTTHUMP00000181883
0.9996	ChymoDESC120081030_2.06038.06042.3	65.81	R.n[89.01]SIGAAAK[156.13]SQVISNAK[156.13]NTVQGF.K	IPI:IPI00002966.1|SWISS-PROT:P34932|TREMBL:B0AZS1;B0AZT0;B0AZU6;O14992;Q2TAL4;Q59GF8;Q7KYN0|ENSEMBL:ENSP00000302961|REFSEQ:NP_002145|H-INV:HIT000058763|VEGA:OTTHUMP00000159262,IPI:IPI00031022.2|TREMBL:Q9BUK9|ENSEMBL:ENSP00000320397
0.9996	ChymoDESC120081030_2_Bis.00000.00000.3	65.81	R.n[89.01]SIGAAAK[156.13]SQVISNAK[156.13]NTVQGF.K	IPI:IPI00002966.1|SWISS-PROT:P34932|TREMBL:B0AZS1;B0AZT0;B0AZU6;O14992;Q2TAL4;Q59GF8;Q7KYN0|ENSEMBL:ENSP00000302961|REFSEQ:NP_002145|H-INV:HIT000058763|VEGA:OTTHUMP00000159262,IPI:IPI00031022.2|TREMBL:Q9BUK9|ENSEMBL:ENSP00000320397
0.9998	ChymoDESC120081030_2.05352.05352.3	78.48	R.n[89.01]K[156.13]GK[156.13]EK[156.13]K[156.13]EEQVISLGPQVAEGENVF.G	IPI:IPI00026271.5|SWISS-PROT:P62263|ENSEMBL:ENSP00000311028|REFSEQ:NP_001020241;NP_001020242;NP_005608|H-INV:HIT000275460|VEGA:OTTHUMP00000160559
0.9998	ChymoDESC120081030_2_Bis.00000.00000.3	78.48	R.n[89.01]K[156.13]GK[156.13]EK[156.13]K[156.13]EEQVISLGPQVAEGENVF.G	IPI:IPI00026271.5|SWISS-PROT:P62263|ENSEMBL:ENSP00000311028|REFSEQ:NP_001020241;NP_001020242;NP_005608|H-INV:HIT000275460|VEGA:OTTHUMP00000160559
0.9999	ChymoDESC120081030_2.06093.06097.3	80.7	R.n[89.01]IVAPGK[156.13]GILAADESTGSIAK[156.13]RL.Q	IPI:IPI00465439.5|SWISS-PROT:P04075|TREMBL:A4UCS9;A4UCT0;Q6FI10;Q9UCN2|ENSEMBL:ENSP00000336927;ENSP00000378661|REFSEQ:NP_000025;NP_908930;NP_908932|H-INV:HIT000031868|VEGA:OTTHUMP00000080131;OTTHUMP00000080132;OTTHUMP00000080133;OTTHUMP00000162983
0.9999	ChymoDESC120081030_2.04566.04572.3	69.24	R.n[89.01]HQGVMVGMGQK[156.13]DSYVGDEAQSK[156.13]RGIL.T	IPI:IPI00008603.1|SWISS-PROT:P62736|TREMBL:A8K3K1|ENSEMBL:ENSP00000224784|REFSEQ:NP_001604|H-INV:HIT000269810|VEGA:OTTHUMP00000020042
0.9999	ChymoDESC120081030_2.04607.04611.3	71.78	R.n[89.01]HQGVMVGMGQK[156.13]DSYVGDEAQSK[156.13]RGIL.T	IPI:IPI00008603.1|SWISS-PROT:P62736|TREMBL:A8K3K1|ENSEMBL:ENSP00000224784|REFSEQ:NP_001604|H-INV:HIT000269810|VEGA:OTTHUMP00000020042
0.9999	ChymoDESC120081030_2_Bis.00000.00000.3	80.7	R.n[89.01]IVAPGK[156.13]GILAADESTGSIAK[156.13]RL.Q	IPI:IPI00465439.5|SWISS-PROT:P04075|TREMBL:A4UCS9;A4UCT0;Q6FI10;Q9UCN2|ENSEMBL:ENSP00000336927;ENSP00000378661|REFSEQ:NP_000025;NP_908930;NP_908932|H-INV:HIT000031868|VEGA:OTTHUMP00000080131;OTTHUMP00000080132;OTTHUMP00000080133;OTTHUMP00000162983

## Sheet: table_S6_DESC1_GluC
Table S6. List of all 170 unique peptides identified using Mascot and X! Tandem by the addition of recombinant DESC1 to HEK293 cell proteomes digested with GluC. Data were analyzed as described in Material and Methods.
probability	spectrum	ion score	peptide	protein
0.8703	GluCDESC120081030_2.04344.04344.2	38.63	R.n[89.01]VAQTTK[156.13]K[156.13]VTQLD.L	IPI:IPI00013297.1|SWISS-PROT:Q13442|ENSEMBL:ENSP00000222968|REFSEQ:NP_055706|H-INV:HIT000029833|VEGA:OTTHUMP00000024656
0.8708	GluCDESC120081030_2.06792.06792.2	38.34	R.n[89.01]K[156.13]VVPC[160.03]LVTPVTGRE.N	IPI:IPI00289334.1|SWISS-PROT:O75369-1|ENSEMBL:ENSP00000295956|REFSEQ:NP_001448|H-INV:HIT000063679|VEGA:OTTHUMP00000171661
0.8725	GluCDESC120081030_2.07186.07186.2	37.41	R.n[89.01]LLLPGELAK[156.13]HAVSE.G	IPI:IPI00003935.6|SWISS-PROT:Q16778|TREMBL:A8K110|ENSEMBL:ENSP00000336417;ENSP00000358151|REFSEQ:NP_003519|H-INV:HIT000263353|VEGA:OTTHUMP00000013920
0.8746	GluCDESC120081030_1_Bis.00000.00000.2	41.28	R.n[89.01]MFILQSK[156.13]E.A	IPI:IPI00000051.4|SWISS-PROT:O60925|ENSEMBL:ENSP00000261813|REFSEQ:NP_002613|H-INV:HIT000258903|VEGA:OTTHUMP00000159560
0.8746	GluCDESC120081030_2.07100.07100.2	37.13	R.n[89.01]LYMK[156.13]ARPFPDGLAE.D	IPI:IPI00186290.6|SWISS-PROT:P13639|TREMBL:Q6PK56;Q8TA90|ENSEMBL:ENSP00000307940|REFSEQ:NP_001952|H-INV:HIT000326370|VEGA:OTTHUMP00000076424;OTTHUMP00000083014
0.878	GluCDESC120081030_2.04393.04395.2	39.19	R.n[89.01]VAQTTK[156.13]K[156.13]VTQLD.L	IPI:IPI00013297.1|SWISS-PROT:Q13442|ENSEMBL:ENSP00000222968|REFSEQ:NP_055706|H-INV:HIT000029833|VEGA:OTTHUMP00000024656
0.8809	GluCDESC120081030_1_Bis.00000.00000.2	60.66	R.n[89.01]VIGK[156.13]GGK[156.13]TVNE.L	IPI:IPI00008557.5|SWISS-PROT:Q9NZI8|ENSEMBL:ENSP00000290341|REFSEQ:NP_006537|H-INV:HIT000073695|VEGA:OTTHUMP00000174828;OTTHUMP00000181632
0.8818	GluCDESC120081030_1.03406.03408.2	44.79	R.n[89.01]K[156.13]PANDITSQLE.I	IPI:IPI00018583.4|SWISS-PROT:Q5JVS0-1|ENSEMBL:ENSP00000364398|REFSEQ:NP_055097|H-INV:HIT000292984|VEGA:OTTHUMP00000021722
0.8827	GluCDESC120081030_2.07347.07349.2	37.54	R.n[89.01]VLYVLK[156.13]LYDK[156.13]IDPE.K	IPI:IPI00022442.2|SWISS-PROT:O14561|TREMBL:A4UCS2;A4UCS3|ENSEMBL:ENSP00000007516|REFSEQ:NP_004994|H-INV:HIT000067486|VEGA:OTTHUMP00000081277;OTTHUMP00000081278;OTTHUMP00000122463
0.8837	GluCDESC120081030_1_Bis.00000.00000.2	62.62	R.n[89.01]ALVILAK[156.13]GAEE.M	IPI:IPI00298547.3|SWISS-PROT:Q99497|ENSEMBL:ENSP00000340278;ENSP00000366708;ENSP00000366711;ENSP00000366713|REFSEQ:NP_001116849;NP_009193|H-INV:HIT000297741|VEGA:OTTHUMP00000001348;OTTHUMP00000001349;OTTHUMP00000001350;OTTHUMP00000001351
0.8845	GluCDESC120081030_1_Bis.00000.00000.2	45.67	R.n[89.01]K[156.13]LVTDQNISE.N	IPI:IPI00218847.5|SWISS-PROT:P24666-2|TREMBL:A8K1L9|ENSEMBL:ENSP00000272067|REFSEQ:NP_009030|VEGA:OTTHUMP00000109539
0.8851	GluCDESC120081030_1.03047.03055.2	45.07	R.n[89.01]NFRNPLAK[156.13].-	IPI:IPI00465248.5|SWISS-PROT:P06733-1|TREMBL:A4QMW8;A4UCS8;Q53FT9;Q53HR3;Q96GV1;Q9BT62;Q9UCG5;Q9UCH6|ENSEMBL:ENSP00000234590|REFSEQ:NP_001419|H-INV:HIT000270987|VEGA:OTTHUMP00000001706
0.8856	GluCDESC120081030_1.06500.06507.2	62.62	R.n[89.01]ALVILAK[156.13]GAEE.M	IPI:IPI00298547.3|SWISS-PROT:Q99497|ENSEMBL:ENSP00000340278;ENSP00000366708;ENSP00000366711;ENSP00000366713|REFSEQ:NP_001116849;NP_009193|H-INV:HIT000297741|VEGA:OTTHUMP00000001348;OTTHUMP00000001349;OTTHUMP00000001350;OTTHUMP00000001351
0.8886	GluCDESC120081030_1.03164.03164.2	45.67	R.n[89.01]K[156.13]LVTDQNISE.N	IPI:IPI00218847.5|SWISS-PROT:P24666-2|TREMBL:A8K1L9|ENSEMBL:ENSP00000272067|REFSEQ:NP_009030|VEGA:OTTHUMP00000109539
0.8909	GluCDESC120081030_1_Bis.00000.00000.2	40.17	R.n[89.01]GTK[156.13]VILHLK[156.13]E.D	IPI:IPI00031523.4|SWISS-PROT:Q14568|H-INV:HIT000195378
0.891	GluCDESC120081030_2_Bis.00000.00000.2	47.94	R.n[89.01]STMK[156.13]PVQK[156.13]VLE.D	IPI:IPI00003362.2|SWISS-PROT:P11021|TREMBL:B0QZ61;Q2KHP4|ENSEMBL:ENSP00000324173|REFSEQ:NP_005338|H-INV:HIT000038771|VEGA:OTTHUMP00000022124
0.8912	GluCDESC120081030_1.02450.02455.2	46.35	R.n[89.01]WSK[156.13]VK[156.13]DK[156.13]VE.S	IPI:IPI00247871.2|SWISS-PROT:O14776-1|ENSEMBL:ENSP00000296702|REFSEQ:NP_006697|H-INV:HIT000062444|VEGA:OTTHUMP00000160091
0.8928	GluCDESC120081030_1_Bis.00000.00000.2	40.6	R.n[89.01]LTDYISK[156.13]VK[156.13]E.-	IPI:IPI00007426.1|SWISS-PROT:O75915|ENSEMBL:ENSP00000273258|REFSEQ:NP_006398|H-INV:HIT000065690|VEGA:OTTHUMP00000171791
0.8947	GluCDESC120081030_1_Bis.00000.00000.2	43.9	R.n[89.01]LVK[156.13]AFQYVE.T	IPI:IPI00024919.3|SWISS-PROT:P30048|TREMBL:A4UCS5;Q53HC2|ENSEMBL:ENSP00000298510|REFSEQ:NP_006784|H-INV:HIT000039251|VEGA:OTTHUMP00000020590
0.8966	GluCDESC120081030_2_Bis.00000.00000.2	47.72	R.n[89.01]RYIGIVK[156.13]QAGLE.R	IPI:IPI00003881.5|SWISS-PROT:P52597|TREMBL:Q8NI96|ENSEMBL:ENSP00000338477;ENSP00000348345;ENSP00000349573|REFSEQ:NP_001091674;NP_001091675;NP_001091676;NP_001091677;NP_001091678;NP_004957|H-INV:HIT000003838|VEGA:OTTHUMP00000019482;OTTHUMP00000043413;OTTHUMP00000043414
0.8977	GluCDESC120081030_2_Bis.00000.00000.2	47.69	R.n[89.01]NITK[156.13]QTQSK[156.13]ID.V	IPI:IPI00008557.5|SWISS-PROT:Q9NZI8|ENSEMBL:ENSP00000290341|REFSEQ:NP_006537|H-INV:HIT000073695|VEGA:OTTHUMP00000174828;OTTHUMP00000181632
0.8984	GluCDESC120081030_2.05237.05241.2	40.95	R.n[89.01]RLDPNK[156.13]YPVPE.N	IPI:IPI00026215.1|SWISS-PROT:P39748|TREMBL:Q6FHX6|ENSEMBL:ENSP00000305480|REFSEQ:NP_004102|H-INV:HIT000029517
0.9013	GluCDESC120081030_1_Bis.00000.00000.3	72.9	R.n[89.01]K[156.13]NPLPPSVGVVDK[156.13]K[156.13]EE.T	IPI:IPI00410693.3|SWISS-PROT:Q8NC51-1|TREMBL:Q5VU19|ENSEMBL:ENSP00000360034|REFSEQ:NP_001018077|VEGA:OTTHUMP00000010978
0.9022	GluCDESC120081030_2.07073.07073.2	40.67	R.n[89.01]TLK[156.13]IPAMTIAK[156.13]NAGVE.G	IPI:IPI00784154.1|SWISS-PROT:P10809|TREMBL:Q53QD5|ENSEMBL:ENSP00000340019;ENSP00000373620|REFSEQ:NP_002147;NP_955472|H-INV:HIT000031088|VEGA:OTTHUMP00000068935
0.9041	GluCDESC120081030_1.06443.06449.2	48.17	R.n[89.01]GLLK[156.13]PGLNVVLE.G	IPI:IPI00745955.3|SWISS-PROT:Q99848|TREMBL:Q6IB29|ENSEMBL:ENSP00000236051|REFSEQ:NP_006815|H-INV:HIT000265147|VEGA:OTTHUMP00000008354
0.9058	GluCDESC120081030_1_Bis.00000.00000.2	41.66	R.n[89.01]ARIVTDRE.T	IPI:IPI00183526.6|TREMBL:Q9BQ02;Q9UCF0|ENSEMBL:ENSP00000319617
0.907	GluCDESC120081030_2.05793.05798.2	47.57	R.n[89.01]HLQLAIRNDEE.L	IPI:IPI00026272.2|SWISS-PROT:P04908;P28001|TREMBL:Q08AJ9|ENSEMBL:ENSP00000259791;ENSP00000303373|REFSEQ:NP_003504;NP_066390|H-INV:HIT000334811;HIT000388593|VEGA:OTTHUMP00000016137;OTTHUMP00000016155
0.9071	GluCDESC120081030_2_Bis.00000.00000.2	49.15	R.n[89.01]SVLMSLK[156.13]QTPLSR.-	IPI:IPI00014589.1|SWISS-PROT:P09497-1|ENSEMBL:ENSP00000309415|REFSEQ:NP_009028|H-INV:HIT000194729|VEGA:OTTHUMP00000161245
0.908	GluCDESC120081030_2_Bis.00000.00000.2	49.1	R.n[89.01]LVK[156.13]PGNQNTQVTE.A	IPI:IPI00299000.5|SWISS-PROT:Q9UQ80|TREMBL:A8K6Y1;Q6PIN5|ENSEMBL:ENSP00000302886|REFSEQ:NP_006182|H-INV:HIT000270284;HIT000333768|VEGA:OTTHUMP00000167979
0.9145	GluCDESC120081030_1.02589.02594.2	48.26	R.n[89.01]GNLK[156.13]QVRIE.K	IPI:IPI00103525.1|SWISS-PROT:Q8WXF1-1|ENSEMBL:ENSP00000343966|REFSEQ:NP_001035879|H-INV:HIT000079801|VEGA:OTTHUMP00000018077
0.9158	GluCDESC120081030_2_Bis.00000.00000.2	49.14	R.n[89.01]RAIK[156.13]NDSVVAGGGAIE.M	IPI:IPI00018465.1|SWISS-PROT:Q99832|TREMBL:A8K7E6;Q53HV2;Q6IBT3|ENSEMBL:ENSP00000258091|REFSEQ:NP_006420|H-INV:HIT000266185|VEGA:OTTHUMP00000041016
0.9162	GluCDESC120081030_2.05843.05847.2	50.84	R.n[89.01]HLQLAIRNDEE.L	IPI:IPI00026272.2|SWISS-PROT:P04908;P28001|TREMBL:Q08AJ9|ENSEMBL:ENSP00000259791;ENSP00000303373|REFSEQ:NP_003504;NP_066390|H-INV:HIT000334811;HIT000388593|VEGA:OTTHUMP00000016137;OTTHUMP00000016155
0.9166	GluCDESC120081030_2.05695.05699.2	51.26	R.n[89.01]HLQLAIRNDEE.L	IPI:IPI00026272.2|SWISS-PROT:P04908;P28001|TREMBL:Q08AJ9|ENSEMBL:ENSP00000259791;ENSP00000303373|REFSEQ:NP_003504;NP_066390|H-INV:HIT000334811;HIT000388593|VEGA:OTTHUMP00000016137;OTTHUMP00000016155
0.9167	GluCDESC120081030_1.06508.06508.2	49.39	R.n[89.01]LVGLK[156.13]FMQASE.D	IPI:IPI00012048.1|SWISS-PROT:P15531|TREMBL:Q6FGK3|ENSEMBL:ENSP00000376892|REFSEQ:NP_000260|VEGA:OTTHUMP00000174723;OTTHUMP00000181681
0.9177	GluCDESC120081030_2.05645.05649.2	51.12	R.n[89.01]HLQLAIRNDEE.L	IPI:IPI00026272.2|SWISS-PROT:P04908;P28001|TREMBL:Q08AJ9|ENSEMBL:ENSP00000259791;ENSP00000303373|REFSEQ:NP_003504;NP_066390|H-INV:HIT000334811;HIT000388593|VEGA:OTTHUMP00000016137;OTTHUMP00000016155
0.921	GluCDESC120081030_2.07285.07285.2	43.13	R.n[89.01]DAIAQAVRGLITK[156.13]A.-	IPI:IPI00643920.2|SWISS-PROT:P29401|TREMBL:A8K089|ENSEMBL:ENSP00000296289|REFSEQ:NP_001055|H-INV:HIT000055895|VEGA:OTTHUMP00000171590
0.9211	GluCDESC120081030_2.07051.07055.2	42.83	R.n[89.01]TAGIQRIPLPPPPAPE.T	IPI:IPI00008575.3|SWISS-PROT:Q07666-1|ENSEMBL:ENSP00000313829|REFSEQ:NP_006550|H-INV:HIT000196692|VEGA:OTTHUMP00000004022
0.9213	GluCDESC120081030_2_Bis.00000.00000.2	50.53	R.n[89.01]GLTSVINQK[156.13]LK[156.13]DDE.V	IPI:IPI00219217.3|SWISS-PROT:P07195|TREMBL:Q5U077|ENSEMBL:ENSP00000229319;ENSP00000379386|REFSEQ:NP_002291|H-INV:HIT000037014|VEGA:OTTHUMP00000165228;OTTHUMP00000165229;OTTHUMP00000166897
0.9231	GluCDESC120081030_1_Bis.00000.00000.2	44.34	R.n[89.01]LK[156.13]GIVPLAK[156.13]VD.C	IPI:IPI00025252.1|SWISS-PROT:P30101|ENSEMBL:ENSP00000300289|REFSEQ:NP_005304|H-INV:HIT000294181|VEGA:OTTHUMP00000041709;OTTHUMP00000175712
0.9233	GluCDESC120081030_2_Bis.00000.00000.2	62.48	R.n[89.01]IIALDGDTK[156.13]NSTFSE.I	IPI:IPI00643920.2|SWISS-PROT:P29401|TREMBL:A8K089|ENSEMBL:ENSP00000296289|REFSEQ:NP_001055|H-INV:HIT000055895|VEGA:OTTHUMP00000171590
0.9234	GluCDESC120081030_1_Bis.00000.00000.2	52.89	R.n[89.01]GILTLK[156.13]YPIE.H	IPI:IPI00008603.1|SWISS-PROT:P62736|TREMBL:A8K3K1|ENSEMBL:ENSP00000224784|REFSEQ:NP_001604|H-INV:HIT000269810|VEGA:OTTHUMP00000020042
0.9234	GluCDESC120081030_2.06370.06375.2	43.09	R.n[89.01]SQPSK[156.13]TLFVK[156.13]GLSE.D	IPI:IPI00183526.6|TREMBL:Q9BQ02;Q9UCF0|ENSEMBL:ENSP00000319617
0.9235	GluCDESC120081030_2_Bis.00000.00000.3	54.22	R.n[89.01]RGK[156.13]PPPLLPSVLGPAGGDRE.A	IPI:IPI00217661.4|SWISS-PROT:Q8IY67-2|ENSEMBL:ENSP00000293677|REFSEQ:NP_597709|VEGA:OTTHUMP00000077954
0.9236	GluCDESC120081030_1_Bis.00000.00000.2	48.17	R.n[89.01]GLLK[156.13]PGLNVVLE.G	IPI:IPI00745955.3|SWISS-PROT:Q99848|TREMBL:Q6IB29|ENSEMBL:ENSP00000236051|REFSEQ:NP_006815|H-INV:HIT000265147|VEGA:OTTHUMP00000008354
0.9253	GluCDESC120081030_1.06456.06460.2	52.89	R.n[89.01]GILTLK[156.13]YPIE.H	IPI:IPI00008603.1|SWISS-PROT:P62736|TREMBL:A8K3K1|ENSEMBL:ENSP00000224784|REFSEQ:NP_001604|H-INV:HIT000269810|VEGA:OTTHUMP00000020042
0.9255	GluCDESC120081030_2.07492.07492.2	42.43	R.n[89.01]AVFVDLEPTVIDE.I	IPI:IPI00007750.1|SWISS-PROT:P68366|ENSEMBL:ENSP00000248437|REFSEQ:NP_005991|H-INV:HIT000011345|VEGA:OTTHUMP00000164167
0.9286	GluCDESC120081030_2.02741.02745.2	43.97	R.n[89.01]GNQYK[156.13]K[156.13]MMTK[156.13]EE.L	IPI:IPI00397645.7|SWISS-PROT:P84157-2|REFSEQ:NP_940932|H-INV:HIT000259390|VEGA:OTTHUMP00000182513
0.9296	GluCDESC120081030_2.03356.03360.2	42.34	R.n[89.01]C[160.03]QK[156.13]AMTAK[156.13]GGDISVC[160.03]E.W	IPI:IPI00216085.3|SWISS-PROT:P14854|ENSEMBL:ENSP00000246554|REFSEQ:NP_001854|H-INV:HIT000030070|VEGA:OTTHUMP00000076299
0.9316	GluCDESC120081030_2.04778.04780.2	42.84	R.n[89.01]C[160.03]PYK[156.13]DTLGPMQK[156.13]E.L	IPI:IPI00290460.3|SWISS-PROT:O75821|TREMBL:A8K5K5;Q6IAM0|ENSEMBL:ENSP00000253108|REFSEQ:NP_003746|H-INV:HIT000033812|VEGA:OTTHUMP00000076433
0.9318	GluCDESC120081030_2.07096.07096.2	43.03	R.n[89.01]ASLSK[156.13]LGDVYVND.A	IPI:IPI00169383.3|SWISS-PROT:P00558|TREMBL:A8K4W6|ENSEMBL:ENSP00000362413|REFSEQ:NP_000282|H-INV:HIT000059907|VEGA:OTTHUMP00000023595
0.933	GluCDESC120081030_1.03632.03634.2	50.07	R.n[89.01]TLSDYNIQK[156.13]E.S	IPI:IPI00179330.6|SWISS-PROT:P62979|TREMBL:Q5RKT7;Q8WYN9|ENSEMBL:ENSP00000272317|REFSEQ:NP_002945|H-INV:HIT000384848
0.933	GluCDESC120081030_1_Bis.00000.00000.2	53.83	R.n[89.01]LAQIQQAK[156.13]K[156.13]E.K	IPI:IPI00000001.2|SWISS-PROT:O95793-1|TREMBL:A8K622;Q59F99|ENSEMBL:ENSP00000360922;ENSP00000379466|REFSEQ:NP_059347|H-INV:HIT000329496|VEGA:OTTHUMP00000031233
0.9333	GluCDESC120081030_2.03567.03571.2	43.21	R.n[89.01]SVQTFADK[156.13]SK[156.13]QE.A	IPI:IPI00218782.2|TREMBL:B1AK88|ENSEMBL:ENSP00000364287|VEGA:OTTHUMP00000002656
0.9336	GluCDESC120081030_1.02726.02726.2	53.83	R.n[89.01]LAQIQQAK[156.13]K[156.13]E.K	IPI:IPI00000001.2|SWISS-PROT:O95793-1|TREMBL:A8K622;Q59F99|ENSEMBL:ENSP00000360922;ENSP00000379466|REFSEQ:NP_059347|H-INV:HIT000329496|VEGA:OTTHUMP00000031233
0.9352	GluCDESC120081030_1.02345.02350.2	51.77	R.n[89.01]YMGK[156.13]GVSK[156.13]AVE.H	IPI:IPI00465248.5|SWISS-PROT:P06733-1|TREMBL:A4QMW8;A4UCS8;Q53FT9;Q53HR3;Q96GV1;Q9BT62;Q9UCG5;Q9UCH6|ENSEMBL:ENSP00000234590|REFSEQ:NP_001419|H-INV:HIT000270987|VEGA:OTTHUMP00000001706
0.9355	GluCDESC120081030_2.06452.06454.2	43.47	R.n[89.01]TSLGPK[156.13]GMDK[156.13]MIQD.G	IPI:IPI00302927.6|SWISS-PROT:P50991|ENSEMBL:ENSP00000233836|REFSEQ:NP_006421|H-INV:HIT000062814|VEGA:OTTHUMP00000041008
0.9361	GluCDESC120081030_2.04605.04609.2	47.94	R.n[89.01]STMK[156.13]PVQK[156.13]VLE.D	IPI:IPI00003362.2|SWISS-PROT:P11021|TREMBL:B0QZ61;Q2KHP4|ENSEMBL:ENSP00000324173|REFSEQ:NP_005338|H-INV:HIT000038771|VEGA:OTTHUMP00000022124
0.9367	GluCDESC120081030_2_Bis.00000.00000.2	52.71	R.n[89.01]GQHEPSK[156.13]PPPAGE.T	IPI:IPI00012199.1|SWISS-PROT:Q9H6F5|ENSEMBL:ENSP00000227520|REFSEQ:NP_077003|H-INV:HIT000009248
0.937	GluCDESC120081030_1.02061.02069.2	60.66	R.n[89.01]VIGK[156.13]GGK[156.13]TVNE.L	IPI:IPI00008557.5|SWISS-PROT:Q9NZI8|ENSEMBL:ENSP00000290341|REFSEQ:NP_006537|H-INV:HIT000073695|VEGA:OTTHUMP00000174828;OTTHUMP00000181632
0.9382	GluCDESC120081030_1.01797.01801.2	51.03	R.n[89.01]SDSSSK[156.13]K[156.13]DVIE.L	IPI:IPI00299571.5|SWISS-PROT:Q15084-2|ENSEMBL:ENSP00000371024
0.9382	GluCDESC120081030_1_Bis.00000.00000.2	48.26	R.n[89.01]GNLK[156.13]QVRIE.K	IPI:IPI00103525.1|SWISS-PROT:Q8WXF1-1|ENSEMBL:ENSP00000343966|REFSEQ:NP_001035879|H-INV:HIT000079801|VEGA:OTTHUMP00000018077
0.9382	GluCDESC120081030_2_Bis.00000.00000.2	62.13	R.n[89.01]K[156.13]AVIK[156.13]NADMSEE.M	IPI:IPI00019329.1|SWISS-PROT:P63167|TREMBL:Q6FGH9|ENSEMBL:ENSP00000242577;ENSP00000376296;ENSP00000376297|REFSEQ:NP_001032583;NP_001032584;NP_003737|H-INV:HIT000269701|VEGA:OTTHUMP00000169455;OTTHUMP00000169456
0.9392	GluCDESC120081030_1.03547.03551.2	51.04	R.n[89.01]TLSDYNIQK[156.13]E.S	IPI:IPI00179330.6|SWISS-PROT:P62979|TREMBL:Q5RKT7;Q8WYN9|ENSEMBL:ENSP00000272317|REFSEQ:NP_002945|H-INV:HIT000384848
0.9403	GluCDESC120081030_2.06965.06965.2	44.32	R.n[89.01]VIHIRK[156.13]LPIDVTE.G	IPI:IPI00179964.5|SWISS-PROT:P26599-1|ENSEMBL:ENSP00000014112|REFSEQ:NP_114368|VEGA:OTTHUMP00000077908
0.9406	GluCDESC120081030_2_Bis.00000.00000.2	52.72	R.n[89.01]FANYIDK[156.13]VRFLE.Q	IPI:IPI00418471.6|SWISS-PROT:P08670|TREMBL:B0YJC2;B0YJC4;Q53HU8;Q8N9S6|ENSEMBL:ENSP00000224237|REFSEQ:NP_003371|H-INV:HIT000262376|VEGA:OTTHUMP00000019224
0.9429	GluCDESC120081030_2_Bis.00000.00000.3	55.74	R.n[89.01]RGK[156.13]PPPLLPSVLGPAGGDRE.A	IPI:IPI00217661.4|SWISS-PROT:Q8IY67-2|ENSEMBL:ENSP00000293677|REFSEQ:NP_597709|VEGA:OTTHUMP00000077954
0.9439	GluCDESC120081030_2.06981.06989.2	45.37	R.n[89.01]LAK[156.13]ADGIVSK[156.13]NF.-	IPI:IPI00017448.1|SWISS-PROT:P63220|TREMBL:Q6FGH5;Q8WVC2|ENSEMBL:ENSP00000324438;ENSP00000345957|REFSEQ:NP_001015|H-INV:HIT000090495|VEGA:OTTHUMP00000031485
0.9452	GluCDESC120081030_1.01781.01789.2	52.1	R.n[89.01]SAVPPGADK[156.13]K[156.13]AE.A	IPI:IPI00008438.1|SWISS-PROT:P46783|ENSEMBL:ENSP00000347271|REFSEQ:NP_001005|H-INV:HIT000265025|VEGA:OTTHUMP00000016229
0.9476	GluCDESC120081030_2.02718.02722.2	47.69	R.n[89.01]NITK[156.13]QTQSK[156.13]ID.V	IPI:IPI00008557.5|SWISS-PROT:Q9NZI8|ENSEMBL:ENSP00000290341|REFSEQ:NP_006537|H-INV:HIT000073695|VEGA:OTTHUMP00000174828;OTTHUMP00000181632
0.9481	GluCDESC120081030_2.06953.06953.2	47.72	R.n[89.01]RYIGIVK[156.13]QAGLE.R	IPI:IPI00003881.5|SWISS-PROT:P52597|TREMBL:Q8NI96|ENSEMBL:ENSP00000338477;ENSP00000348345;ENSP00000349573|REFSEQ:NP_001091674;NP_001091675;NP_001091676;NP_001091677;NP_001091678;NP_004957|H-INV:HIT000003838|VEGA:OTTHUMP00000019482;OTTHUMP00000043413;OTTHUMP00000043414
0.949	GluCDESC120081030_2_Bis.00000.00000.2	53.2	R.n[89.01]RK[156.13]TDFFIGGEE.G	IPI:IPI00550746.4|SWISS-PROT:Q9Y266|ENSEMBL:ENSP00000319664|REFSEQ:NP_006591|H-INV:HIT000033115|VEGA:OTTHUMP00000004405
0.9501	GluCDESC120081030_2.07079.07079.2	45.74	R.n[89.01]IYVGNLPPDIRTK[156.13]DIE.D	IPI:IPI00215884.4|SWISS-PROT:Q07955-1|TREMBL:A8K1L8|ENSEMBL:ENSP00000258962|REFSEQ:NP_008855|H-INV:HIT000059870|VEGA:OTTHUMP00000182057
0.9503	GluCDESC120081030_1.06360.06360.2	54.92	R.n[89.01]LLQTSNITK[156.13]LE.Q	IPI:IPI00027382.1|SWISS-PROT:O75914-2|TREMBL:A8K389|ENSEMBL:ENSP00000361077|REFSEQ:NP_002569|VEGA:OTTHUMP00000023855
0.9515	GluCDESC120081030_2.04093.04093.2	49.14	R.n[89.01]RAIK[156.13]NDSVVAGGGAIE.M	IPI:IPI00018465.1|SWISS-PROT:Q99832|TREMBL:A8K7E6;Q53HV2;Q6IBT3|ENSEMBL:ENSP00000258091|REFSEQ:NP_006420|H-INV:HIT000266185|VEGA:OTTHUMP00000041016
0.9516	GluCDESC120081030_1_Bis.00000.00000.2	49.39	R.n[89.01]LVGLK[156.13]FMQASE.D	IPI:IPI00012048.1|SWISS-PROT:P15531|TREMBL:Q6FGK3|ENSEMBL:ENSP00000376892|REFSEQ:NP_000260|VEGA:OTTHUMP00000174723;OTTHUMP00000181681
0.9519	GluCDESC120081030_1.04384.04384.2	53.63	R.n[89.01]K[156.13]VVDYSQFQE.S	IPI:IPI00022145.6|SWISS-PROT:Q9H1E3-1|TREMBL:Q54AC0;Q6IA16|ENSEMBL:ENSP00000264531|REFSEQ:NP_073568|H-INV:HIT000029932|VEGA:OTTHUMP00000034230
0.9528	GluCDESC120081030_1.05612.05612.2	54.58	R.n[89.01]ILGAVAK[156.13]VRE.A	IPI:IPI00291175.7|SWISS-PROT:P18206-2|ENSEMBL:ENSP00000361841|REFSEQ:NP_003364|H-INV:HIT000195504|VEGA:OTTHUMP00000019861
0.9534	GluCDESC120081030_1.02370.02375.2	53.94	R.n[89.01]K[156.13]SPVAK[156.13]DVDLE.F	IPI:IPI00022774.3|SWISS-PROT:P55072|TREMBL:Q0V924;Q2TAI5|ENSEMBL:ENSP00000351777|REFSEQ:NP_009057|H-INV:HIT000339803|VEGA:OTTHUMP00000021326
0.9534	GluCDESC120081030_2.07179.07179.2	46.85	R.n[89.01]RLTPTEVK[156.13]DYLAAIA.-	IPI:IPI00219622.3|SWISS-PROT:P25787|TREMBL:Q53GF5;Q6ICS6;Q6MZI6|ENSEMBL:ENSP00000223321|REFSEQ:NP_002778|H-INV:HIT000053207|VEGA:OTTHUMP00000025534;OTTHUMP00000159096
0.9535	GluCDESC120081030_1_Bis.00000.00000.2	54.58	R.n[89.01]ILGAVAK[156.13]VRE.A	IPI:IPI00291175.7|SWISS-PROT:P18206-2|ENSEMBL:ENSP00000361841|REFSEQ:NP_003364|H-INV:HIT000195504|VEGA:OTTHUMP00000019861
0.9535	GluCDESC120081030_2_Bis.00000.00000.2	58.2	R.n[89.01]GAPQHYPK[156.13]TAGNSE.F	IPI:IPI00015952.1|SWISS-PROT:P78344|TREMBL:Q0VH01;Q2TU89;Q49A79;Q59G42|ENSEMBL:ENSP00000340281|REFSEQ:NP_001409|H-INV:HIT000331328
0.9541	GluCDESC120081030_2.04351.04355.2	49.1	R.n[89.01]LVK[156.13]PGNQNTQVTE.A	IPI:IPI00299000.5|SWISS-PROT:Q9UQ80|TREMBL:A8K6Y1;Q6PIN5|ENSEMBL:ENSP00000302886|REFSEQ:NP_006182|H-INV:HIT000270284;HIT000333768|VEGA:OTTHUMP00000167979
0.9547	GluCDESC120081030_2.07118.07118.2	49.15	R.n[89.01]SVLMSLK[156.13]QTPLSR.-	IPI:IPI00014589.1|SWISS-PROT:P09497-1|ENSEMBL:ENSP00000309415|REFSEQ:NP_009028|H-INV:HIT000194729|VEGA:OTTHUMP00000161245
0.955	GluCDESC120081030_1_Bis.00000.00000.2	56.76	R.n[89.01]GSDSLIK[156.13]GK[156.13]K[156.13].-	IPI:IPI00027252.6|SWISS-PROT:Q99623|TREMBL:Q9BXV3|ENSEMBL:ENSP00000382362|REFSEQ:NP_009204|H-INV:HIT000339489|VEGA:OTTHUMP00000166441
0.9553	GluCDESC120081030_1_Bis.00000.00000.2	53.94	R.n[89.01]K[156.13]SPVAK[156.13]DVDLE.F	IPI:IPI00022774.3|SWISS-PROT:P55072|TREMBL:Q0V924;Q2TAI5|ENSEMBL:ENSP00000351777|REFSEQ:NP_009057|H-INV:HIT000339803|VEGA:OTTHUMP00000021326
0.9553	GluCDESC120081030_2.02737.02737.2	47.65	R.n[89.01]K[156.13]C[160.03]IGK[156.13]PGGSLDNSE.Q	IPI:IPI00001589.1|SWISS-PROT:Q9Y5L4|ENSEMBL:ENSP00000215570|REFSEQ:NP_036590|H-INV:HIT000289377|VEGA:OTTHUMP00000066498;OTTHUMP00000078157
0.9565	GluCDESC120081030_2.06121.06125.2	49.44	R.n[89.01]K[156.13]LLSK[156.13]EPNPPIDE.V	IPI:IPI00303292.1|SWISS-PROT:P52294|TREMBL:Q5BKZ2;Q6IBQ9|ENSEMBL:ENSP00000343701|REFSEQ:NP_002255|H-INV:HIT000030841|VEGA:OTTHUMP00000172470
0.9566	GluCDESC120081030_1.06239.06239.2	56.58	R.n[89.01]IVAPGK[156.13]GILAADE.S	IPI:IPI00418262.4|SWISS-PROT:P09972|ENSEMBL:ENSP00000226253;ENSP00000378731|REFSEQ:NP_005156|H-INV:HIT000289368|VEGA:OTTHUMP00000163435;OTTHUMP00000163437;OTTHUMP00000181000
0.9579	GluCDESC120081030_1_Bis.00000.00000.2	50.07	R.n[89.01]TLSDYNIQK[156.13]E.S	IPI:IPI00179330.6|SWISS-PROT:P62979|TREMBL:Q5RKT7;Q8WYN9|ENSEMBL:ENSP00000272317|REFSEQ:NP_002945|H-INV:HIT000384848
0.9586	GluCDESC120081030_2.06291.06295.2	48.07	R.n[89.01]EAPIDK[156.13]K[156.13]GNFNYIE.F	IPI:IPI00033494.3|TREMBL:O14950;Q13182|ENSEMBL:ENSP00000237500;ENSP00000383036;ENSP00000383037;ENSP00000383039|REFSEQ:NP_291024|VEGA:OTTHUMP00000071936;OTTHUMP00000071937;OTTHUMP00000071938;OTTHUMP00000162244;OTTHUMP00000165806;OTTHUMP00000165807;OTTHUMP00000165808
0.959	GluCDESC120081030_2.06503.06503.2	47.7	R.n[89.01]SQPSK[156.13]TLFVK[156.13]GLSEDTTE.E	IPI:IPI00183526.6|TREMBL:Q9BQ02;Q9UCF0|ENSEMBL:ENSP00000319617
0.9593	GluCDESC120081030_1.03362.03369.2	55.44	R.n[89.01]K[156.13]PANDITSQLE.I	IPI:IPI00018583.4|SWISS-PROT:Q5JVS0-1|ENSEMBL:ENSP00000364398|REFSEQ:NP_055097|H-INV:HIT000292984|VEGA:OTTHUMP00000021722
0.9601	GluCDESC120081030_1_Bis.00000.00000.2	52.1	R.n[89.01]SAVPPGADK[156.13]K[156.13]AE.A	IPI:IPI00008438.1|SWISS-PROT:P46783|ENSEMBL:ENSP00000347271|REFSEQ:NP_001005|H-INV:HIT000265025|VEGA:OTTHUMP00000016229
0.9617	GluCDESC120081030_1_Bis.00000.00000.2	56.58	R.n[89.01]IVAPGK[156.13]GILAADE.S	IPI:IPI00418262.4|SWISS-PROT:P09972|ENSEMBL:ENSP00000226253;ENSP00000378731|REFSEQ:NP_005156|H-INV:HIT000289368|VEGA:OTTHUMP00000163435;OTTHUMP00000163437;OTTHUMP00000181000
0.9624	GluCDESC120081030_1_Bis.00000.00000.2	51.77	R.n[89.01]YMGK[156.13]GVSK[156.13]AVE.H	IPI:IPI00465248.5|SWISS-PROT:P06733-1|TREMBL:A4QMW8;A4UCS8;Q53FT9;Q53HR3;Q96GV1;Q9BT62;Q9UCG5;Q9UCH6|ENSEMBL:ENSP00000234590|REFSEQ:NP_001419|H-INV:HIT000270987|VEGA:OTTHUMP00000001706
0.9626	GluCDESC120081030_1.02369.02369.3	72.9	R.n[89.01]K[156.13]NPLPPSVGVVDK[156.13]K[156.13]EE.T	IPI:IPI00410693.3|SWISS-PROT:Q8NC51-1|TREMBL:Q5VU19|ENSEMBL:ENSP00000360034|REFSEQ:NP_001018077|VEGA:OTTHUMP00000010978
0.9629	GluCDESC120081030_1_Bis.00000.00000.2	51.03	R.n[89.01]SDSSSK[156.13]K[156.13]DVIE.L	IPI:IPI00299571.5|SWISS-PROT:Q15084-2|ENSEMBL:ENSP00000371024
0.9637	GluCDESC120081030_1_Bis.00000.00000.2	54.92	R.n[89.01]LLQTSNITK[156.13]LE.Q	IPI:IPI00027382.1|SWISS-PROT:O75914-2|TREMBL:A8K389|ENSEMBL:ENSP00000361077|REFSEQ:NP_002569|VEGA:OTTHUMP00000023855
0.9643	GluCDESC120081030_1.04439.04439.2	57.18	R.n[89.01]K[156.13]VVDYSQFQE.S	IPI:IPI00022145.6|SWISS-PROT:Q9H1E3-1|TREMBL:Q54AC0;Q6IA16|ENSEMBL:ENSP00000264531|REFSEQ:NP_073568|H-INV:HIT000029932|VEGA:OTTHUMP00000034230
0.9645	GluCDESC120081030_2.01922.01924.2	52.71	R.n[89.01]GQHEPSK[156.13]PPPAGE.T	IPI:IPI00012199.1|SWISS-PROT:Q9H6F5|ENSEMBL:ENSP00000227520|REFSEQ:NP_077003|H-INV:HIT000009248
0.9648	GluCDESC120081030_1.01805.01805.2	56.76	R.n[89.01]GSDSLIK[156.13]GK[156.13]K[156.13].-	IPI:IPI00027252.6|SWISS-PROT:Q99623|TREMBL:Q9BXV3|ENSEMBL:ENSP00000382362|REFSEQ:NP_009204|H-INV:HIT000339489|VEGA:OTTHUMP00000166441
0.965	GluCDESC120081030_2.03629.03633.2	52.54	R.n[89.01]K[156.13]TASVLSK[156.13]DDVAPE.S	IPI:IPI00008708.5|SWISS-PROT:O76021|TREMBL:A0PJ87;Q32Q62|ENSEMBL:ENSP00000379760|REFSEQ:NP_056474|H-INV:HIT000038531|VEGA:OTTHUMP00000080432;OTTHUMP00000160258
0.965	GluCDESC120081030_2.07029.07037.2	50.53	R.n[89.01]GLTSVINQK[156.13]LK[156.13]DDE.V	IPI:IPI00219217.3|SWISS-PROT:P07195|TREMBL:Q5U077|ENSEMBL:ENSP00000229319;ENSP00000379386|REFSEQ:NP_002291|H-INV:HIT000037014|VEGA:OTTHUMP00000165228;OTTHUMP00000165229;OTTHUMP00000166897
0.9655	GluCDESC120081030_2_Bis.00000.00000.2	60.47	R.n[89.01]NANRPSTSQAARVE.I	IPI:IPI00301517.4|SWISS-PROT:Q6NSI4-1|TREMBL:A8K6R5|ENSEMBL:ENSP00000361628|REFSEQ:NP_060485|H-INV:HIT000098630|VEGA:OTTHUMP00000023784
0.9662	GluCDESC120081030_2_Bis.00000.00000.2	58.84	R.n[89.01]VFDK[156.13]DGNGYISAAE.L	IPI:IPI00075248.11|SWISS-PROT:P62158|TREMBL:Q96HY3|ENSEMBL:ENSP00000272298;ENSP00000291295;ENSP00000349467;ENSP00000375785|REFSEQ:NP_001734;NP_005175;NP_008819|H-INV:HIT000035481;HIT000191227;HIT000272851|VEGA:OTTHUMP00000028284;OTTHUMP00000043938;OTTHUMP00000076186;OTTHUMP00000159070;OTTHUMP00000164793;OTTHUMP00000164794
0.9675	GluCDESC120081030_1_Bis.00000.00000.2	53.63	R.n[89.01]K[156.13]VVDYSQFQE.S	IPI:IPI00022145.6|SWISS-PROT:Q9H1E3-1|TREMBL:Q54AC0;Q6IA16|ENSEMBL:ENSP00000264531|REFSEQ:NP_073568|H-INV:HIT000029932|VEGA:OTTHUMP00000034230
0.968	GluCDESC120081030_2_Bis.00000.00000.3	61.09	R.n[89.01]NTVVPTK[156.13]K[156.13]SQIFSTASDNQPTVTIK[156.13]VYE.G	IPI:IPI00003362.2|SWISS-PROT:P11021|TREMBL:B0QZ61;Q2KHP4|ENSEMBL:ENSP00000324173|REFSEQ:NP_005338|H-INV:HIT000038771|VEGA:OTTHUMP00000022124
0.9689	GluCDESC120081030_1.03589.03593.2	58.95	R.n[89.01]TLSDYNIQK[156.13]E.S	IPI:IPI00179330.6|SWISS-PROT:P62979|TREMBL:Q5RKT7;Q8WYN9|ENSEMBL:ENSP00000272317|REFSEQ:NP_002945|H-INV:HIT000384848
0.969	GluCDESC120081030_2.07065.07071.2	53.82	R.n[89.01]TLLAK[156.13]NLPYK[156.13]VTQDE.L	IPI:IPI00444262.3|TREMBL:Q6ZS99|ENSEMBL:ENSP00000375887|H-INV:HIT000047481
0.9698	GluCDESC120081030_2.07205.07205.2	52.72	R.n[89.01]FANYIDK[156.13]VRFLE.Q	IPI:IPI00418471.6|SWISS-PROT:P08670|TREMBL:B0YJC2;B0YJC4;Q53HU8;Q8N9S6|ENSEMBL:ENSP00000224237|REFSEQ:NP_003371|H-INV:HIT000262376|VEGA:OTTHUMP00000019224
0.9704	GluCDESC120081030_2.06039.06043.2	53.2	R.n[89.01]RK[156.13]TDFFIGGEE.G	IPI:IPI00550746.4|SWISS-PROT:Q9Y266|ENSEMBL:ENSP00000319664|REFSEQ:NP_006591|H-INV:HIT000033115|VEGA:OTTHUMP00000004405
0.9717	GluCDESC120081030_2.07172.07176.2	84.49	R.n[89.01]AK[156.13]QIVWNGPVGVFE.W	IPI:IPI00169383.3|SWISS-PROT:P00558|TREMBL:A8K4W6|ENSEMBL:ENSP00000362413|REFSEQ:NP_000282|H-INV:HIT000059907|VEGA:OTTHUMP00000023595
0.9725	GluCDESC120081030_2.07132.07132.2	85.98	R.n[89.01]ALK[156.13]NNSNDIVNAIME.L	IPI:IPI00007471.2|SWISS-PROT:Q9H009|ENSEMBL:ENSP00000352719|REFSEQ:NP_954984|H-INV:HIT000260601|VEGA:OTTHUMP00000182110
0.9726	GluCDESC120081030_1_Bis.00000.00000.2	57.18	R.n[89.01]K[156.13]VVDYSQFQE.S	IPI:IPI00022145.6|SWISS-PROT:Q9H1E3-1|TREMBL:Q54AC0;Q6IA16|ENSEMBL:ENSP00000264531|REFSEQ:NP_073568|H-INV:HIT000029932|VEGA:OTTHUMP00000034230
0.9727	GluCDESC120081030_1.06510.06518.2	62.92	R.n[89.01]K[156.13]LFIGGLSFE.T	IPI:IPI00176692.7|REFSEQ:XP_208373;XP_379885;XP_945048|VEGA:OTTHUMP00000024773
0.9732	GluCDESC120081030_1_Bis.00000.00000.2	62.92	R.n[89.01]K[156.13]LFIGGLSFE.T	IPI:IPI00176692.7|REFSEQ:XP_208373;XP_379885;XP_945048|VEGA:OTTHUMP00000024773
0.9743	GluCDESC120081030_1.01869.01877.2	76.84	R.n[89.01]K[156.13]ASGPPVSE.L	IPI:IPI00217465.5|SWISS-PROT:P16403|TREMBL:A8K4I2|ENSEMBL:ENSP00000339566|REFSEQ:NP_005310|H-INV:HIT000031065|VEGA:OTTHUMP00000017749
0.9746	GluCDESC120081030_2.02167.02167.2	58.2	R.n[89.01]GAPQHYPK[156.13]TAGNSE.F	IPI:IPI00015952.1|SWISS-PROT:P78344|TREMBL:Q0VH01;Q2TU89;Q49A79;Q59G42|ENSEMBL:ENSP00000340281|REFSEQ:NP_001409|H-INV:HIT000331328
0.9753	GluCDESC120081030_1.06384.06384.2	63.17	R.n[89.01]LAK[156.13]AAFDDAIAE.L	IPI:IPI00000816.1|SWISS-PROT:P62258|TREMBL:Q4VJB6|ENSEMBL:ENSP00000264335|REFSEQ:NP_006752|H-INV:HIT000048658|VEGA:OTTHUMP00000166035;OTTHUMP00000182972
0.9753	GluCDESC120081030_2_Bis.00000.00000.2	67.6	R.n[89.01]GC[160.03]ALQC[160.03]AILSPAFK[156.13]VRE.F	IPI:IPI00002966.1|SWISS-PROT:P34932|TREMBL:B0AZS1;B0AZT0;B0AZU6;O14992;Q2TAL4;Q59GF8;Q7KYN0|ENSEMBL:ENSP00000302961|REFSEQ:NP_002145|H-INV:HIT000058763|VEGA:OTTHUMP00000159262
0.9757	GluCDESC120081030_1_Bis.00000.00000.2	72.83	R.n[89.01]K[156.13]AMK[156.13]GLGTDEE.S	IPI:IPI00329801.12|SWISS-PROT:P08758|TREMBL:Q6FHB3|ENSEMBL:ENSP00000296511|REFSEQ:NP_001145|H-INV:HIT000291452|VEGA:OTTHUMP00000164026
0.9771	GluCDESC120081030_1_Bis.00000.00000.2	63.17	R.n[89.01]LAK[156.13]AAFDDAIAE.L	IPI:IPI00000816.1|SWISS-PROT:P62258|TREMBL:Q4VJB6|ENSEMBL:ENSP00000264335|REFSEQ:NP_006752|H-INV:HIT000048658|VEGA:OTTHUMP00000166035;OTTHUMP00000182972
0.9771	GluCDESC120081030_2.02109.02113.2	60.47	R.n[89.01]NANRPSTSQAARVE.I	IPI:IPI00301517.4|SWISS-PROT:Q6NSI4-1|TREMBL:A8K6R5|ENSEMBL:ENSP00000361628|REFSEQ:NP_060485|H-INV:HIT000098630|VEGA:OTTHUMP00000023784
0.9773	GluCDESC120081030_2_Bis.00000.00000.2	68.11	R.n[89.01]SVLISLK[156.13]QAPLVH.-	IPI:IPI00014587.1|SWISS-PROT:P09496-1|ENSEMBL:ENSP00000242285|REFSEQ:NP_009027|H-INV:HIT000194731|VEGA:OTTHUMP00000021365
0.9779	GluCDESC120081030_1.02241.02246.2	72.83	R.n[89.01]K[156.13]AMK[156.13]GLGTDEE.S	IPI:IPI00329801.12|SWISS-PROT:P08758|TREMBL:Q6FHB3|ENSEMBL:ENSP00000296511|REFSEQ:NP_001145|H-INV:HIT000291452|VEGA:OTTHUMP00000164026
0.9781	GluCDESC120081030_2_Bis.00000.00000.2	66.45	R.n[89.01]K[156.13]VIDDTNITRLQLE.T	IPI:IPI00554788.5|SWISS-PROT:P05783|ENSEMBL:ENSP00000373487;ENSP00000373489|REFSEQ:NP_000215;NP_954657|H-INV:HIT000280941|VEGA:OTTHUMP00000167632
0.9782	GluCDESC120081030_2.07345.07345.2	57.36	R.n[89.01]GFGFVLFK[156.13]DAASVDK[156.13]VLE.L	IPI:IPI00011274.3|SWISS-PROT:O14979-1|ENSEMBL:ENSP00000295470|REFSEQ:NP_112740|H-INV:HIT000058500|VEGA:OTTHUMP00000160812
0.9787	GluCDESC120081030_2.07046.07046.2	58.84	R.n[89.01]VFDK[156.13]DGNGYISAAE.L	IPI:IPI00075248.11|SWISS-PROT:P62158|TREMBL:Q96HY3|ENSEMBL:ENSP00000272298;ENSP00000291295;ENSP00000349467;ENSP00000375785|REFSEQ:NP_001734;NP_005175;NP_008819|H-INV:HIT000035481;HIT000191227;HIT000272851|VEGA:OTTHUMP00000028284;OTTHUMP00000043938;OTTHUMP00000076186;OTTHUMP00000159070;OTTHUMP00000164793;OTTHUMP00000164794
0.9787	GluCDESC120081030_2_Bis.00000.00000.2	69.77	R.n[89.01]SYSK[156.13]LLC[160.03]GLLAE.R	IPI:IPI00293276.10|SWISS-PROT:P14174|TREMBL:A5Z1R8;A6MUU8;Q6FHV0|ENSEMBL:ENSP00000215754|REFSEQ:NP_002406|H-INV:HIT000039526|VEGA:OTTHUMP00000028932;OTTHUMP00000198465
0.979	GluCDESC120081030_2.07222.07226.2	77.51	R.n[89.01]TVVSGLVQFVPK[156.13]EE.L	IPI:IPI00007074.5|SWISS-PROT:P54577|ENSEMBL:ENSP00000362576|REFSEQ:NP_003671|H-INV:HIT000045086|VEGA:OTTHUMP00000004027
0.9795	GluCDESC120081030_1_Bis.00000.00000.2	74.64	R.n[89.01]K[156.13]AVIK[156.13]NADMSE.E	IPI:IPI00019329.1|SWISS-PROT:P63167|TREMBL:Q6FGH9|ENSEMBL:ENSP00000242577;ENSP00000376296;ENSP00000376297|REFSEQ:NP_001032583;NP_001032584;NP_003737|H-INV:HIT000269701|VEGA:OTTHUMP00000169455;OTTHUMP00000169456
0.9795	GluCDESC120081030_2_Bis.00000.00000.3	62.39	R.n[89.01]IRIDSLSAQLSQLQK[156.13]QLAAK[156.13]E.A	IPI:IPI00021405.3|SWISS-PROT:P02545-1|TREMBL:Q5I6Y4;Q5I6Y6;Q5TCJ2|ENSEMBL:ENSP00000357283|REFSEQ:NP_733821|H-INV:HIT000009858|VEGA:OTTHUMP00000015848
0.9796	GluCDESC120081030_2_Bis.00000.00000.2	84.49	R.n[89.01]AK[156.13]QIVWNGPVGVFE.W	IPI:IPI00169383.3|SWISS-PROT:P00558|TREMBL:A8K4W6|ENSEMBL:ENSP00000362413|REFSEQ:NP_000282|H-INV:HIT000059907|VEGA:OTTHUMP00000023595
0.98	GluCDESC120081030_2.07263.07268.2	69.77	R.n[89.01]SYSK[156.13]LLC[160.03]GLLAE.R	IPI:IPI00293276.10|SWISS-PROT:P14174|TREMBL:A5Z1R8;A6MUU8;Q6FHV0|ENSEMBL:ENSP00000215754|REFSEQ:NP_002406|H-INV:HIT000039526|VEGA:OTTHUMP00000028932;OTTHUMP00000198465
0.9806	GluCDESC120081030_2.03621.03625.2	84.98	R.n[89.01]K[156.13]AVIK[156.13]NADMSEE.M	IPI:IPI00019329.1|SWISS-PROT:P63167|TREMBL:Q6FGH9|ENSEMBL:ENSP00000242577;ENSP00000376296;ENSP00000376297|REFSEQ:NP_001032583;NP_001032584;NP_003737|H-INV:HIT000269701|VEGA:OTTHUMP00000169455;OTTHUMP00000169456
0.981	GluCDESC120081030_2.07148.07148.2	68.11	R.n[89.01]SVLISLK[156.13]QAPLVH.-	IPI:IPI00014587.1|SWISS-PROT:P09496-1|ENSEMBL:ENSP00000242285|REFSEQ:NP_009027|H-INV:HIT000194731|VEGA:OTTHUMP00000021365
0.981	GluCDESC120081030_2.07209.07209.2	71.96	R.n[89.01]RFPVAPLIPYPLITK[156.13]E.D	IPI:IPI00004273.6|SWISS-PROT:P49756|TREMBL:A0PJL9;Q16083;Q2TA72;Q5XJ17;Q6P665;Q9H6A1|ENSEMBL:ENSP00000261973|REFSEQ:NP_067062|H-INV:HIT000055763|VEGA:OTTHUMP00000028087
0.981	GluCDESC120081030_2.07112.07112.2	67.6	R.n[89.01]GC[160.03]ALQC[160.03]AILSPAFK[156.13]VRE.F	IPI:IPI00002966.1|SWISS-PROT:P34932|TREMBL:B0AZS1;B0AZT0;B0AZU6;O14992;Q2TAL4;Q59GF8;Q7KYN0|ENSEMBL:ENSP00000302961|REFSEQ:NP_002145|H-INV:HIT000058763|VEGA:OTTHUMP00000159262
0.9811	GluCDESC120081030_2_Bis.00000.00000.2	77.51	R.n[89.01]TVVSGLVQFVPK[156.13]EE.L	IPI:IPI00007074.5|SWISS-PROT:P54577|ENSEMBL:ENSP00000362576|REFSEQ:NP_003671|H-INV:HIT000045086|VEGA:OTTHUMP00000004027
0.9813	GluCDESC120081030_2.03669.03673.2	62.13	R.n[89.01]K[156.13]AVIK[156.13]NADMSEE.M	IPI:IPI00019329.1|SWISS-PROT:P63167|TREMBL:Q6FGH9|ENSEMBL:ENSP00000242577;ENSP00000376296;ENSP00000376297|REFSEQ:NP_001032583;NP_001032584;NP_003737|H-INV:HIT000269701|VEGA:OTTHUMP00000169455;OTTHUMP00000169456
0.9817	GluCDESC120081030_2.07190.07190.2	62.48	R.n[89.01]IIALDGDTK[156.13]NSTFSE.I	IPI:IPI00643920.2|SWISS-PROT:P29401|TREMBL:A8K089|ENSEMBL:ENSP00000296289|REFSEQ:NP_001055|H-INV:HIT000055895|VEGA:OTTHUMP00000171590
0.9817	GluCDESC120081030_2_Bis.00000.00000.2	85.98	R.n[89.01]ALK[156.13]NNSNDIVNAIME.L	IPI:IPI00007471.2|SWISS-PROT:Q9H009|ENSEMBL:ENSP00000352719|REFSEQ:NP_954984|H-INV:HIT000260601|VEGA:OTTHUMP00000182110
0.9819	GluCDESC120081030_2.03575.03575.2	65.04	R.n[89.01]K[156.13]AVIK[156.13]NADMSEE.M	IPI:IPI00019329.1|SWISS-PROT:P63167|TREMBL:Q6FGH9|ENSEMBL:ENSP00000242577;ENSP00000376296;ENSP00000376297|REFSEQ:NP_001032583;NP_001032584;NP_003737|H-INV:HIT000269701|VEGA:OTTHUMP00000169455;OTTHUMP00000169456
0.982	GluCDESC120081030_2.07066.07071.2	79.37	R.n[89.01]SILK[156.13]IDDVVNTR.-	IPI:IPI00302927.6|SWISS-PROT:P50991|ENSEMBL:ENSP00000233836|REFSEQ:NP_006421|H-INV:HIT000062814|VEGA:OTTHUMP00000041008
0.982	GluCDESC120081030_2.07025.07025.2	66.45	R.n[89.01]K[156.13]VIDDTNITRLQLE.T	IPI:IPI00554788.5|SWISS-PROT:P05783|ENSEMBL:ENSP00000373487;ENSP00000373489|REFSEQ:NP_000215;NP_954657|H-INV:HIT000280941|VEGA:OTTHUMP00000167632
0.982	GluCDESC120081030_2.06557.06561.3	54.22	R.n[89.01]RGK[156.13]PPPLLPSVLGPAGGDRE.A	IPI:IPI00217661.4|SWISS-PROT:Q8IY67-2|ENSEMBL:ENSP00000293677|REFSEQ:NP_597709|VEGA:OTTHUMP00000077954
0.9821	GluCDESC120081030_2_Bis.00000.00000.2	79.37	R.n[89.01]SILK[156.13]IDDVVNTR.-	IPI:IPI00302927.6|SWISS-PROT:P50991|ENSEMBL:ENSP00000233836|REFSEQ:NP_006421|H-INV:HIT000062814|VEGA:OTTHUMP00000041008
0.9825	GluCDESC120081030_2.07238.07244.2	75.63	R.n[89.01]VIGTLLGTVDK[156.13]HSVE.V	IPI:IPI00654777.2|SWISS-PROT:O00303|TREMBL:A8K0S2|ENSEMBL:ENSP00000310040|REFSEQ:NP_003745|H-INV:HIT000018378
0.9825	GluCDESC120081030_2_Bis.00000.00000.2	74.89	R.n[89.01]GFGFILFK[156.13]DAASVE.K	IPI:IPI00106509.3|SWISS-PROT:Q99729-4
0.9828	GluCDESC120081030_2.07140.07146.2	74.99	R.n[89.01]LVQAFQFTDK[156.13]HGE.V	IPI:IPI00000874.1|SWISS-PROT:Q06830|ENSEMBL:ENSP00000262746;ENSP00000361152|REFSEQ:NP_002565;NP_859047;NP_859048|H-INV:HIT000039247|VEGA:OTTHUMP00000009234
0.9829	GluCDESC120081030_2.07410.07416.2	74.89	R.n[89.01]GFGFILFK[156.13]DAASVE.K	IPI:IPI00106509.3|SWISS-PROT:Q99729-4
0.9829	GluCDESC120081030_2.03969.03971.2	65.57	R.n[89.01]QVDQLTNDK[156.13]ARVE.V	IPI:IPI00418471.6|SWISS-PROT:P08670|TREMBL:B0YJC2;B0YJC4;Q53HU8;Q8N9S6|ENSEMBL:ENSP00000224237|REFSEQ:NP_003371|H-INV:HIT000262376|VEGA:OTTHUMP00000019224
0.983	GluCDESC120081030_2_Bis.00000.00000.2	73.86	R.n[89.01]LIGDAAK[156.13]NQLTSNPE.N	IPI:IPI00003362.2|SWISS-PROT:P11021|TREMBL:B0QZ61;Q2KHP4|ENSEMBL:ENSP00000324173|REFSEQ:NP_005338|H-INV:HIT000038771|VEGA:OTTHUMP00000022124
0.9832	GluCDESC120081030_2.07001.07001.2	73.86	R.n[89.01]LIGDAAK[156.13]NQLTSNPE.N	IPI:IPI00003362.2|SWISS-PROT:P11021|TREMBL:B0QZ61;Q2KHP4|ENSEMBL:ENSP00000324173|REFSEQ:NP_005338|H-INV:HIT000038771|VEGA:OTTHUMP00000022124
0.9833	GluCDESC120081030_2_Bis.00000.00000.2	74.99	R.n[89.01]LVQAFQFTDK[156.13]HGE.V	IPI:IPI00000874.1|SWISS-PROT:Q06830|ENSEMBL:ENSP00000262746;ENSP00000361152|REFSEQ:NP_002565;NP_859047;NP_859048|H-INV:HIT000039247|VEGA:OTTHUMP00000009234
0.9834	GluCDESC120081030_1.02381.02381.2	74.64	R.n[89.01]K[156.13]AVIK[156.13]NADMSE.E	IPI:IPI00019329.1|SWISS-PROT:P63167|TREMBL:Q6FGH9|ENSEMBL:ENSP00000242577;ENSP00000376296;ENSP00000376297|REFSEQ:NP_001032583;NP_001032584;NP_003737|H-INV:HIT000269701|VEGA:OTTHUMP00000169455;OTTHUMP00000169456
0.9834	GluCDESC120081030_2_Bis.00000.00000.2	75.63	R.n[89.01]VIGTLLGTVDK[156.13]HSVE.V	IPI:IPI00654777.2|SWISS-PROT:O00303|TREMBL:A8K0S2|ENSEMBL:ENSP00000310040|REFSEQ:NP_003745|H-INV:HIT000018378
0.9836	GluCDESC120081030_2.03921.03925.2	72.8	R.n[89.01]QVDQLTNDK[156.13]ARVE.V	IPI:IPI00418471.6|SWISS-PROT:P08670|TREMBL:B0YJC2;B0YJC4;Q53HU8;Q8N9S6|ENSEMBL:ENSP00000224237|REFSEQ:NP_003371|H-INV:HIT000262376|VEGA:OTTHUMP00000019224
0.9837	GluCDESC120081030_2_Bis.00000.00000.3	63.15	R.n[89.01]GFVFITFK[156.13]EEEPVK[156.13]K[156.13]VLE.K	IPI:IPI00106509.3|SWISS-PROT:Q99729-4
0.9875	GluCDESC120081030_2_Bis.00000.00000.3	64.27	R.n[89.01]GQSVGK[156.13]LGVLHPDVITK[156.13]FE.L	IPI:IPI00300074.3|SWISS-PROT:Q9NSD9|TREMBL:A8K666;Q4ZFX1;Q57ZJ5;Q9BR63|ENSEMBL:ENSP00000281828|REFSEQ:NP_005678|H-INV:HIT000063688|VEGA:OTTHUMP00000164205
0.9886	GluCDESC120081030_2.06602.06602.3	55.74	R.n[89.01]RGK[156.13]PPPLLPSVLGPAGGDRE.A	IPI:IPI00217661.4|SWISS-PROT:Q8IY67-2|ENSEMBL:ENSP00000293677|REFSEQ:NP_597709|VEGA:OTTHUMP00000077954
0.9911	GluCDESC120081030_1.01806.01806.3	65.73	R.n[89.01]SNTTSK[156.13]PSHLVDAHTAE.V	IPI:IPI00395865.4|SWISS-PROT:Q16576|TREMBL:Q5JNZ9;Q6FHQ0|ENSEMBL:ENSP00000331679;ENSP00000369427|REFSEQ:NP_002884|H-INV:HIT000323350|VEGA:OTTHUMP00000022992
0.9919	GluCDESC120081030_2.06860.06863.3	61.09	R.n[89.01]NTVVPTK[156.13]K[156.13]SQIFSTASDNQPTVTIK[156.13]VYE.G	IPI:IPI00003362.2|SWISS-PROT:P11021|TREMBL:B0QZ61;Q2KHP4|ENSEMBL:ENSP00000324173|REFSEQ:NP_005338|H-INV:HIT000038771|VEGA:OTTHUMP00000022124
0.9958	GluCDESC120081030_2.07193.07193.3	62.39	R.n[89.01]IRIDSLSAQLSQLQK[156.13]QLAAK[156.13]E.A	IPI:IPI00021405.3|SWISS-PROT:P02545-1|TREMBL:Q5I6Y4;Q5I6Y6;Q5TCJ2|ENSEMBL:ENSP00000357283|REFSEQ:NP_733821|H-INV:HIT000009858|VEGA:OTTHUMP00000015848
0.9965	GluCDESC120081030_2.07194.07194.3	63.15	R.n[89.01]GFVFITFK[156.13]EEEPVK[156.13]K[156.13]VLE.K	IPI:IPI00106509.3|SWISS-PROT:Q99729-4
0.9968	GluCDESC120081030_2.06997.06997.3	64.27	R.n[89.01]GQSVGK[156.13]LGVLHPDVITK[156.13]FE.L	IPI:IPI00300074.3|SWISS-PROT:Q9NSD9|TREMBL:A8K666;Q4ZFX1;Q57ZJ5;Q9BR63|ENSEMBL:ENSP00000281828|REFSEQ:NP_005678|H-INV:HIT000063688|VEGA:OTTHUMP00000164205
0.9972	GluCDESC120081030_1_Bis.00000.00000.3	65.73	R.n[89.01]SNTTSK[156.13]PSHLVDAHTAE.V	IPI:IPI00395865.4|SWISS-PROT:Q16576|TREMBL:Q5JNZ9;Q6FHQ0|ENSEMBL:ENSP00000331679;ENSP00000369427|REFSEQ:NP_002884|H-INV:HIT000323350|VEGA:OTTHUMP00000022992
0.9983	GluCDESC120081030_2_Bis.00000.00000.3	83.56	R.n[89.01]K[156.13]ANLQQAIVTPLK[156.13]PVDNTYYK[156.13]E.A	IPI:IPI00008477.1|SWISS-PROT:Q9ULW0|TREMBL:Q643R0;Q96FC3|ENSEMBL:ENSP00000300403|REFSEQ:NP_036244|H-INV:HIT000038750|VEGA:OTTHUMP00000030547
0.9988	GluCDESC120081030_2.06891.06894.3	83.56	R.n[89.01]K[156.13]ANLQQAIVTPLK[156.13]PVDNTYYK[156.13]E.A	IPI:IPI00008477.1|SWISS-PROT:Q9ULW0|TREMBL:Q643R0;Q96FC3|ENSEMBL:ENSP00000300403|REFSEQ:NP_036244|H-INV:HIT000038750|VEGA:OTTHUMP00000030547

## Sheet: table_S7_hepsin_chymo
Table S7. List of all 109 unique peptides identified using Mascot and X! Tandem by the addition of recombinant hepsin to HEK293 cell proteomes digested with chymotrypsin. Data were analyzed as described in Material and Methods.
probability	spectrum	ion score	peptide	protein
0.8525	SP_Chymo-Hepsin.010116.02	21.81	R.n[89.01]SGNIVAGIANESK[156.13]K[156.13]LY.G	IPI:IPI00029079.5|SWISS-PROT:P49915|TREMBL:Q53F90|ENSEMBL:ENSP00000295920|REFSEQ:NP_003866|H-INV:HIT000035715|VEGA:OTTHUMP00000096239;OTTHUMP00000173293
0.8526	SP_Chymo-Hepsin.004961.03	30.99	R.n[89.01]K[156.13]GTK[156.13]APQAAGK[156.13]IHTDFEK[156.13]GF.I	IPI:IPI00216105.1|SWISS-PROT:Q9NTK5-2|TREMBL:Q53SQ6|REFSEQ:NP_001011708
0.8599	SP_Chymo-Hepsin.005765.02	26.44	R.n[89.01]RK[156.13]EEPPQPQLANGAL.K	IPI:IPI00030898.1|SWISS-PROT:Q9BUV8-1|TREMBL:Q5QPG7|ENSEMBL:ENSP00000362958|VEGA:OTTHUMP00000030851
0.8609	SP_Chymo-Hepsin.010542.02	29.5	R.n[89.01]K[156.13]LPDFLTAK[156.13]L.N	IPI:IPI00554742.1|SWISS-PROT:Q9BZZ5-2|ENSEMBL:ENSP00000368129|REFSEQ:NP_006586|H-INV:HIT000325909
0.8616	SP_Chymo-Hepsin.008813.02	30.56	R.n[89.01]RIPIHNEDITYDEL.V	IPI:IPI00294619.1|SWISS-PROT:Q92734|TREMBL:Q969I2|ENSEMBL:ENSP00000240851|REFSEQ:NP_001007566;NP_006061|H-INV:HIT000325374|VEGA:OTTHUMP00000096279;OTTHUMP00000172045;OTTHUMP00000172047
0.8618	SP_Chymo-Hepsin.001929.02	22.08	R.n[89.01]SQQK[156.13]DK[156.13]QSY.R	IPI:IPI00217223.1|SWISS-PROT:P22234|ENSEMBL:ENSP00000264221|REFSEQ:NP_001072992;NP_006443|H-INV:HIT000034875
0.8625	SP_Chymo-Hepsin.005597.02	26.06	R.n[89.01]GVAASAGSSGENK[156.13]K[156.13]AK[156.13]PVPW.V	IPI:IPI00017381.1|SWISS-PROT:P35249|ENSEMBL:ENSP00000296273|REFSEQ:NP_002907;NP_853551|H-INV:HIT000196665|VEGA:OTTHUMP00000173949
0.8634	SP_Chymo-Hepsin.004315.02	21.83	R.n[89.01]K[156.13]TPC[160.03]GEGSK[156.13]TW.D	IPI:IPI00012493.1|SWISS-PROT:P60866|ENSEMBL:ENSP00000009589|REFSEQ:NP_001014|H-INV:HIT000050232|VEGA:OTTHUMP00000177685;OTTHUMP00000177686
0.8634	SP_Chymo-Hepsin.007484.03	30.34	R.n[89.01]K[156.13]K[156.13]NGPLEVAGAAVSAGHGLPAK[156.13]F.V	IPI:IPI00059366.4|ENSEMBL:ENSP00000302572|REFSEQ:NP_001035248;NP_004884|H-INV:HIT000001743|VEGA:OTTHUMP00000159414
0.8636	SP_Chymo-Hepsin.004506.02	26.95	R.n[89.01]K[156.13]EEPSNNVK[156.13]L.A	IPI:IPI00001639.2|SWISS-PROT:Q14974|TREMBL:Q53XN2|ENSEMBL:ENSP00000290158|REFSEQ:NP_002256|H-INV:HIT000193420|VEGA:OTTHUMP00000035030;OTTHUMP00000181581
0.8645	SP_Chymo-Hepsin.007716.02	20.37	R.n[89.01]K[156.13]K[156.13]NYPDPVSIIQK[156.13]Y.G	IPI:IPI00644127.1|SWISS-PROT:P41252|TREMBL:Q59G75;Q7Z355;Q7Z3T4;Q7Z3U5|ENSEMBL:ENSP00000354047;ENSP00000364811|REFSEQ:NP_002152;NP_038203|H-INV:HIT000217576|VEGA:OTTHUMP00000021636;OTTHUMP00000063690
0.8649	SP_Chymo-Hepsin.008846.02	21.63	R.n[89.01]RGK[156.13]PPPLLPSVL.G	IPI:IPI00217661.4|SWISS-PROT:Q8IY67-2|ENSEMBL:ENSP00000293677|REFSEQ:NP_597709|H-INV:HIT000094889|VEGA:OTTHUMP00000077954
0.8652	SP_Chymo-Hepsin.008204.02	30.23	R.n[89.01]K[156.13]DHNIPGELERQLL.Q	IPI:IPI00397526.2|SWISS-PROT:P35580-1|TREMBL:Q149N3;Q6PK16;Q9BWG0|ENSEMBL:ENSP00000269243;ENSP00000369315|REFSEQ:NP_005955|H-INV:HIT000196222|VEGA:OTTHUMP00000135337;OTTHUMP00000183184
0.8675	SP_Chymo-Hepsin.009689.02	22.05	R.n[89.01]K[156.13]GLK[156.13]EGIPALDNF.L	IPI:IPI00186290.6|SWISS-PROT:P13639|TREMBL:Q6PK56;Q8TA90|ENSEMBL:ENSP00000307940|REFSEQ:NP_001952|H-INV:HIT000326370|VEGA:OTTHUMP00000076424;OTTHUMP00000083014
0.8689	SP_Chymo-Hepsin.008501.02	25.39	R.n[89.01]GMGSLDAMDK[156.13]HL.S	IPI:IPI00291510.3|SWISS-PROT:P12268|ENSEMBL:ENSP00000321584|REFSEQ:NP_000875|H-INV:HIT000032622|VEGA:OTTHUMP00000171078
0.8695	SP_Chymo-Hepsin.010406.03	30.41	R.n[89.01]K[156.13]LGELPEINGK[156.13]LVK[156.13]SIF.R	IPI:IPI00037599.3|SWISS-PROT:Q12800-1|ENSEMBL:ENSP00000257915|REFSEQ:NP_005644|VEGA:OTTHUMP00000167518
0.8697	SP_Chymo-Hepsin.008033.02	24.76	R.n[89.01]C[160.03]PYK[156.13]DTLGPMQK[156.13]EL.A	IPI:IPI00290460.3|SWISS-PROT:O75821|TREMBL:Q6IAM0|ENSEMBL:ENSP00000253108|REFSEQ:NP_003746|H-INV:HIT000033812|VEGA:OTTHUMP00000067130;OTTHUMP00000076433
0.8709	SP_Chymo-Hepsin.008094.02	22.25	R.n[89.01]NK[156.13]NDLTREEIVEL.M	IPI:IPI00292140.4|SWISS-PROT:P42574|ENSEMBL:ENSP00000311032|H-INV:HIT000037751|VEGA:OTTHUMP00000165052;OTTHUMP00000165054
0.8711	SP_Chymo-Hepsin.009521.02	20.58	R.n[89.01]VHELNEEIGK[156.13]L.L	IPI:IPI00006932.2|SWISS-PROT:Q9Y383-1|TREMBL:Q75M91|ENSEMBL:ENSP00000263545|REFSEQ:NP_057103|H-INV:HIT000018730|VEGA:OTTHUMP00000025278
0.8717	SP_Chymo-Hepsin.005733.02	26.05	R.n[89.01]K[156.13]SQEK[156.13]PREIMDAAEDY.A	IPI:IPI00216951.2|SWISS-PROT:P14868|TREMBL:Q53R85;Q53T60;Q68CR9|ENSEMBL:ENSP00000264161|REFSEQ:NP_001340|H-INV:HIT000048792|VEGA:OTTHUMP00000162534
0.8719	SP_Chymo-Hepsin.009539.02	26.18	V.n[89.01]LRVRK[156.13]VSDSSILVM[147.04]Y.S	IPI:IPI00410182.1|SWISS-PROT:Q6X9E4|TREMBL:Q494Y9;Q494Z1|ENSEMBL:ENSP00000296438|REFSEQ:NP_996985|H-INV:HIT000251187|VEGA:OTTHUMP00000164809
0.8721	SP_Chymo-Hepsin.006713.02	27.73	R.n[89.01]K[156.13]MK[156.13]DTDSEEEIREAF.R	IPI:IPI00075248.11|SWISS-PROT:P62158|TREMBL:Q96HY3|ENSEMBL:ENSP00000272298;ENSP00000291295;ENSP00000349467|REFSEQ:NP_001734;NP_005175;NP_008819|H-INV:HIT000053157;HIT000191227;HIT000272851|VEGA:OTTHUMP00000028284;OTTHUMP00000043938;OTTHUMP00000076186;OTTHUMP00000159070;OTTHUMP00000164793;OTTHUMP00000164794
0.8727	SP_Chymo-Hepsin.008466.02	42.17	R.n[89.01]K[156.13]ETPPPLVPPAAREW.N	IPI:IPI00012202.1|SWISS-PROT:Q9BQA1|TREMBL:Q3LID2;Q53FU2;Q6JZZ5|ENSEMBL:ENSP00000235090|REFSEQ:NP_077007|H-INV:HIT000037763|VEGA:OTTHUMP00000013472;OTTHUMP00000059084
0.8729	SP_Chymo-Hepsin.003460.02	20.53	Y.n[89.01]LAEVAAGDDK[156.13]K[156.13]GIVDQ.S	IPI:IPI00021263.3|SWISS-PROT:P63104|ENSEMBL:ENSP00000309503|REFSEQ:NP_003397;NP_663723|H-INV:HIT000196622|VEGA:OTTHUMP00000069524;OTTHUMP00000069525;OTTHUMP00000069527;OTTHUMP00000165851;OTTHUMP00000165852;OTTHUMP00000165854;OTTHUMP00000165858;OTTHUMP00000165859;OTTHUMP00000165860;OTTHUMP00000178160;OTTHUMP00000178161;OTTHUMP00000178162;OTTHUMP00000178163;OTTHUMP00000178164
0.8733	SP_Chymo-Hepsin.010491.02	28.3	R.n[89.01]RAIEK[156.13]LAVEAL.S	IPI:IPI00022977.1|SWISS-PROT:P12277|TREMBL:Q6FG40|ENSEMBL:ENSP00000299198|REFSEQ:NP_001814|H-INV:HIT000034729|VEGA:OTTHUMP00000028370;OTTHUMP00000043509
0.8738	SP_Chymo-Hepsin.010524.02	34.94	R.n[89.01]K[156.13]VFDPVPVGVTK[156.13]VIL.S	IPI:IPI00844578.1|SWISS-PROT:Q08211|TREMBL:Q05CI5;Q12803;Q32Q22;Q58F26;Q6PJK6|ENSEMBL:ENSP00000356520|REFSEQ:NP_001348|H-INV:HIT000192227|VEGA:OTTHUMP00000033287;OTTHUMP00000060702
0.8743	SP_Chymo-Hepsin.010453.02	36.39	R.n[89.01]IK[156.13]QLQNISLAAASGGAK[156.13]EL.K	IPI:IPI00440177.1|TREMBL:Q6P2H7
0.8748	SP_Chymo-Hepsin.009637.02	23.59	R.n[89.01]HRPIGIGVQGLADAF.I	IPI:IPI00013871.1|SWISS-PROT:P23921|TREMBL:Q53GZ5|ENSEMBL:ENSP00000300738|REFSEQ:NP_001024|H-INV:HIT000322327|VEGA:OTTHUMP00000164513
0.8756	SP_Chymo-Hepsin.002722.02	29.9	R.n[89.01]SK[156.13]K[156.13]EAK[156.13]NAAAK[156.13]L.A	IPI:IPI00019463.3|SWISS-PROT:P19525|TREMBL:Q6PK38;Q8IW76;Q9UIR4|ENSEMBL:ENSP00000233057;ENSP00000368453|REFSEQ:NP_002750|H-INV:HIT000195644|VEGA:OTTHUMP00000126954
0.8765	SP_Chymo-Hepsin.005250.02	26.03	R.n[89.01]VVK[156.13]DMATGK[156.13]SK[156.13]GY.G	IPI:IPI00005615.1|SWISS-PROT:Q01085|TREMBL:Q2TSD2;Q49AS9|ENSEMBL:ENSP00000358088|REFSEQ:NP_003243|H-INV:HIT000196942|VEGA:OTTHUMP00000020605
0.8766	SP_Chymo-Hepsin.010043.02	38.19	R.n[89.01]K[156.13]FDEVLVNHF.C	IPI:IPI00002966.1|SWISS-PROT:P34932|TREMBL:O14992;Q2TAL4;Q59GF8;Q7KYN0|ENSEMBL:ENSP00000302961|H-INV:HIT000058763|VEGA:OTTHUMP00000159262
0.8767	SP_Chymo-Hepsin.001108.02	40.83	R.n[89.01]GAK[156.13]GK[156.13]K[156.13]EEK[156.13]QEAGK[156.13]EGTEN.-	IPI:IPI00171277.3|SWISS-PROT:Q15651-2|ENSEMBL:ENSP00000275036|REFSEQ:NP_620058|VEGA:OTTHUMP00000016773
0.8768	SP_Chymo-Hepsin.009128.02	27.01	R.n[89.01]RK[156.13]DPELWGSVL.L	IPI:IPI00024067.4|SWISS-PROT:Q00610-1|TREMBL:Q49AL0|ENSEMBL:ENSP00000269122|REFSEQ:NP_004850|H-INV:HIT000054067|VEGA:OTTHUMP00000096247;OTTHUMP00000165784;OTTHUMP00000181743
0.8777	SP_Chymo-Hepsin.003993.02	24.33	L.n[89.01]K[156.13]IEGLLQSR.E	IPI:IPI00166307.3|SWISS-PROT:Q8N268-1|ENSEMBL:ENSP00000316457|REFSEQ:NP_775915|VEGA:OTTHUMP00000031439;OTTHUMP00000031440
0.8783	SP_Chymo-Hepsin.004389.02	26.46	R.n[89.01]HSEAATAQREEW.K	IPI:IPI00028888.1|SWISS-PROT:Q14103-1|ENSEMBL:ENSP00000313199|REFSEQ:NP_112738|H-INV:HIT000101661|VEGA:OTTHUMP00000160798
0.8799	SP_Chymo-Hepsin.002403.02	38.53	Q.n[89.01]QALQQSTTAK[156.13]L.R	IPI:IPI00329536.1|SWISS-PROT:Q15075|TREMBL:Q05D76|ENSEMBL:ENSP00000317955|REFSEQ:NP_003557|H-INV:HIT000323697|VEGA:OTTHUMP00000168725
0.8808	SP_Chymo-Hepsin.001882.02	25.13	R.n[89.01]K[156.13]NK[156.13]ESK[156.13]DPADETEAD.-	IPI:IPI00479997.4|SWISS-PROT:P16949|TREMBL:A2A2D1;Q96CE4|ENSEMBL:ENSP00000236291;ENSP00000350531;ENSP00000363409|REFSEQ:NP_005554;NP_981944;NP_981946|H-INV:HIT000191296|VEGA:OTTHUMP00000008527;OTTHUMP00000008528;OTTHUMP00000008530;OTTHUMP00000045295
0.8813	SP_Chymo-Hepsin.006569.02	29.31	R.n[89.01]K[156.13]EASDPQPEEADGGLK[156.13]SW.R	IPI:IPI00005969.3|SWISS-PROT:P52907|ENSEMBL:ENSP00000263168|REFSEQ:NP_006126|H-INV:HIT000057385|VEGA:OTTHUMP00000013512;OTTHUMP00000059269
0.8819	SP_Chymo-Hepsin.009927.02	20	R.n[89.01]NIIHGSDSVK[156.13]SAEK[156.13]EISLW.F	IPI:IPI00026260.1|SWISS-PROT:P22392|TREMBL:Q6FHN3|ENSEMBL:ENSP00000312446|REFSEQ:NP_001018147;NP_001018148;NP_001018149;NP_002503|VEGA:OTTHUMP00000174267;OTTHUMP00000174268;OTTHUMP00000174269;OTTHUMP00000174270;OTTHUMP00000174272;OTTHUMP00000174727;OTTHUMP00000174728;OTTHUMP00000174774;OTTHUMP00000174775;OTTHUMP00000174776;OTTHUMP00000183309;OTTHUMP00000183311;OTTHUMP00000183312;OTTHUMP00000183313
0.8826	SP_Chymo-Hepsin.008469.02	28.48	R.n[89.01]TNEK[156.13]VELQELNDRF.A	IPI:IPI00418471.6|SWISS-PROT:P08670|TREMBL:Q53HU8;Q548L2|ENSEMBL:ENSP00000224237|REFSEQ:NP_003371|H-INV:HIT000262376|VEGA:OTTHUMP00000019224;OTTHUMP00000045194
0.8827	SP_Chymo-Hepsin.009038.02	24.63	R.n[89.01]K[156.13]EVK[156.13]GDLENAFL.N	IPI:IPI00334627.3|ENSEMBL:ENSP00000329640;ENSP00000368744|H-INV:HIT000196047|VEGA:OTTHUMP00000000459
0.884	SP_Chymo-Hepsin.004116.02	25.19	R.n[89.01]GK[156.13]K[156.13]GAVAEDGDEL.R	IPI:IPI00215911.3|SWISS-PROT:P27695|TREMBL:Q5TZP7|ENSEMBL:ENSP00000216714|REFSEQ:NP_001632;NP_542379;NP_542380|H-INV:HIT000023418|VEGA:OTTHUMP00000066152;OTTHUMP00000163988;OTTHUMP00000163989
0.8847	SP_Chymo-Hepsin.002622.02	29.1	L.n[89.01]EPHPPQPEPQP.P	IPI00877995
0.8885	SP_Chymo-Hepsin.005879.02	46.83	R.n[89.01]K[156.13]VSQPIEGHAASF.A	IPI:IPI00024067.4|SWISS-PROT:Q00610-1|TREMBL:Q49AL0|ENSEMBL:ENSP00000269122|REFSEQ:NP_004850|H-INV:HIT000054067|VEGA:OTTHUMP00000096247;OTTHUMP00000165784;OTTHUMP00000181743
0.8888	SP_Chymo-Hepsin.005541.02	30.54	H.n[89.01]HLTGEFEK[156.13]K[156.13]Y.V	IPI:IPI00044779.2|TREMBL:Q0EFC9;Q96QB7|ENSEMBL:ENSP00000338998;ENSP00000372944
0.8891	SP_Chymo-Hepsin.010664.02	31.79	R.n[89.01]EK[156.13]MTQIMFETF.N	IPI:IPI00008603.1|SWISS-PROT:P62736|ENSEMBL:ENSP00000224784;ENSP00000360954|REFSEQ:NP_001604|H-INV:HIT000269810|VEGA:OTTHUMP00000020042;OTTHUMP00000059642
0.8895	SP_Chymo-Hepsin.005648.02	30.16	R.n[89.01]SHAAK[156.13]C[160.03]PDIATQL.A	IPI:IPI00010706.1|SWISS-PROT:P48637|TREMBL:Q8TDA8|ENSEMBL:ENSP00000216951|REFSEQ:NP_000169|H-INV:HIT000033538|VEGA:OTTHUMP00000030711;OTTHUMP00000030718
0.8923	SP_Chymo-Hepsin.007936.02	46.25	R.n[89.01]TK[156.13]AEEPSDLIGPEAPK[156.13]TL.T	IPI:IPI00296934.3|SWISS-PROT:Q8N5F7|TREMBL:A0PJ73;Q05D22|ENSEMBL:ENSP00000360464|REFSEQ:NP_078804|H-INV:HIT000027030|VEGA:OTTHUMP00000023926;OTTHUMP00000062763
0.8924	SP_Chymo-Hepsin.005343.02	32.44	R.n[89.01]NAVIVAK[156.13]SPASAK[156.13].-	IPI:IPI00795423.1|VEGA:OTTHUMP00000065717
0.8929	SP_Chymo-Hepsin.009700.02	27.2	R.n[89.01]GPK[156.13]VDIK[156.13]APDVEGQGLDW.S	IPI:IPI00021812.1|SWISS-PROT:Q09666|TREMBL:Q13727;Q6ZQN2;Q8N274|ENSEMBL:ENSP00000367263|H-INV:HIT000020201
0.8932	SP_Chymo-Hepsin.009292.02	45.77	R.n[89.01]IVAPGK[156.13]GILAADESTGSIAK[156.13]RL.Q	IPI:IPI00465439.5|SWISS-PROT:P04075|TREMBL:Q6FI10;Q9UCN2|ENSEMBL:ENSP00000336927|REFSEQ:NP_000025;NP_908930;NP_908932|H-INV:HIT000031868|VEGA:OTTHUMP00000041783;OTTHUMP00000041786;OTTHUMP00000041787;OTTHUMP00000041789;OTTHUMP00000080131;OTTHUMP00000080132;OTTHUMP00000080133;OTTHUMP00000162983
0.8944	SP_Chymo-Hepsin.005772.02	24.9	R.n[89.01]K[156.13]HIMGQNVADY.M	IPI:IPI00000494.6|SWISS-PROT:P46777|TREMBL:A2RUM7;Q32LZ3;Q59GX9;Q9BUV4|ENSEMBL:ENSP00000359345|REFSEQ:NP_000960|H-INV:HIT000291718|VEGA:OTTHUMP00000012584;OTTHUMP00000058881
0.8949	SP_Chymo-Hepsin.007995.02	27.14	R.n[89.01]AGK[156.13]SSGSGAGK[156.13]GAVSAEQVIAGF.N	IPI:IPI00006052.3|SWISS-PROT:Q9UHV9|TREMBL:Q5SY55|ENSEMBL:ENSP00000356989|REFSEQ:NP_036526|H-INV:HIT000035827|VEGA:OTTHUMP00000029707;OTTHUMP00000060263
0.8962	SP_Chymo-Hepsin.010371.02	26.96	R.n[89.01]SNTPILVDGK[156.13]DVMPEVNK[156.13]VL.D	IPI:IPI00027497.5|SWISS-PROT:P06744|TREMBL:Q9BRD3|ENSEMBL:ENSP00000348877|REFSEQ:NP_000166|H-INV:HIT000049155|VEGA:OTTHUMP00000068114;OTTHUMP00000076759
0.8964	SP_Chymo-Hepsin.008759.02	41.45	R.n[89.01]SIGAAAK[156.13]SQVISNAK[156.13]NTVQGF.K	IPI:IPI00002966.1|SWISS-PROT:P34932|TREMBL:O14992;Q2TAL4;Q59GF8;Q7KYN0|ENSEMBL:ENSP00000302961|H-INV:HIT000058763|VEGA:OTTHUMP00000159262
0.898	SP_Chymo-Hepsin.010427.02	24.14	R.n[89.01]GLTSVINQK[156.13]LK[156.13]DDEVAQL.K	IPI:IPI00219217.3|SWISS-PROT:P07195|TREMBL:Q5U077|ENSEMBL:ENSP00000229319|REFSEQ:NP_002291|H-INV:HIT000037014|VEGA:OTTHUMP00000082412;OTTHUMP00000082413;OTTHUMP00000165228;OTTHUMP00000165229;OTTHUMP00000166897
0.8986	SP_Chymo-Hepsin.008068.02	22.05	R.n[89.01]TGLIK[156.13]GSGTAEVELK[156.13]K[156.13]GATL.K	IPI:IPI00220644.8|SWISS-PROT:P14618-2|ENSEMBL:ENSP00000373742;ENSP00000373743;ENSP00000373745|REFSEQ:NP_872270;NP_872271|VEGA:OTTHUMP00000043776;OTTHUMP00000043777;OTTHUMP00000176445
0.9127	SP_Chymo-Hepsin.008260.02	33.19	R.n[89.01]K[156.13]NVLGHMQQGGSPTPF.D	IPI:IPI00219585.4|SWISS-PROT:P08237-2|TREMBL:Q96I60|VEGA:OTTHUMP00000167272
0.9128	SP_Chymo-Hepsin.006341.02	28.71	R.n[89.01]K[156.13]AQC[160.03]PIVERL.T	IPI:IPI00008433.4|SWISS-PROT:P46782|TREMBL:Q53G25|ENSEMBL:ENSP00000196551|REFSEQ:NP_001000|H-INV:HIT000089748|VEGA:OTTHUMP00000070889;OTTHUMP00000077991
0.9152	SP_Chymo-Hepsin.004624.02	28.79	R.n[89.01]K[156.13]VC[160.03]GDSDK[156.13]GF.V	IPI:IPI00027626.3|SWISS-PROT:P40227|TREMBL:A1JUI8;Q59ET3|ENSEMBL:ENSP00000275603|REFSEQ:NP_001753|H-INV:HIT000078722|VEGA:OTTHUMP00000024460;OTTHUMP00000067820;OTTHUMP00000159736
0.9152	SP_Chymo-Hepsin.008777.02	29.17	-.n[89.01]IIGLK[156.13]PEGVPR.I	IPI00946024
0.9159	SP_Chymo-Hepsin.009455.02	28.88	R.n[89.01]GAK[156.13]AEEILEK[156.13]GL.K	IPI:IPI00376798.3|SWISS-PROT:P62913-1|TREMBL:Q08ES8;Q5VVD0|ENSEMBL:ENSP00000363676|REFSEQ:NP_000966|H-INV:HIT000191669|VEGA:OTTHUMP00000002956;OTTHUMP00000044851
0.9212	SP_Chymo-Hepsin.003206.02	29.51	R.n[89.01]K[156.13]AAK[156.13]EAAAATS.-	IPI:IPI00479905.5|SWISS-PROT:O96000|ENSEMBL:ENSP00000268668|REFSEQ:NP_004539|H-INV:HIT000068144|VEGA:OTTHUMP00000081280;OTTHUMP00000107367;OTTHUMP00000158897
0.9271	SP_Chymo-Hepsin.001221.03	34.35	L.n[89.01]GK[156.13]GGNEESTK[156.13]TGNAGSR.L	IPI:IPI00218733.5|ENSEMBL:ENSP00000270142
0.9302	SP_Chymo-Hepsin.003489.02	29.65	R.n[89.01]SAPGGGSK[156.13]VPQK[156.13]K[156.13]VK[156.13]L.A	IPI:IPI00220740.1|SWISS-PROT:P06748-2|ENSEMBL:ENSP00000341168|REFSEQ:NP_954654|VEGA:OTTHUMP00000161025
0.9313	SP_Chymo-Hepsin.010608.02	29.82	R.n[89.01]ENLISALEEAK[156.13]K[156.13]GL.A	IPI:IPI00025273.1|SWISS-PROT:P22102-1|TREMBL:Q15374;Q3B7A7;Q59HH3;Q71VH3|ENSEMBL:ENSP00000290230;ENSP00000371236;ENSP00000371253;ENSP00000371261|REFSEQ:NP_000810|H-INV:HIT000321881|VEGA:OTTHUMP00000062857;OTTHUMP00000068280;OTTHUMP00000068281;OTTHUMP00000068337
0.9396	SP_Chymo-Hepsin.006072.02	30.53	R.n[89.01]RSPSK[156.13]PLPEVTDEY.K	IPI:IPI00009032.1|SWISS-PROT:P05455|TREMBL:Q14730;Q15367;Q2F832;Q53XJ4;Q9UMH5;Q9UMH6;Q9UMH7|ENSEMBL:ENSP00000260956|REFSEQ:NP_003133|H-INV:HIT000288232|VEGA:OTTHUMP00000163067
0.94	SP_Chymo-Hepsin.005822.02	30.33	R.n[89.01]GAQDVAGGSNPGAHNPSANL.A	IPI:IPI00020729.1|TREMBL:O14654|ENSEMBL:ENSP00000247066;ENSP00000361202|REFSEQ:NP_003595|H-INV:HIT000061907|VEGA:OTTHUMP00000023837;OTTHUMP00000062900
0.9418	SP_Chymo-Hepsin.005868.02	30.38	R.n[89.01]DGQVINETSQHHDDLE.-	IPI:IPI00418471.6|SWISS-PROT:P08670|TREMBL:Q53HU8;Q548L2|ENSEMBL:ENSP00000224237|REFSEQ:NP_003371|H-INV:HIT000262376|VEGA:OTTHUMP00000019224;OTTHUMP00000045194
0.9442	SP_Chymo-Hepsin.009178.02	30.99	R.n[89.01]YYPTEDVPRK[156.13]LL.S	IPI:IPI00329389.8|SWISS-PROT:Q02878|TREMBL:Q8N5Z7|ENSEMBL:ENSP00000202773|REFSEQ:NP_000961;NP_001019833|H-INV:HIT000031725|VEGA:OTTHUMP00000082923;OTTHUMP00000082924;OTTHUMP00000169279;OTTHUMP00000169280
0.9442	SP_Chymo-Hepsin.007871.02	30.9	R.n[89.01]IAK[156.13]AVNEK[156.13]SC[160.03]NC[160.03]LL.L	IPI:IPI00465248.5|SWISS-PROT:P06733-1|TREMBL:Q53FT9;Q53HR3;Q96GV1;Q9BT62;Q9UCH6|ENSEMBL:ENSP00000234590;ENSP00000351745|REFSEQ:NP_001419|H-INV:HIT000270987|VEGA:OTTHUMP00000001706;OTTHUMP00000044281
0.9458	SP_Chymo-Hepsin.010635.02	35	R.n[89.01]GYPTIK[156.13]FF.R	IPI:IPI00010796.1|SWISS-PROT:P07237|TREMBL:Q96C96|ENSEMBL:ENSP00000327801|REFSEQ:NP_000909|H-INV:HIT000040847|VEGA:OTTHUMP00000182660
0.9497	SP_Chymo-Hepsin.010437.03	36.6	R.n[89.01]K[156.13]GVITVK[156.13]DGK[156.13]TLNDELEIIEGMK[156.13]F.D	IPI:IPI00784154.1|SWISS-PROT:P10809|TREMBL:Q53QD5|ENSEMBL:ENSP00000373618;ENSP00000373619;ENSP00000373620|REFSEQ:NP_002147;NP_955472|H-INV:HIT000031088|VEGA:OTTHUMP00000068935
0.9564	SP_Chymo-Hepsin.004002.02	32.18	R.n[89.01]HRGQAAQPEPSTGF.T	IPI:IPI00027773.3|SWISS-PROT:Q9BVT8|TREMBL:Q53AQ2|ENSEMBL:ENSP00000297533|REFSEQ:NP_113622|H-INV:HIT000030015|VEGA:OTTHUMP00000025556
0.9565	SP_Chymo-Hepsin.006884.02	31.85	R.n[89.01]K[156.13]PTDGASSSNC[160.03]VTDISHL.V	IPI:IPI00179953.2|SWISS-PROT:P49321-1|TREMBL:Q6PJY7;Q9P1N1|ENSEMBL:ENSP00000255120|REFSEQ:NP_002473|H-INV:HIT000034803|VEGA:OTTHUMP00000009513;OTTHUMP00000046445
0.9583	SP_Chymo-Hepsin.010552.02	33.62	R.n[89.01]LIGDAAK[156.13]NQLTSNPENTVF.D	IPI:IPI00003362.2|SWISS-PROT:P11021|TREMBL:Q2KHP4|ENSEMBL:ENSP00000324173|REFSEQ:NP_005338|H-INV:HIT000038771|VEGA:OTTHUMP00000022124;OTTHUMP00000022125
0.9613	SP_Chymo-Hepsin.008402.02	32.83	R.n[89.01]K[156.13]PK[156.13]ILEEGPF.H	IPI:IPI00171044.8|SWISS-PROT:Q7Z7L1|ENSEMBL:ENSP00000312402|REFSEQ:NP_689483|H-INV:HIT000017108|VEGA:OTTHUMP00000163875;OTTHUMP00000163876;OTTHUMP00000181093;OTTHUMP00000181094
0.9636	SP_Chymo-Hepsin.005217.02	33.95	R.n[89.01]QLEDGDQPESK[156.13]K[156.13]L.A	IPI:IPI00479786.3|TREMBL:Q59EZ9;Q5U4P6|ENSEMBL:ENSP00000201886|REFSEQ:NP_003676|H-INV:HIT000266093|VEGA:OTTHUMP00000066904;OTTHUMP00000077049
0.9653	SP_Chymo-Hepsin.005857.02	35.82	R.n[89.01]AK[156.13]NK[156.13]DVLQAETSQQL.C	IPI:IPI00258833.1|TREMBL:Q5QTQ6;Q9BUY3|ENSEMBL:ENSP00000347230|REFSEQ:NP_067072|VEGA:OTTHUMP00000028250;OTTHUMP00000178808
0.9655	SP_Chymo-Hepsin.010400.02	44.4	R.n[89.01]AAASK[156.13]LGEFAK[156.13]VL.E	IPI:IPI00168184.8|TREMBL:Q8NB89|VEGA:OTTHUMP00000174393
0.9657	SP_Chymo-Hepsin.007283.02	33.87	R.n[89.01]IAESNHIK[156.13]L.S	IPI:IPI00013808.1|SWISS-PROT:O43707|TREMBL:Q96BG6|ENSEMBL:ENSP00000252699|REFSEQ:NP_004915|H-INV:HIT000032172|VEGA:OTTHUMP00000068272;OTTHUMP00000076071;OTTHUMP00000174445
0.9663	SP_Chymo-Hepsin.008090.02	39.21	R.n[89.01]K[156.13]VEK[156.13]DTMSDQALEAL.S	IPI:IPI00220857.3|SWISS-PROT:P20810-2|ENSEMBL:ENSP00000343421|REFSEQ:NP_001035910|VEGA:OTTHUMP00000179127
0.9674	SP_Chymo-Hepsin.006881.02	34.8	R.n[89.01]GTGIVSAPVPK[156.13]K[156.13]L.L	IPI:IPI00013485.3|SWISS-PROT:P15880|TREMBL:O60249;Q3KQT6;Q6IPX5;Q8J014;Q8N5L9;Q8NI62;Q9BSW5|ENSEMBL:ENSP00000341885|REFSEQ:NP_002943|H-INV:HIT000089223;HIT000262212|VEGA:OTTHUMP00000081455;OTTHUMP00000158896
0.9712	SP_Chymo-Hepsin.007994.02	33.46	R.n[89.01]GVGIK[156.13]STPVTVVLPDTK[156.13]GK[156.13]SY.L	IPI:IPI00003519.1|SWISS-PROT:Q15029|TREMBL:Q6IBM8;Q8IXJ3|ENSEMBL:ENSP00000262414|REFSEQ:NP_004238|H-INV:HIT000042172|VEGA:OTTHUMP00000181883
0.9718	SP_Chymo-Hepsin.010562.02	37.84	R.n[89.01]LIGDAAK[156.13]NQVALNPQNTVF.D	IPI:IPI00304925.4|SWISS-PROT:P08107|TREMBL:Q59EJ3|H-INV:HIT000283007|VEGA:OTTHUMP00000014653
0.9726	SP_Chymo-Hepsin.006542.02	34.44	R.n[89.01]K[156.13]ISSDLDGHPVPK[156.13]QAF.T	IPI:IPI00643920.2|SWISS-PROT:P29401|ENSEMBL:ENSP00000296289|REFSEQ:NP_001055|H-INV:HIT000055895|VEGA:OTTHUMP00000171590
0.9739	SP_Chymo-Hepsin.007708.02	40.58	R.n[89.01]RPHDYQPLPGMSENPSVY.V	IPI:IPI00031556.7|SWISS-PROT:P26368|ENSEMBL:ENSP00000307863|VEGA:OTTHUMP00000078216
0.9766	SP_Chymo-Hepsin.008366.02	35.23	R.n[89.01]GPK[156.13]VDVSAPDVEAHGPEW.N	IPI:IPI00021812.1|SWISS-PROT:Q09666|TREMBL:Q13727;Q6ZQN2;Q8N274|ENSEMBL:ENSP00000367263|H-INV:HIT000020201
0.9786	SP_Chymo-Hepsin.003952.02	37.12	R.n[89.01]AK[156.13]HTQENC[160.03]ETW.G	IPI:IPI00290770.3|TREMBL:Q5SZY0|ENSEMBL:ENSP00000295688|REFSEQ:NP_001008883|VEGA:OTTHUMP00000025736;OTTHUMP00000067800
0.9805	SP_Chymo-Hepsin.004278.03	44.78	R.n[89.01]K[156.13]AMEAVAAQGK[156.13]AK[156.13]K[156.13].-	IPI:IPI00453476.2|ENSEMBL:ENSP00000348237|REFSEQ:XP_933498
0.9806	SP_Chymo-Hepsin.007589.02	43.51	R.n[89.01]K[156.13]NPDSQYGELIEK[156.13]Y.I	IPI:IPI00219953.5|SWISS-PROT:P30085|ENSEMBL:ENSP00000360939|REFSEQ:NP_057392|H-INV:HIT000065685|VEGA:OTTHUMP00000009565;OTTHUMP00000046609
0.9811	SP_Chymo-Hepsin.010539.02	40.92	R.n[89.01]VSAVK[156.13]ADLGK[156.13]IVL.T	IPI:IPI00297982.7|SWISS-PROT:P41091|TREMBL:Q2VIR3;Q53HK3|ENSEMBL:ENSP00000253039|REFSEQ:NP_001406|H-INV:HIT000038713|VEGA:OTTHUMP00000023076;OTTHUMP00000061475
0.9821	SP_Chymo-Hepsin.007092.02	37.32	R.n[89.01]GGENVK[156.13]AINQQTGAF.V	IPI:IPI00479786.3|TREMBL:Q59EZ9;Q5U4P6|ENSEMBL:ENSP00000201886|REFSEQ:NP_003676|H-INV:HIT000266093|VEGA:OTTHUMP00000066904;OTTHUMP00000077049
0.9863	SP_Chymo-Hepsin.010414.02	38.39	R.n[89.01]RPQTPK[156.13]EEAQALEDLTGF.K	IPI:IPI00004233.2|SWISS-PROT:P46013-1|ENSEMBL:ENSP00000357643|VEGA:OTTHUMP00000020739;OTTHUMP00000046646
0.9867	SP_Chymo-Hepsin.010065.02	38.47	R.n[89.01]GQK[156.13]VLDSGAPIK[156.13]IPVGPETL.G	IPI:IPI00303476.1|SWISS-PROT:P06576|TREMBL:Q0QEN7|ENSEMBL:ENSP00000262030|REFSEQ:NP_001677|H-INV:HIT000279396|VEGA:OTTHUMP00000041611;OTTHUMP00000168049
0.9871	SP_Chymo-Hepsin.010510.02	42.94	R.n[89.01]SATK[156.13]VTADVINAAEK[156.13]L.Q	IPI:IPI00011200.5|SWISS-PROT:O43175|ENSEMBL:ENSP00000358417|REFSEQ:NP_006614|H-INV:HIT000035203|VEGA:OTTHUMP00000013926;OTTHUMP00000059532
0.9886	SP_Chymo-Hepsin.002223.02	47.02	R.n[89.01]K[156.13]SAPATGGVK[156.13]K[156.13]PHRY.R	IPI:IPI00171611.7|SWISS-PROT:Q71DI3|TREMBL:A2BDF6|ENSEMBL:ENSP00000333277;ENSP00000358154;ENSP00000358160;ENSP00000358161|REFSEQ:NP_001005464;NP_066403|H-INV:HIT000037178|VEGA:OTTHUMP00000013917;OTTHUMP00000013919;OTTHUMP00000014041;OTTHUMP00000059736
0.9898	SP_Chymo-Hepsin.007428.02	51.53	R.n[89.01]C[160.03]RDDSFFGETSHNY.H	IPI:IPI00017297.1|SWISS-PROT:P43243|TREMBL:Q5CZA7;Q68D11;Q9H4N1|ENSEMBL:ENSP00000354346|REFSEQ:NP_061322;NP_954659|H-INV:HIT000000448|VEGA:OTTHUMP00000159532
0.9902	SP_Chymo-Hepsin.002821.02	44.76	R.n[89.01]AK[156.13]EAAEQDVEK[156.13]K[156.13]K[156.13].-	IPI:IPI00397611.2|ENSEMBL:ENSP00000346623|REFSEQ:XP_371023;XP_947268|VEGA:OTTHUMP00000183269
0.9906	SP_Chymo-Hepsin.010593.02	63.26	R.n[89.01]VVDLMAHMASK[156.13]E.-	IPI:IPI00219018.7|SWISS-PROT:P04406|TREMBL:Q2TSD0;Q53X65|ENSEMBL:ENSP00000229239|REFSEQ:NP_002037|H-INV:HIT000279789|VEGA:OTTHUMP00000082434;OTTHUMP00000082435;OTTHUMP00000082436;OTTHUMP00000166331;OTTHUMP00000174430;OTTHUMP00000174431;OTTHUMP00000174432
0.9907	SP_Chymo-Hepsin.007661.02	41.29	R.n[89.01]GK[156.13]TVPEELVK[156.13]PEELSK[156.13]Y.R	IPI:IPI00004968.1|SWISS-PROT:Q9UMS4|ENSEMBL:ENSP00000227524|REFSEQ:NP_055317|H-INV:HIT000244630
0.9914	SP_Chymo-Hepsin.004287.02	57.42	R.n[89.01]K[156.13]AMEAVAAQGK[156.13]AK[156.13]K[156.13].-	IPI:IPI00453476.2|ENSEMBL:ENSP00000348237|REFSEQ:XP_933498
0.9915	SP_Chymo-Hepsin.004716.02	43.03	R.n[89.01]VHGPGIQSGTTNK[156.13]PNK[156.13]F.T	IPI:IPI00302592.2|TREMBL:Q5HY53;Q60FE6;Q6NXF2;Q8TES4|ENSEMBL:ENSP00000349183;ENSP00000353467|REFSEQ:NP_001447|VEGA:OTTHUMP00000024320
0.992	SP_Chymo-Hepsin.001818.02	43.1	R.n[89.01]GTAK[156.13]ANVGAGK[156.13]K[156.13].-	IPI00847986
0.9932	SP_Chymo-Hepsin.007478.03	48.22	R.n[89.01]RAEAEK[156.13]QLQQAQAAGAEQEVEK[156.13]F.T	IPI:IPI00026215.1|SWISS-PROT:P39748|TREMBL:Q6FHX6|ENSEMBL:ENSP00000305480|REFSEQ:NP_004102|H-INV:HIT000029517
0.9938	SP_Chymo-Hepsin.007002.02	45.02	R.n[89.01]K[156.13]AVIVK[156.13]NIDDGTSDRPY.S	IPI:IPI00219155.5|SWISS-PROT:P61353|ENSEMBL:ENSP00000253788|REFSEQ:NP_000979|H-INV:HIT000033111|VEGA:OTTHUMP00000181240;OTTHUMP00000181241
0.9957	SP_Chymo-Hepsin.006138.02	54.17	R.n[89.01]GQGAPAREPIISSEEQK[156.13]QL.M	IPI:IPI00025710.1|SWISS-PROT:P57076|TREMBL:Q53FH0|ENSEMBL:ENSP00000290155;ENSP00000348900|REFSEQ:NP_067077|H-INV:HIT000023407|VEGA:OTTHUMP00000062909;OTTHUMP00000067400
0.9959	SP_Chymo-Hepsin.005275.02	50.02	R.n[89.01]RPAEGPPTNPPAPGGGSSSSK[156.13]AF.Q	IPI:IPI00217661.4|SWISS-PROT:Q8IY67-2|ENSEMBL:ENSP00000293677|REFSEQ:NP_597709|H-INV:HIT000094889|VEGA:OTTHUMP00000077954

## Sheet: table_S8_hepsin_GluC
Table S8. List of all 109 unique peptides identified using Mascot and X! Tandem by the addition of recombinant hepsin to HEK293 cell proteomes digested with GluC. Data were analyzed as described in Material and Methods.
probability	spectrum	ion score	peptide	protein
0.7122	SP_GlucC-Hepsin.008116.02	42.33	A.n[89.01]K[156.13]VVELK[156.13]NLE.L	IPI:IPI00306159.7|SWISS-PROT:Q9BV79|ENSEMBL:ENSP00000263702|REFSEQ:NP_057095|H-INV:HIT000305332|VEGA:OTTHUMP00000065098;OTTHUMP00000065105
0.7159	SP_GlucC-Hepsin.001547.02	24.88	R.n[89.01]GGHIAK[156.13]DC[160.03]K[156.13]EPK[156.13]RE.R	IPI:IPI00430812.4|SWISS-PROT:P62633-1|TREMBL:Q5U0E9|ENSEMBL:ENSP00000303844|VEGA:OTTHUMP00000172760
0.7221	SP_GlucC-Hepsin.005900.02	19.94	R.n[89.01]RHPYFYAPE.L	IPI:IPI00022434.3|TREMBL:Q56G89|ENSEMBL:ENSP00000370290
0.7222	SP_GlucC-Hepsin.010382.02	23.15	R.n[89.01]LIGDAAK[156.13]NQVALNPQNTVFD.A	IPI:IPI00304925.4|SWISS-PROT:P08107|TREMBL:Q59EJ3|H-INV:HIT000283007|VEGA:OTTHUMP00000014653
0.7255	SP_GlucC-Hepsin.010379.02	19.81	R.n[89.01]VFVSPLAK[156.13]K[156.13]LAVE.K	IPI:IPI00021338.1|SWISS-PROT:P10515
0.7263	SP_GlucC-Hepsin.002940.02	22.82	E.n[89.01]EGDGLPVG.V	IPI00938365_UNMAPPED
0.7305	SP_GlucC-Hepsin.010443.02	36.57	R.n[89.01]RFPVAPLIPYPLITK[156.13]E.D	IPI:IPI00004273.6|SWISS-PROT:P49756|TREMBL:A0PJL9;Q16083;Q2TA72;Q5XJ17;Q6P665;Q9H6A1|ENSEMBL:ENSP00000261973|REFSEQ:NP_067062|H-INV:HIT000055763|VEGA:OTTHUMP00000028087
0.7333	SP_GlucC-Hepsin.001912.02	31.12	R.n[89.01]REPHPAEAE.K	IPI:IPI00292940.2|SWISS-PROT:Q9P2K5-4
0.7346	SP_GlucC-Hepsin.003944.02	25.22	R.n[89.01]SPAK[156.13]TIAPQNAPRDE.S	IPI:IPI00006079.1|SWISS-PROT:Q9NYF8-1|TREMBL:A2RU75;Q6DCA8|ENSEMBL:ENSP00000031135|REFSEQ:NP_055554|H-INV:HIT000042301|VEGA:OTTHUMP00000040220
0.7356	SP_GlucC-Hepsin.001652.02	23.11	R.n[89.01]GTAK[156.13]ANVGAGK[156.13]K[156.13]PK[156.13]E.-	IPI:IPI00029750.1|SWISS-PROT:P62847-1|TREMBL:Q5T0P7;Q7Z3D1|ENSEMBL:ENSP00000361435|REFSEQ:NP_001017|VEGA:OTTHUMP00000019919;OTTHUMP00000060190
0.7391	SP_GlucC-Hepsin.010125.02	23.06	R.n[89.01]LSQLK[156.13]QLLK[156.13]K[156.13]E.W	IPI:IPI00060627.2|SWISS-PROT:Q96CT7|ENSEMBL:ENSP00000262801|REFSEQ:NP_612451|H-INV:HIT000036420|VEGA:OTTHUMP00000067765;OTTHUMP00000077229
0.7408	SP_GlucC-Hepsin.010441.02	35.96	E.n[89.01]ALAFALAIFII.L	IPI:IPI00169236.1|TREMBL:Q8NHA6|ENSEMBL:ENSP00000303839
0.7452	SP_GlucC-Hepsin.006113.02	20.52	R.n[89.01]GTK[156.13]VILHLK[156.13]EDQTE.Y	IPI:IPI00031523.3|TREMBL:Q14568|ENSEMBL:ENSP00000319956|H-INV:HIT000195378
0.7496	SP_GlucC-Hepsin.007694.02	27.09	R.n[89.01]LK[156.13]K[156.13]SADTLWGIQK[156.13]E.L	IPI:IPI00217966.7|SWISS-PROT:P00338-1|ENSEMBL:ENSP00000227157|REFSEQ:NP_005557|H-INV:HIT000049306|VEGA:OTTHUMP00000081810;OTTHUMP00000165205
0.7506	SP_GlucC-Hepsin.004220.02	29.98	R.n[89.01]SK[156.13]TNK[156.13]AK[156.13]TLATWATK[156.13]E.L	IPI:IPI00001639.2|SWISS-PROT:Q14974|TREMBL:Q53XN2|ENSEMBL:ENSP00000290158|REFSEQ:NP_002256|H-INV:HIT000193420|VEGA:OTTHUMP00000035030;OTTHUMP00000181581
0.7513	SP_GlucC-Hepsin.005584.02	25.25	R.n[89.01]K[156.13]NGFVVLK[156.13]GRPC[160.03]K[156.13]IVE.M	IPI:IPI00006935.3|SWISS-PROT:Q9GZV4|ENSEMBL:ENSP00000295822|REFSEQ:NP_065123|H-INV:HIT000251037|VEGA:OTTHUMP00000173587
0.7554	SP_GlucC-Hepsin.001959.02	19.08	R.n[89.01]GQHEPSK[156.13]PPPAGE.T	IPI:IPI00012199.1|TREMBL:Q9H6F5|ENSEMBL:ENSP00000227520|REFSEQ:NP_077003|H-INV:HIT000043648
0.7556	SP_GlucC-Hepsin.004593.02	23.7	R.n[89.01]RHC[160.03]GLGFSE.V	IPI:IPI00003419.1|SWISS-PROT:O00193|ENSEMBL:ENSP00000228136|REFSEQ:NP_055082|H-INV:HIT000033051
0.7569	SP_GlucC-Hepsin.005935.02	22.17	R.n[89.01]K[156.13]AGIFQSVK[156.13].-	IPI:IPI00015972.1|SWISS-PROT:P09669|ENSEMBL:ENSP00000297564|REFSEQ:NP_004365|H-INV:HIT000321356|VEGA:OTTHUMP00000096511;OTTHUMP00000178133;OTTHUMP00000178134;OTTHUMP00000178135;OTTHUMP00000178136;OTTHUMP00000178137;OTTHUMP00000178138
0.7575	SP_GlucC-Hepsin.009757.02	37.65	R.n[89.01]SSFYVNGLTLGGQK[156.13]C[160.03]SVIRD.S	IPI:IPI00216691.5|SWISS-PROT:P07737|TREMBL:Q53Y44|ENSEMBL:ENSP00000225655;ENSP00000370747|REFSEQ:NP_005013|H-INV:HIT000272364|VEGA:OTTHUMP00000125244;OTTHUMP00000183074
0.7595	SP_GlucC-Hepsin.002814.02	21.42	E.n[89.01]GTK[156.13]AVTK[156.13]YTSSK[156.13].-	IPI:IPI00003935.6|SWISS-PROT:Q16778|TREMBL:A3KMC7|ENSEMBL:ENSP00000336417;ENSP00000358151|REFSEQ:NP_003519|H-INV:HIT000263353|VEGA:OTTHUMP00000013920;OTTHUMP00000059782,IPI:IPI00018534.4|SWISS-PROT:Q99880|ENSEMBL:ENSP00000330559;ENSP00000366618|REFSEQ:NP_003510|VEGA:OTTHUMP00000016184;OTTHUMP00000039499,IPI:IPI00020101.9|SWISS-PROT:P62807|ENSEMBL:ENSP00000303408;ENSP00000321744;ENSP00000342886;EN…
0.7614	SP_GlucC-Hepsin.001624.02	18.83	R.n[89.01]SQAQQPQK[156.13]E.A	IPI:IPI00410324.2|TREMBL:Q3MHD2;Q86YB1;Q96NL5|ENSEMBL:ENSP00000293406;ENSP00000318216|REFSEQ:NP_689557|H-INV:HIT000262189|VEGA:OTTHUMP00000181849
0.7623	SP_GlucC-Hepsin.002956.02	32.48	E.n[89.01]GTK[156.13]AVTK[156.13]YTSAK[156.13].-	IPI:IPI00419833.7|SWISS-PROT:O60814|ENSEMBL:ENSP00000349430|REFSEQ:NP_542160|H-INV:HIT000029983|VEGA:OTTHUMP00000016177,IPI:IPI00477495.3|SWISS-PROT:P57053|ENSEMBL:ENSP00000354403|VEGA:OTTHUMP00000062511,IPI:IPI00515061.3|SWISS-PROT:P06899|TREMBL:Q96CF4|ENSEMBL:ENSP00000244601|REFSEQ:NP_066402|H-INV:HIT000036634|VEGA:OTTHUMP00000016175,IPI:IPI00816252.1|TREMBL:A0AVI3
0.7633	SP_GlucC-Hepsin.010339.02	25.88	R.n[89.01]WFQQK[156.13]YDGIILPGK[156.13].-	IPI:IPI00376798.3|SWISS-PROT:P62913-1|TREMBL:Q08ES8;Q5VVD0|ENSEMBL:ENSP00000363676|REFSEQ:NP_000966|H-INV:HIT000191669|VEGA:OTTHUMP00000002956;OTTHUMP00000044851
0.7684	SP_GlucC-Hepsin.008552.02	22.04	M.n[89.01]PFSNSHNALK[156.13]L.R	IPI:IPI00022977.1|SWISS-PROT:P12277|TREMBL:Q6FG40|ENSEMBL:ENSP00000299198|REFSEQ:NP_001814|H-INV:HIT000034729|VEGA:OTTHUMP00000028370;OTTHUMP00000043509
0.7703	SP_GlucC-Hepsin.004426.02	22.39	R.n[89.01]K[156.13]FSK[156.13]EEPVSSGPEE.A	IPI:IPI00411937.4|SWISS-PROT:O00567|TREMBL:A0PJ92|ENSEMBL:ENSP00000370589|REFSEQ:NP_006383|H-INV:HIT000056086|VEGA:OTTHUMP00000030026;OTTHUMP00000030035
0.7741	SP_GlucC-Hepsin.004175.02	26	R.n[89.01]RLQQTQNQVDE.V	IPI:IPI00549343.3|SWISS-PROT:Q15836|TREMBL:Q6FGG2;Q9BRV4|ENSEMBL:ENSP00000054666|REFSEQ:NP_004772|H-INV:HIT000287243|VEGA:OTTHUMP00000001361;OTTHUMP00000044293
0.7743	SP_GlucC-Hepsin.003695.02	26.06	R.n[89.01]RALDDTARE.R	IPI:IPI00217975.4|SWISS-PROT:P20700|ENSEMBL:ENSP00000261366|REFSEQ:NP_005564|H-INV:HIT000195594|VEGA:OTTHUMP00000159218
0.7749	SP_GlucC-Hepsin.002186.02	23.86	R.n[89.01]GPSPAPASSPK[156.13]RE.V	IPI:IPI00303343.6|TREMBL:Q7Z5V7;Q8WVA1;Q9H7N4;Q9NR59|ENSEMBL:ENSP00000353769|REFSEQ:NP_067051|H-INV:HIT000007718|VEGA:OTTHUMP00000069942;OTTHUMP00000078112
0.7766	SP_GlucC-Hepsin.007406.02	26.16	R.n[89.01]GVSLTNHHFYDE.S	IPI:IPI00026154.2|SWISS-PROT:P14314|ENSEMBL:ENSP00000252455|REFSEQ:NP_002734|VEGA:OTTHUMP00000067259;OTTHUMP00000077862
0.7768	SP_GlucC-Hepsin.001879.02	19.15	R.n[89.01]GHAGNPRDPTDE.G	IPI:IPI00410666.1|SWISS-PROT:Q14160-3|ENSEMBL:ENSP00000349486|REFSEQ:NP_874365
0.7828	SP_GlucC-Hepsin.004707.02	24.72	E.n[89.01]VLSAK[156.13]LDSLQ.T	IPI:IPI00154451.5|SWISS-PROT:Q96T76-1|ENSEMBL:ENSP00000348097;ENSP00000359818|REFSEQ:NP_071757|H-INV:HIT000077338|VEGA:OTTHUMP00000020210;OTTHUMP00000020211;OTTHUMP00000059386
0.7846	SP_GlucC-Hepsin.002751.02	28.07	E.n[89.01]LSENTAK[216.09]IL.A	IPI:IPI00333619.4|SWISS-PROT:P51648-1|TREMBL:Q59H65;Q68D64;Q6I9T3|ENSEMBL:ENSP00000176643|REFSEQ:NP_000373|VEGA:OTTHUMP00000065799;OTTHUMP00000065801;OTTHUMP00000182566
0.7864	SP_GlucC-Hepsin.008750.02	19.43	R.n[89.01]LVTIK[156.13]QLHE.Q	IPI:IPI00220503.9|SWISS-PROT:Q13561|TREMBL:Q53H88|ENSEMBL:ENSP00000346785|REFSEQ:NP_006391|H-INV:HIT000220182|VEGA:OTTHUMP00000082840;OTTHUMP00000168260
0.7914	SP_GlucC-Hepsin.004030.02	20.72	R.n[89.01]SK[156.13]K[156.13]GK[156.13]LPIVNE.D	IPI:IPI00291510.3|SWISS-PROT:P12268|ENSEMBL:ENSP00000321584|REFSEQ:NP_000875|H-INV:HIT000032622|VEGA:OTTHUMP00000171078
0.7943	SP_GlucC-Hepsin.005227.02	23.91	R.n[89.01]K[156.13]QLISEK[156.13]PSQE.D	IPI:IPI00025729.1|SWISS-PROT:P49069|TREMBL:A1L3Y3|ENSEMBL:ENSP00000297156|REFSEQ:NP_001736|H-INV:HIT000270102|VEGA:OTTHUMP00000159378
0.7949	SP_GlucC-Hepsin.006727.02	30.94	R.n[89.01]K[156.13]IVDQIRPD.R	IPI:IPI00017617.1|SWISS-PROT:P17844|TREMBL:Q59E92;Q7Z2V5|ENSEMBL:ENSP00000225792|REFSEQ:NP_004387|H-INV:HIT000321720|VEGA:OTTHUMP00000182208
0.7959	SP_GlucC-Hepsin.001783.02	25.82	R.n[89.01]K[156.13]GSK[156.13]K[156.13]K[156.13]PVK[156.13]VEAPE.Y	IPI:IPI00554560.3|TREMBL:O43328|ENSEMBL:ENSP00000219837
0.7974	SP_GlucC-Hepsin.003655.02	22.69	R.n[89.01]HVMAK[156.13]HSSVYPTQEE.L	IPI:IPI00219330.2|SWISS-PROT:Q12906-5|REFSEQ:NP_703194|VEGA:OTTHUMP00000076859
0.7974	SP_GlucC-Hepsin.009753.02	26.64	R.n[89.01]SILK[156.13]IDDVVNTR.-	IPI:IPI00302927.6|SWISS-PROT:P50991|ENSEMBL:ENSP00000233836|REFSEQ:NP_006421|H-INV:HIT000062814|VEGA:OTTHUMP00000041008
0.7982	SP_GlucC-Hepsin.009219.02	23.95	R.n[89.01]K[156.13]QVAPLLK[156.13]SFQGE.I	IPI:IPI00026673.4|SWISS-PROT:P39880-1|ENSEMBL:ENSP00000292535|REFSEQ:NP_853530|H-INV:HIT000196306
0.8017	SP_GlucC-Hepsin.009748.02	21.29	R.n[89.01]K[156.13]GILVMNTPNGNSLSAAE.L	IPI:IPI00011200.5|SWISS-PROT:O43175|ENSEMBL:ENSP00000358417|REFSEQ:NP_006614|H-INV:HIT000035203|VEGA:OTTHUMP00000013926;OTTHUMP00000059532
0.8025	SP_GlucC-Hepsin.008853.02	21.21	R.n[89.01]GSIHDFPGFDPNQDAE.A	IPI:IPI00002459.4|ENSEMBL:ENSP00000348889|REFSEQ:NP_004024
0.8046	SP_GlucC-Hepsin.006202.02	21.4	R.n[89.01]C[160.03]PYK[156.13]DTLGPMQK[156.13]E.L	IPI:IPI00290460.3|SWISS-PROT:O75821|TREMBL:Q6IAM0|ENSEMBL:ENSP00000253108|REFSEQ:NP_003746|H-INV:HIT000033812|VEGA:OTTHUMP00000067130;OTTHUMP00000076433
0.8092	SP_GlucC-Hepsin.010337.02	19.45	E.n[89.01]K[156.13]AIEIIISALK[156.13].G	IPI:IPI00299554.3|SWISS-PROT:Q15058|TREMBL:Q14CI8;Q4G0A5;Q5T1W3|ENSEMBL:ENSP00000236917;ENSP00000356319|REFSEQ:NP_055690|H-INV:HIT000042191|VEGA:OTTHUMP00000033836;OTTHUMP00000060800
0.8102	SP_GlucC-Hepsin.002229.02	21.81	R.n[89.01]RGNVAGDSK[156.13]NDPPM[147.04]E.A	IPI:IPI00025447.8|TREMBL:Q2F837;Q504Z0;Q6IQ15;Q6P082;Q6P4C9;Q8TBL1;Q96C29;Q96CD8;Q96EB3|ENSEMBL:ENSP00000350920|H-INV:HIT000278607
0.8134	SP_GlucC-Hepsin.010469.02	45.84	R.n[89.01]K[156.13]GLIAAIC[160.03]AGPTALLAHE.I	IPI:IPI00298547.3|SWISS-PROT:Q99497|ENSEMBL:ENSP00000340278;ENSP00000366708;ENSP00000366711;ENSP00000366713|REFSEQ:NP_009193|H-INV:HIT000297741|VEGA:OTTHUMP00000001348;OTTHUMP00000001349;OTTHUMP00000001350;OTTHUMP00000001351;OTTHUMP00000044295
0.8142	SP_GlucC-Hepsin.007050.02	25.74	R.n[89.01]K[156.13]QVFGHLE.F	IPI:IPI00554560.3|TREMBL:O43328|ENSEMBL:ENSP00000219837
0.8166	SP_GlucC-Hepsin.010473.02	25.52	R.n[89.01]VIGTLLGTVDK[156.13]HSVE.V	IPI:IPI00654777.2|SWISS-PROT:O00303|TREMBL:Q6IB45|ENSEMBL:ENSP00000310040|REFSEQ:NP_003745|H-INV:HIT000018378
0.8174	SP_GlucC-Hepsin.002480.02	22.93	R.n[89.01]K[156.13]K[156.13]QK[156.13]NIK[156.13]HSGNITFDE.I	IPI:IPI00024933.3|SWISS-PROT:P30050|ENSEMBL:ENSP00000354739|REFSEQ:NP_000967|H-INV:HIT000301385|VEGA:OTTHUMP00000022186;OTTHUMP00000064361
0.8181	SP_GlucC-Hepsin.003436.02	20.91	L.n[89.01]K[156.13]PK[156.13]SITVPVE.I	IPI:IPI00025712.1|SWISS-PROT:P57077-1|ENSEMBL:ENSP00000343212|REFSEQ:NP_064537|VEGA:OTTHUMP00000063050;OTTHUMP00000096476;OTTHUMP00000096477
0.8205	SP_GlucC-Hepsin.010505.02	25.46	R.n[89.01]GDILK[156.13]VLNEE.C	IPI:IPI00021327.3|SWISS-PROT:P62993-1|TREMBL:Q6ICN0|ENSEMBL:ENSP00000339007|REFSEQ:NP_002077|H-INV:HIT000029789|VEGA:OTTHUMP00000041933;OTTHUMP00000041934;OTTHUMP00000166095;OTTHUMP00000166096;OTTHUMP00000166097;OTTHUMP00000182455
0.8222	SP_GlucC-Hepsin.009181.02	23.16	R.n[89.01]K[156.13]GSK[156.13]VGDFGDAINWPTPGE.I	IPI:IPI00185919.3|SWISS-PROT:Q6PKG0-1|ENSEMBL:ENSP00000366871|REFSEQ:NP_291029
0.8229	SP_GlucC-Hepsin.006009.02	27.34	R.n[89.01]K[156.13]SSLVTSK[156.13]LAGGQVE.-	IPI:IPI00383552.4|SWISS-PROT:O43768-1|TREMBL:Q6FHW0;Q6IAM4;Q6NUL2;Q6VUC8|ENSEMBL:ENSP00000358010|REFSEQ:NP_004427|H-INV:HIT000004455|VEGA:OTTHUMP00000032931;OTTHUMP00000043469
0.8239	SP_GlucC-Hepsin.001749.02	27.08	R.n[89.01]GK[156.13]SGAALSK[156.13]K[156.13]SK[156.13]GQVK[156.13]EE.G	IPI:IPI00449049.5|SWISS-PROT:P09874|TREMBL:Q05D33;Q5VX86;Q6PJL0;Q96P95|ENSEMBL:ENSP00000355759|REFSEQ:NP_001609|H-INV:HIT000195479|VEGA:OTTHUMP00000035663;OTTHUMP00000061192
0.8345	SP_GlucC-Hepsin.010114.02	21.8	R.n[89.01]GGSK[156.13]SLLPDFLQTPK[156.13]E.V	IPI:IPI00004859.1|SWISS-PROT:P54132|TREMBL:Q3B7X0|ENSEMBL:ENSP00000347232|REFSEQ:NP_000048|H-INV:HIT000219697|VEGA:OTTHUMP00000096329;OTTHUMP00000176677
0.8353	SP_GlucC-Hepsin.009070.02	34.22	R.n[89.01]GQSVGK[156.13]LGVLHPDVITK[156.13]FE.L	IPI:IPI00300074.3|SWISS-PROT:Q9NSD9|TREMBL:Q4ZFX1;Q57ZJ5;Q9BR63|ENSEMBL:ENSP00000281828|REFSEQ:NP_005678|H-INV:HIT000090558|VEGA:OTTHUMP00000164205
0.84	SP_GlucC-Hepsin.010312.02	56.96	R.n[89.01]LVQAFQFTDK[156.13]HGE.V	IPI:IPI00000874.1|SWISS-PROT:Q06830|ENSEMBL:ENSP00000262746;ENSP00000361152|REFSEQ:NP_002565;NP_859047;NP_859048|H-INV:HIT000050320|VEGA:OTTHUMP00000009234;OTTHUMP00000046443
0.8405	SP_GlucC-Hepsin.009285.02	18.74	R.n[89.01]VVLIGGK[156.13]PDRVVE.C	IPI:IPI00216049.1|SWISS-PROT:P61978-1|TREMBL:Q5T6W4|ENSEMBL:ENSP00000317788;ENSP00000353552;ENSP00000365439|REFSEQ:NP_112552|H-INV:HIT000036940|VEGA:OTTHUMP00000021553;OTTHUMP00000021558
0.8457	SP_GlucC-Hepsin.001289.02	51.79	R.n[89.01]QGQQQAGGDGK[156.13]TE.Q	IPI:IPI00479217.1|SWISS-PROT:Q00839-2|TREMBL:Q9UEL2|ENSEMBL:ENSP00000283179|REFSEQ:NP_004492|VEGA:OTTHUMP00000038192;OTTHUMP00000044256
0.8464	SP_GlucC-Hepsin.008972.02	19.03	R.n[89.01]GYLDK[156.13]LEPSK[156.13]ITK[156.13]FE.N	IPI:IPI00440493.2|SWISS-PROT:P25705|TREMBL:Q53XX6|ENSEMBL:ENSP00000282050|REFSEQ:NP_001001937;NP_004037|H-INV:HIT000049010|VEGA:OTTHUMP00000041988;OTTHUMP00000072923;OTTHUMP00000163475
0.8493	SP_GlucC-Hepsin.005049.02	20.26	E.n[89.01]K[156.13]K[216.09]K[156.13]VPAVPE.T	IPI:IPI00796861.1|TREMBL:O95036|ENSEMBL:ENSP00000260536|REFSEQ:XP_940386;XP_948961
0.8519	SP_GlucC-Hepsin.005602.02	17.48	R.n[89.01]RAIK[156.13]NDSVVAGGGAIE.M	IPI:IPI00018465.1|SWISS-PROT:Q99832|TREMBL:Q53HV2;Q6IBT3|ENSEMBL:ENSP00000258091|REFSEQ:NP_006420|H-INV:HIT000266185|VEGA:OTTHUMP00000041016
0.8533	SP_GlucC-Hepsin.007468.02	17.46	R.n[89.01]K[156.13]TISQLFAK[156.13]NK[156.13]E.S	IPI:IPI00163085.2|SWISS-PROT:Q4VCS5-1|ENSEMBL:ENSP00000361027;ENSP00000361030|VEGA:OTTHUMP00000037950
0.8549	SP_GlucC-Hepsin.004437.02	28.42	R.n[89.01]K[156.13]QTIDNSQGAYQE.A	IPI:IPI00018146.1|SWISS-PROT:P27348|TREMBL:Q53S41|ENSEMBL:ENSP00000238081;ENSP00000371267|REFSEQ:NP_006817|H-INV:HIT000259592|VEGA:OTTHUMP00000015730;OTTHUMP00000165887
0.8549	SP_GlucC-Hepsin.006735.02	32.56	R.n[89.01]TQGTK[156.13]IASDGLK[156.13]GRVFE.V	IPI:IPI00419880.6|SWISS-PROT:P61247|TREMBL:Q6NXR8|ENSEMBL:ENSP00000346050|REFSEQ:NP_000997|H-INV:HIT000030591
0.8556	SP_GlucC-Hepsin.006613.02	53.43	R.n[89.01]K[156.13]IQALQQQADE.A	IPI:IPI00010779.4|SWISS-PROT:P67936-1|TREMBL:Q5U0D9;Q9UCS4|ENSEMBL:ENSP00000300933|REFSEQ:NP_003281|VEGA:OTTHUMP00000067627;OTTHUMP00000078182
0.8561	SP_GlucC-Hepsin.000978.02	17.29	L.n[89.01]AK[216.09]AAVSGDE.K	IPI:IPI00642186.1|SWISS-PROT:Q96RY7|TREMBL:A2A2A8;Q9UG52|ENSEMBL:ENSP00000354895|REFSEQ:NP_055529|H-INV:HIT000000307|VEGA:OTTHUMP00000080879;OTTHUMP00000107295;OTTHUMP00000158737
0.8592	SP_GlucC-Hepsin.010164.02	21.38	R.n[89.01]YSALAK[156.13]LSE.K	IPI:IPI00337385.2|SWISS-PROT:O75400-1|ENSEMBL:ENSP00000353046|REFSEQ:XP_943607
0.8625	SP_GlucC-Hepsin.002907.02	20.72	R.n[89.01]TQSQLAK[156.13]SSRPE.F	IPI:IPI00024317.1|SWISS-PROT:Q92947-1|ENSEMBL:ENSP00000222214|REFSEQ:NP_000150|H-INV:HIT000031007|VEGA:OTTHUMP00000076731;OTTHUMP00000083186
0.8637	SP_GlucC-Hepsin.010420.02	17.15	G.n[89.01]GVLPNIQAVLLPK[156.13]K[156.13]TE.S	IPI:IPI00026272.2|SWISS-PROT:P04908;P28001|TREMBL:Q08AJ9|ENSEMBL:ENSP00000259791;ENSP00000303373;ENSP00000366985|REFSEQ:NP_003504;NP_066390|VEGA:OTTHUMP00000016137;OTTHUMP00000016155
0.866	SP_GlucC-Hepsin.002649.02	24.12	R.n[89.01]K[156.13]STLNPNAK[156.13]E.F	IPI:IPI00180154.3|ENSEMBL:ENSP00000366843
0.8675	SP_GlucC-Hepsin.007904.02	17.76	R.n[89.01]K[156.13]IHIDLPNE.Q	IPI:IPI00021926.2|SWISS-PROT:P62333|ENSEMBL:ENSP00000216407|REFSEQ:NP_002797|H-INV:HIT000032433|VEGA:OTTHUMP00000028330;OTTHUMP00000179002
0.873	SP_GlucC-Hepsin.010388.02	21.89	R.n[89.01]K[156.13]IIGDTFVK[156.13]IANE.V	IPI:IPI00029079.5|SWISS-PROT:P49915|TREMBL:Q53F90|ENSEMBL:ENSP00000295920|REFSEQ:NP_003866|H-INV:HIT000035715|VEGA:OTTHUMP00000096239;OTTHUMP00000173293
0.8758	SP_GlucC-Hepsin.001819.02	23.33	D.n[89.01]K[156.13]K[156.13]K[156.13]VLDK[156.13]C[160.03]QE.V	IPI:IPI00304925.4|SWISS-PROT:P08107|TREMBL:Q59EJ3|H-INV:HIT000283007|VEGA:OTTHUMP00000014653,IPI:IPI00647012.1|TREMBL:Q5SP16|ENSEMBL:ENSP00000364800;ENSP00000364803;ENSP00000372674;ENSP00000372675;ENSP00000372878;ENSP00000372880|VEGA:OTTHUMP00000014654;OTTHUMP00000174628;OTTHUMP00000174738,IPI:IPI00807640.1|TREMBL:Q5JQI4;Q9UQC1|ENSEMBL:ENSP00000364801;ENSP00000364802|REFSEQ:NP_005337|H-INV:HIT000…
0.8761	SP_GlucC-Hepsin.006539.02	16.91	E.n[89.01]K[156.13]APLVK[156.13]SLL.L	IPI:IPI00413266.2|SWISS-PROT:Q86XH1-1|TREMBL:Q53SG8|ENSEMBL:ENSP00000311951|REFSEQ:NP_079002
0.8778	SP_GlucC-Hepsin.010218.02	29.48	R.n[89.01]LQHTLQQVLDQREE.V	IPI:IPI00010882.3|SWISS-PROT:O00273-1|TREMBL:Q53HN4;Q5T6G6|ENSEMBL:ENSP00000366237|REFSEQ:NP_004392|H-INV:HIT000222599|VEGA:OTTHUMP00000001903;OTTHUMP00000044346
0.8822	SP_GlucC-Hepsin.001725.02	41.99	R.n[89.01]GK[156.13]SGAALSK[156.13]K[156.13]SK[156.13]GQVK[156.13]E.E	IPI:IPI00449049.5|SWISS-PROT:P09874|TREMBL:Q05D33;Q5VX86;Q6PJL0;Q96P95|ENSEMBL:ENSP00000355759|REFSEQ:NP_001609|H-INV:HIT000195479|VEGA:OTTHUMP00000035663;OTTHUMP00000061192
0.8851	SP_GlucC-Hepsin.002946.02	17.97	R.n[89.01]GGHQNNYK[156.13]PY.-	IPI:IPI00106509.2|SWISS-PROT:Q99729-4
0.8854	SP_GlucC-Hepsin.003132.02	17.35	R.n[89.01]IADNHTPK[156.13]E.L	IPI:IPI00303105.3|SWISS-PROT:P63165|ENSEMBL:ENSP00000264281|REFSEQ:NP_001005781;NP_003343|H-INV:HIT000299844;HIT000325223|VEGA:OTTHUMP00000163740
0.897	SP_GlucC-Hepsin.010565.02	18.11	R.n[89.01]RPLIDQVVQTALSE.T	IPI:IPI00024067.4|SWISS-PROT:Q00610-1|TREMBL:Q49AL0|ENSEMBL:ENSP00000269122|REFSEQ:NP_004850|H-INV:HIT000054067|VEGA:OTTHUMP00000096247;OTTHUMP00000165784;OTTHUMP00000181743
0.8984	SP_GlucC-Hepsin.010007.02	37.73	R.n[89.01]K[156.13]FVADGIFK[156.13]AE.L	IPI:IPI00011253.3|SWISS-PROT:P23396|TREMBL:Q53G83;Q6IPX9;Q9NQS8|ENSEMBL:ENSP00000278572|REFSEQ:NP_000996|H-INV:HIT000287076
0.8986	SP_GlucC-Hepsin.009734.02	22.77	R.n[89.01]TLLAK[156.13]NLPYK[156.13]VTQDE.L	IPI:IPI00444262.3|TREMBL:Q6ZS99|ENSEMBL:ENSP00000349410|H-INV:HIT000047481
0.8989	SP_GlucC-Hepsin.005490.02	31.6	R.n[89.01]GHAAFTSDPK[156.13]PTIE.V	IPI:IPI00016862.1|SWISS-PROT:P00390-1|TREMBL:Q03504|ENSEMBL:ENSP00000221130|REFSEQ:NP_000628|H-INV:HIT000263398|VEGA:OTTHUMP00000042507;OTTHUMP00000177365
0.8992	SP_GlucC-Hepsin.004596.02	22.41	R.n[89.01]HRLDLGE.D	IPI:IPI00396435.2|SWISS-PROT:O43143|ENSEMBL:ENSP00000336741|REFSEQ:NP_001349|H-INV:HIT000057958
0.9026	SP_GlucC-Hepsin.010357.02	30.72	R.n[89.01]C[160.03]K[156.13]VLISSLQDC[160.03]LHGIE.S	IPI:IPI00012998.2|SWISS-PROT:Q16630-1|ENSEMBL:ENSP00000229204|REFSEQ:NP_008938|H-INV:HIT000322864|VEGA:OTTHUMP00000168438
0.9058	SP_GlucC-Hepsin.005618.02	30.95	R.n[89.01]QVDQLTNDK[156.13]ARVE.V	IPI:IPI00418471.6|SWISS-PROT:P08670|TREMBL:Q53HU8;Q548L2|ENSEMBL:ENSP00000224237|REFSEQ:NP_003371|H-INV:HIT000262376|VEGA:OTTHUMP00000019224;OTTHUMP00000045194
0.906	SP_GlucC-Hepsin.006246.02	30.82	R.n[89.01]HQGVMVGMGQK[156.13]DSYVGDE.A	IPI:IPI00008603.1|SWISS-PROT:P62736|ENSEMBL:ENSP00000224784;ENSP00000360954|REFSEQ:NP_001604|H-INV:HIT000269810|VEGA:OTTHUMP00000020042;OTTHUMP00000059642
0.9074	SP_GlucC-Hepsin.003765.02	30.92	R.n[89.01]GGSGSHNWGTVK[156.13]DE.L	IPI:IPI00410693.3|SWISS-PROT:Q8NC51-1|TREMBL:Q5VU19|ENSEMBL:ENSP00000360034|REFSEQ:NP_001018077|VEGA:OTTHUMP00000010978;OTTHUMP00000046894
0.9081	SP_GlucC-Hepsin.005288.02	30.99	R.n[89.01]GGK[156.13]IIVGDATEK[156.13]D.A	IPI:IPI00176706.1|SWISS-PROT:Q96I25|TREMBL:Q5W009|ENSEMBL:ENSP00000369218|REFSEQ:NP_116294|H-INV:HIT000243775|VEGA:OTTHUMP00000019034;OTTHUMP00000044867
0.9153	SP_GlucC-Hepsin.003849.02	18.24	R.n[89.01]SAAYAK[156.13]K[156.13]GDYQK[156.13]AYE.D	IPI:IPI00013894.1|SWISS-PROT:P31948|TREMBL:Q5TZU9|ENSEMBL:ENSP00000305958|REFSEQ:NP_006810|H-INV:HIT000196644
0.925	SP_GlucC-Hepsin.006007.02	31.94	R.n[89.01]GQAGGK[156.13]LHIIE.V	IPI:IPI00024067.4|SWISS-PROT:Q00610-1|TREMBL:Q49AL0|ENSEMBL:ENSP00000269122|REFSEQ:NP_004850|H-INV:HIT000054067|VEGA:OTTHUMP00000096247;OTTHUMP00000165784;OTTHUMP00000181743
0.9276	SP_GlucC-Hepsin.010391.02	49.73	P.n[89.01]K[156.13]FLAALFIL.-	IPI00847761_UNMAPPED
0.9415	SP_GlucC-Hepsin.001679.02	36.43	R.n[89.01]RPENPK[156.13]PQDGK[156.13]E.T	IPI:IPI00031812.3|SWISS-PROT:P67809|TREMBL:A0JLU4;Q05D43;Q6PKI6|ENSEMBL:ENSP00000361626|REFSEQ:NP_004550|H-INV:HIT000305396|VEGA:OTTHUMP00000008731;OTTHUMP00000046517
0.9441	SP_GlucC-Hepsin.010213.02	38.29	R.n[89.01]IVAPGK[156.13]GILAADE.S	IPI:IPI00418262.4|SWISS-PROT:P09972|TREMBL:Q3SYL3;Q6FH94|ENSEMBL:ENSP00000226253|REFSEQ:NP_005156|H-INV:HIT000289368|VEGA:OTTHUMP00000041858;OTTHUMP00000041860;OTTHUMP00000163435;OTTHUMP00000163437;OTTHUMP00000181000
0.9454	SP_GlucC-Hepsin.003734.02	33.89	R.n[89.01]RAPSVANVGSHC[160.03]D.L	IPI:IPI00302592.2|TREMBL:Q5HY53;Q60FE6;Q6NXF2;Q8TES4|ENSEMBL:ENSP00000349183;ENSP00000353467|REFSEQ:NP_001447|VEGA:OTTHUMP00000024320
0.948	SP_GlucC-Hepsin.009387.02	34.31	D.n[89.01]VYK[156.13]IGGIGTVPVGRVE.T	IPI:IPI00014424.1|SWISS-PROT:Q05639|ENSEMBL:ENSP00000217182;ENSP00000298049|REFSEQ:NP_001949|H-INV:HIT000279336|VEGA:OTTHUMP00000031555;OTTHUMP00000031776,IPI:IPI00025447.8|TREMBL:Q2F837;Q504Z0;Q6IQ15;Q6P082;Q6P4C9;Q8TBL1;Q96C29;Q96CD8;Q96EB3|ENSEMBL:ENSP00000350920|H-INV:HIT000278607,IPI:IPI00396485.3|SWISS-PROT:P68104|TREMBL:Q16577;Q53G85;Q53G89;Q53GA1;Q53GE9;Q53HM9;Q53HQ7;Q53HR1;Q53HR5;Q6IPN6;…
0.9488	SP_GlucC-Hepsin.004229.02	34.49	R.n[89.01]AQQQLNSK[156.13]LQQQRE.Q	IPI:IPI00022827.1|SWISS-PROT:Q9H2G2-1|ENSEMBL:ENSP00000358770|REFSEQ:NP_055535|H-INV:HIT000075860|VEGA:OTTHUMP00000020426;OTTHUMP00000059183
0.9577	SP_GlucC-Hepsin.008665.02	35.88	R.n[89.01]TVPSTPTLVVPHRTDGFAE.A	IPI:IPI00742682.1|TREMBL:Q5SWY0;Q99968|ENSEMBL:ENSP00000356441;ENSP00000356448|REFSEQ:NP_003283|VEGA:OTTHUMP00000033584;OTTHUMP00000060711
0.9581	SP_GlucC-Hepsin.001433.02	36.07	R.n[89.01]RRPENPK[156.13]PQDGK[156.13]E.T	IPI:IPI00031812.3|SWISS-PROT:P67809|TREMBL:A0JLU4;Q05D43;Q6PKI6|ENSEMBL:ENSP00000361626|REFSEQ:NP_004550|H-INV:HIT000305396|VEGA:OTTHUMP00000008731;OTTHUMP00000046517
0.9663	SP_GlucC-Hepsin.010429.02	36.11	R.n[89.01]VTIAQGGVLPNIQAVLLPK[156.13]K[156.13]TE.S	IPI:IPI00026272.2|SWISS-PROT:P04908;P28001|TREMBL:Q08AJ9|ENSEMBL:ENSP00000259791;ENSP00000303373;ENSP00000366985|REFSEQ:NP_003504;NP_066390|VEGA:OTTHUMP00000016137;OTTHUMP00000016155
0.9762	SP_GlucC-Hepsin.001763.02	44.56	R.n[89.01]SRTPSASNDDQQE.-	IPI:IPI00013949.1|SWISS-PROT:O43765|TREMBL:Q6FIA9|ENSEMBL:ENSP00000221566|REFSEQ:NP_003012|H-INV:HIT000024034|VEGA:OTTHUMP00000066340;OTTHUMP00000078036
0.9763	SP_GlucC-Hepsin.002982.02	39.96	R.n[89.01]GSSK[156.13]SGK[156.13]LK[156.13]GDDLQAIK[156.13]K[156.13]E.L	IPI:IPI00216592.2|SWISS-PROT:P07910-2|REFSEQ:NP_001070911;NP_004491|H-INV:HIT000194445
0.978	SP_GlucC-Hepsin.006894.02	41.76	R.n[89.01]MMNGMK[156.13]LSGRE.I	IPI:IPI00171903.2|SWISS-PROT:P52272-1|TREMBL:Q59ES8;Q7KYM9|ENSEMBL:ENSP00000325376|REFSEQ:NP_005959|VEGA:OTTHUMP00000066937;OTTHUMP00000076814
0.9804	SP_GlucC-Hepsin.010407.02	42.33	R.n[89.01]K[156.13]GFLSGLLDNVK[156.13]QE.L	IPI:IPI00306516.1|SWISS-PROT:O43615|TREMBL:Q53G69;Q6AI07;Q9UPE4|ENSEMBL:ENSP00000270538|REFSEQ:NP_006342|H-INV:HIT000041873|VEGA:OTTHUMP00000067198;OTTHUMP00000078158
0.9871	SP_GlucC-Hepsin.010447.02	48.18	R.n[89.01]VVDLMAHMASK[156.13]E.-	IPI:IPI00219018.7|SWISS-PROT:P04406|TREMBL:Q2TSD0;Q53X65|ENSEMBL:ENSP00000229239|REFSEQ:NP_002037|H-INV:HIT000279789|VEGA:OTTHUMP00000082434;OTTHUMP00000082435;OTTHUMP00000082436;OTTHUMP00000166331;OTTHUMP00000174430;OTTHUMP00000174431;OTTHUMP00000174432
0.9878	SP_GlucC-Hepsin.003387.02	57.16	R.n[89.01]GQLQSHGVQARE.V	IPI:IPI00375731.1|SWISS-PROT:P98175|TREMBL:Q6PKH5;Q7Z3D7;Q9BTE4|ENSEMBL:ENSP00000366829|REFSEQ:NP_005667|H-INV:HIT000033931|VEGA:OTTHUMP00000023192;OTTHUMP00000061588
1	SP_GlucC-Hepsin.005335.03	50.64	R.n[89.01]K[156.13]NPLPPSVGVVDK[156.13]K[156.13]EE.T	IPI:IPI00410693.3|SWISS-PROT:Q8NC51-1|TREMBL:Q5VU19|ENSEMBL:ENSP00000360034|REFSEQ:NP_001018077|VEGA:OTTHUMP00000010978;OTTHUMP00000046894

## Sheet: table_S9_Matrip_3_Chymo
Table S9. List of all 98 unique peptides identified using Mascot and X! Tandem by the addition of recombinant matriptase-3 to HEK293 cell proteomes digested with chymotrypsin. Data were analyzed as described in Material and Methods.
probability	spectrum	ion score	peptide	protein
0.7001	SP_OB_CHYMOmarp3_8.004693.02	33.54	L.n[89.01]K[156.13]IDIIPNPQER.T	IPI:IPI00411633.3|TREMBL:O14942|ENSEMBL:ENSP00000341495
0.7002	SP_OB_CHYMOmarp3_8.004924.02	34.12	R.n[89.01]HPHDIIDDINSGAVEC[160.03]PAS.-	IPI:IPI00024933.3|SWISS-PROT:P30050|ENSEMBL:ENSP00000354739|REFSEQ:NP_000967|H-INV:HIT000301385|VEGA:OTTHUMP00000022186;OTTHUMP00000064361,IPI:IPI00026645.1|ENSEMBL:ENSP00000352023|REFSEQ:NP_001074327;XP_001133839;XP_001133857,IPI:IPI00455040.3|ENSEMBL:ENSP00000352315,IPI:IPI00477279.3|REFSEQ:XP_934929;XP_946436,IPI:IPI00746242.1|ENSEMBL:ENSP00000363655,IPI:IPI00787904.1|REFSEQ:XP_001133854,IPI:I…
0.7015	SP_OB_CHYMOmarp3_8.004431.02	21.81	R.n[89.01]GPGLEK[156.13]TGVAVNK[156.13]PAEF.T	IPI:IPI00302592.2|TREMBL:Q5HY53;Q60FE6;Q6NXF2;Q8TES4|ENSEMBL:ENSP00000349183;ENSP00000353467|REFSEQ:NP_001447|VEGA:OTTHUMP00000024320,IPI:IPI00333541.6|SWISS-PROT:P21333|TREMBL:Q5HY55;Q60FE5;Q8NF52|ENSEMBL:ENSP00000358866;ENSP00000358879|H-INV:HIT000321833|VEGA:OTTHUMP00000024321;OTTHUMP00000061683,IPI:IPI00644576.1|TREMBL:Q5HY54;Q86TQ3;Q96C61|ENSEMBL:ENSP00000358863;ENSP00000358876|VEGA:OTTHUMP0…
0.7046	SP_OB_CHYMOmarp3_8.004234.02	24.82	-.n[89.01]MQIPRAALL.P	IPI:IPI00003176.1|SWISS-PROT:Q92743|ENSEMBL:ENSP00000357980|REFSEQ:NP_002766|H-INV:HIT000276927|VEGA:OTTHUMP00000063514
0.7047	SP_OB_CHYMOmarp3_8.003417.02	22.01	L.n[89.01]RGQQRAVSH.K	IPI:IPI00289435.3|SWISS-PROT:Q6ZRI8-1|TREMBL:Q5JRM1|ENSEMBL:ENSP00000276211;ENSP00000359960|REFSEQ:NP_659404|H-INV:HIT000048076|VEGA:OTTHUMP00000024024;OTTHUMP00000062559
0.7065	SP_OB_CHYMOmarp3_8.005160.02	23.98	R.n[89.01]LNVHK[156.13]VTVL.T	IPI:IPI00023234.3|SWISS-PROT:Q9UBT2|ENSEMBL:ENSP00000246548|REFSEQ:NP_005490|H-INV:HIT000031471|VEGA:OTTHUMP00000068111;OTTHUMP00000078217
0.7101	SP_OB_CHYMOmarp3_8.004194.02	31.85	E.n[89.01]RAGQEPL.K	IPI:IPI00470483.5|TREMBL:Q9UFV9|VEGA:OTTHUMP00000076362
0.7112	SP_OB_CHYMOmarp3_8.005813.02	22.66	R.n[89.01]TGRVGNLGLATSF.F	IPI:IPI00215637.5|SWISS-PROT:O00571|TREMBL:Q59GX6;Q5JSI3;Q5S4N1|ENSEMBL:ENSP00000310870;ENSP00000367478|REFSEQ:NP_001347|H-INV:HIT000061601|VEGA:OTTHUMP00000023143;OTTHUMP00000061564;OTTHUMP00000070245,IPI:IPI00293616.3|SWISS-PROT:O15523|ENSEMBL:ENSP00000336725;ENSP00000353284;ENSP00000372376|REFSEQ:NP_004651|H-INV:HIT000051257|VEGA:OTTHUMP00000034504;OTTHUMP00000034505;OTTHUMP00000044787
0.7125	SP_OB_CHYMOmarp3_8.004243.02	22.47	L.n[89.01]RQITVNDLPVGR.S	IPI:IPI00000874.1|SWISS-PROT:Q06830|ENSEMBL:ENSP00000262746;ENSP00000361152|REFSEQ:NP_002565;NP_859047;NP_859048|H-INV:HIT000050320|VEGA:OTTHUMP00000009234;OTTHUMP00000046443
0.7128	SP_OB_CHYMOmarp3_8.001752.02	22.68	R.n[89.01]SQGQQQEK[156.13]K[156.13]QF.D	IPI:IPI00304693.6|SWISS-PROT:P52594-2|ENSEMBL:ENSP00000362775,IPI:IPI00607616.2|SWISS-PROT:P52594-1|ENSEMBL:ENSP00000312059|REFSEQ:NP_004495|H-INV:HIT000041059|VEGA:OTTHUMP00000164242,IPI:IPI00736669.1|SWISS-PROT:P52594-3
0.715	SP_OB_CHYMOmarp3_8.005802.02	28.82	L.n[89.01]GVTTLQDLGV.C	IPI00902588_UNMAPPED
0.7173	SP_OB_CHYMOmarp3_8.004680.02	32.47	R.n[89.01]VSAK[156.13]NALESY.A	IPI:IPI00304925.4|SWISS-PROT:P08107|TREMBL:Q59EJ3|H-INV:HIT000283007|VEGA:OTTHUMP00000014653,IPI:IPI00647012.1|TREMBL:Q5SP16|ENSEMBL:ENSP00000364800;ENSP00000364803;ENSP00000372674;ENSP00000372675;ENSP00000372878;ENSP00000372880|VEGA:OTTHUMP00000014654;OTTHUMP00000174628;OTTHUMP00000174738,IPI:IPI00807640.1|TREMBL:Q5JQI4;Q9UQC1|ENSEMBL:ENSP00000364801;ENSP00000364802|REFSEQ:NP_005337|H-INV:HIT000…
0.7183	SP_OB_CHYMOmarp3_8.002575.02	22.77	V.n[89.01]RGK[156.13]DNNGNL.I	IPI:IPI00165934.5|SWISS-PROT:Q8WXG9-1|H-INV:HIT000079632|VEGA:OTTHUMP00000160203
0.7197	SP_OB_CHYMOmarp3_8.003749.02	22.85	R.n[89.01]GGK[156.13]VVLDQTGVSK[156.13]GY.G	IPI:IPI00016448.3|TREMBL:Q86SU7;Q9NX07|ENSEMBL:ENSP00000362936|REFSEQ:NP_060316|H-INV:HIT000052280|VEGA:OTTHUMP00000003783
0.7262	SP_OB_CHYMOmarp3_8.005362.02	36.06	Y.n[89.01]K[156.13]ASDDLTAL.A	IPI:IPI00448121.1|SWISS-PROT:O00311|ENSEMBL:ENSP00000234626;ENSP00000359443|REFSEQ:NP_003494|H-INV:HIT000062354|VEGA:OTTHUMP00000011788;OTTHUMP00000058877
0.7263	SP_OB_CHYMOmarp3_8.003828.02	40.85	G.n[89.01]RVLGRIL.H	IPI:IPI00445177.1|TREMBL:Q6ZTN3|H-INV:HIT000046316
0.727	SP_OB_CHYMOmarp3_8.002570.02	35.43	R.n[89.01]HSEAATAQREEW.K	IPI:IPI00028888.1|SWISS-PROT:Q14103-1|ENSEMBL:ENSP00000313199|REFSEQ:NP_112738|H-INV:HIT000101661|VEGA:OTTHUMP00000160798,IPI:IPI00220684.1|SWISS-PROT:Q14103-3|ENSEMBL:ENSP00000313327|REFSEQ:NP_002129|VEGA:OTTHUMP00000160799
0.7312	SP_OB_CHYMOmarp3_8.003308.02	27.34	R.n[89.01]K[156.13]AVVVC[160.03]PK[156.13]DEDY.K	IPI:IPI00479217.1|SWISS-PROT:Q00839-2|TREMBL:Q9UEL2|ENSEMBL:ENSP00000283179|REFSEQ:NP_004492|VEGA:OTTHUMP00000038192;OTTHUMP00000044256,IPI:IPI00644079.2|SWISS-PROT:Q00839-1|TREMBL:Q5RI17;Q96BA7|REFSEQ:NP_114032|H-INV:HIT000065624|VEGA:OTTHUMP00000038193,IPI:IPI00644224.1|TREMBL:Q5RI19;Q7Z4Q5|ENSEMBL:ENSP00000355481|VEGA:OTTHUMP00000038195
0.744	SP_OB_CHYMOmarp3_8.002684.02	36.09	R.n[89.01]K[156.13]HPDADSLY.V	IPI:IPI00006252.3|SWISS-PROT:Q12904|ENSEMBL:ENSP00000350699|REFSEQ:NP_004748|H-INV:HIT000020806|VEGA:OTTHUMP00000161878,IPI:IPI00007074.5|SWISS-PROT:P54577|ENSEMBL:ENSP00000362576|REFSEQ:NP_003671|H-INV:HIT000045086|VEGA:OTTHUMP00000004027,IPI:IPI00793201.1|VEGA:OTTHUMP00000161877
0.7452	SP_OB_CHYMOmarp3_8.004058.02	26.14	L.n[89.01]AIRNDEELNK[156.13]L.L	IPI:IPI00026272.2|SWISS-PROT:P04908;P28001|TREMBL:Q08AJ9|ENSEMBL:ENSP00000259791;ENSP00000303373;ENSP00000366985|REFSEQ:NP_003504;NP_066390|VEGA:OTTHUMP00000016137;OTTHUMP00000016155
0.7488	SP_OB_CHYMOmarp3_8.002051.02	25.71	M.n[89.01]GVLQVVK[156.13].Q	IPI:IPI00644387.1|TREMBL:Q5TCZ7|VEGA:OTTHUMP00000020261,IPI:IPI00300408.3|SWISS-PROT:Q9NTM9|TREMBL:Q5TCZ8|ENSEMBL:ENSP00000359507|REFSEQ:NP_057044|H-INV:HIT000040652|VEGA:OTTHUMP00000020260;OTTHUMP00000059406,IPI:IPI00643882.2|TREMBL:Q96BX3|ENSEMBL:ENSP00000359503|VEGA:OTTHUMP00000174630
0.7553	SP_OB_CHYMOmarp3_8.004429.02	29.51	R.n[89.01]QAAK[156.13]TEIEK[156.13]L.Q	IPI:IPI00171199.5|SWISS-PROT:P25788-2|REFSEQ:NP_687033
0.7583	SP_OB_CHYMOmarp3_8.005525.02	35.67	R.n[89.01]SLGK[156.13]GSAPPGPVPEGSIRIY.S	IPI:IPI00019755.3|SWISS-PROT:P78417|ENSEMBL:ENSP00000358727|REFSEQ:NP_004823|H-INV:HIT000054246|VEGA:OTTHUMP00000020429;OTTHUMP00000059156
0.7619	SP_OB_CHYMOmarp3_8.003499.02	35.95	R.n[89.01]TGNSEK[156.13]ETALPSTK[156.13]AEF.T	IPI:IPI00008449.1|SWISS-PROT:Q6UN15-3|ENSEMBL:ENSP00000302993,IPI:IPI00395337.1|SWISS-PROT:Q6UN15-1|ENSEMBL:ENSP00000336752;ENSP00000351383|VEGA:OTTHUMP00000096323;OTTHUMP00000158885,IPI:IPI00657863.1|SWISS-PROT:Q6UN15-2,IPI:IPI00658114.1|SWISS-PROT:Q6UN15-4
0.7651	SP_OB_CHYMOmarp3_8.005444.02	26.62	R.n[89.01]GTGIVSAPVPK[156.13]K[156.13]LL.M	IPI:IPI00013485.3|SWISS-PROT:P15880|TREMBL:O60249;Q3KQT6;Q6IPX5;Q8J014;Q8N5L9;Q8NI62;Q9BSW5|ENSEMBL:ENSP00000341885|REFSEQ:NP_002943|H-INV:HIT000089223;HIT000262212|VEGA:OTTHUMP00000081455;OTTHUMP00000158896
0.7714	SP_OB_CHYMOmarp3_8.003914.02	36.08	R.n[89.01]RQDLPSSLPEPETQAPPRS.-	IPI:IPI00291412.1|SWISS-PROT:P49593|TREMBL:A0M8Q2;Q0VGL7;Q6IPC0|ENSEMBL:ENSP00000263212|REFSEQ:NP_055449|H-INV:HIT000042149|VEGA:OTTHUMP00000028563
0.773	SP_OB_CHYMOmarp3_8.002992.02	30.02	W.n[89.01]HSVRIRR.Q	IPI:IPI00442299.1|SWISS-PROT:Q9ULB1-1|TREMBL:Q49A31|REFSEQ:NP_004792|H-INV:HIT000059144,IPI:IPI00607648.1|SWISS-PROT:Q9ULB1-2,IPI:IPI00749399.1|ENSEMBL:ENSP00000367505
0.7736	SP_OB_CHYMOmarp3_8.003859.02	38.6	R.n[89.01]K[156.13]ASGPPVSEL.I	IPI:IPI00217465.5|SWISS-PROT:P16403|ENSEMBL:ENSP00000339566|REFSEQ:NP_005310|H-INV:HIT000031065|VEGA:OTTHUMP00000017749
0.7739	SP_OB_CHYMOmarp3_8.003229.02	28.74	L.n[89.01]QTQVK[216.09]GLSLGVTR.H	IPI00910873_UNMAPPED
0.7748	SP_OB_CHYMOmarp3_8.005649.02	48.59	R.n[89.01]AAVAGEDGRM[147.04]IAGQVL.D	IPI:IPI00216592.2|SWISS-PROT:P07910-2|REFSEQ:NP_001070911;NP_004491|H-INV:HIT000194445
0.7825	SP_OB_CHYMOmarp3_8.003898.02	38.77	R.n[89.01]K[156.13]QDADSLQRAW.T	IPI:IPI00382869.1|TREMBL:Q14329,IPI:IPI00101405.1|TREMBL:Q96G29|ENSEMBL:ENSP00000349078;ENSP00000357340|REFSEQ:NP_001995|H-INV:HIT000277475|VEGA:OTTHUMP00000015807;OTTHUMP00000015808;OTTHUMP00000060028,IPI:IPI00797614.1|SWISS-PROT:P14324|VEGA:OTTHUMP00000165835
0.7956	SP_OB_CHYMOmarp3_8.002289.02	25.36	C.n[89.01]HDGTGGK[156.13]SIY.R	IPI:IPI00479480.5|ENSEMBL:ENSP00000347898|REFSEQ:XP_292085;XP_946060|VEGA:OTTHUMP00000168847
0.7961	SP_OB_CHYMOmarp3_8.002924.02	27.25	R.n[89.01]REK[156.13]AEGDVAAL.N	IPI:IPI00010779.4|SWISS-PROT:P67936-1|TREMBL:Q5U0D9;Q9UCS4|ENSEMBL:ENSP00000300933|REFSEQ:NP_003281|VEGA:OTTHUMP00000067627;OTTHUMP00000078182
0.8043	SP_OB_CHYMOmarp3_8.003366.02	40.72	R.n[89.01]RGGDGQINEQVEK[156.13]L.R	IPI:IPI00025346.3|SWISS-PROT:O75381|ENSEMBL:ENSP00000349016|REFSEQ:NP_004556|H-INV:HIT000032760|VEGA:OTTHUMP00000001902
0.8054	SP_OB_CHYMOmarp3_8.002852.02	37.14	R.n[89.01]SRC[160.03]PDGSTC[160.03]C[160.03]ELPSGK[156.13]Y.G	IPI:IPI00182138.3|SWISS-PROT:P28799-2|TREMBL:Q53Y88|ENSEMBL:ENSP00000349911|VEGA:OTTHUMP00000181504,IPI:IPI00296713.4|SWISS-PROT:P28799-1|TREMBL:Q53HQ8;Q540U8|ENSEMBL:ENSP00000053867|REFSEQ:NP_002078|H-INV:HIT000064619|VEGA:OTTHUMP00000181503
0.8066	SP_OB_CHYMOmarp3_8.002062.02	37.42	R.n[89.01]K[156.13]SAGAAK[156.13]RK[156.13]ASGPPVSEL.I	IPI:IPI00217467.3|SWISS-PROT:P10412|TREMBL:A3R0T7;A3R0T8;Q4VB24|ENSEMBL:ENSP00000307705;ENSP00000367018|REFSEQ:NP_005312|H-INV:HIT000259496|VEGA:OTTHUMP00000016139
0.8134	SP_OB_CHYMOmarp3_8.003777.02	31	R.n[89.01]K[156.13]AQC[160.03]PIVERL.T	IPI:IPI00008433.4|SWISS-PROT:P46782|TREMBL:Q53G25|ENSEMBL:ENSP00000196551|REFSEQ:NP_001000|H-INV:HIT000089748|VEGA:OTTHUMP00000070889;OTTHUMP00000077991
0.8173	SP_OB_CHYMOmarp3_8.003988.02	29.45	R.n[89.01]GTGIVSAPVPK[156.13]K[156.13]L.L	IPI:IPI00013485.3|SWISS-PROT:P15880|TREMBL:O60249;Q3KQT6;Q6IPX5;Q8J014;Q8N5L9;Q8NI62;Q9BSW5|ENSEMBL:ENSP00000341885|REFSEQ:NP_002943|H-INV:HIT000089223;HIT000262212|VEGA:OTTHUMP00000081455;OTTHUMP00000158896
0.8188	SP_OB_CHYMOmarp3_8.001384.02	22.47	F.n[89.01]GLSTDPIK[156.13]L.P	IPI:IPI00419014.3|SWISS-PROT:Q5T7B8-2|ENSEMBL:ENSP00000368472|VEGA:OTTHUMP00000043366,IPI:IPI00514603.2|ENSEMBL:ENSP00000368469|VEGA:OTTHUMP00000021248,IPI:IPI00828028.1|SWISS-PROT:Q5T7B8-1|ENSEMBL:ENSP00000340179|REFSEQ:NP_919289|H-INV:HIT000045745
0.8202	SP_OB_CHYMOmarp3_8.003861.02	22.74	R.n[89.01]IVTDRETGSSK[156.13]GF.G	IPI:IPI00183526.5|TREMBL:Q9BQ02;Q9UCF0|ENSEMBL:ENSP00000319617,IPI:IPI00444262.3|TREMBL:Q6ZS99|ENSEMBL:ENSP00000349410|H-INV:HIT000047481,IPI:IPI00604620.3|SWISS-PROT:P19338-1|ENSEMBL:ENSP00000318195|REFSEQ:NP_005372,IPI:IPI00827674.1|SWISS-PROT:P19338-2
0.8212	SP_OB_CHYMOmarp3_8.003736.02	31.08	A.n[89.01]GTPEPEGADK[216.09]DDLLL.L	IPI:IPI00011606.2|SWISS-PROT:Q05084|TREMBL:Q96HG3;Q9UDQ6|ENSEMBL:ENSP00000265577|REFSEQ:NP_004959;NP_071682|VEGA:OTTHUMP00000025378
0.8236	SP_OB_CHYMOmarp3_8.001987.02	35.23	R.n[89.01]K[156.13]EALQQK[156.13]Q.-	IPI:IPI00032460.3|SWISS-PROT:Q9Y333|TREMBL:Q6FGG1|ENSEMBL:ENSP00000229715;ENSP00000364813;ENSP00000372883|REFSEQ:NP_067000|H-INV:HIT000245874|VEGA:OTTHUMP00000014843;OTTHUMP00000029159;OTTHUMP00000029570;OTTHUMP00000062694
0.8242	SP_OB_CHYMOmarp3_8.003457.02	22.11	A.n[89.01]VGFPPFY.A	IPI:IPI00219592.3|SWISS-PROT:P22612|TREMBL:Q5VZ02|ENSEMBL:ENSP00000297734;ENSP00000366488|REFSEQ:NP_002723|H-INV:HIT000195566|VEGA:OTTHUMP00000021422;OTTHUMP00000063358
0.8269	SP_OB_CHYMOmarp3_8.001895.02	28.08	N.n[89.01]HNGTGGK[156.13]SIY.G	IPI:IPI00009316.3|SWISS-PROT:Q9UNP9-1|ENSEMBL:ENSP00000312769|REFSEQ:NP_006103|VEGA:OTTHUMP00000010837;OTTHUMP00000046308,IPI:IPI00026519.1|SWISS-PROT:P30405|ENSEMBL:ENSP00000225174|REFSEQ:NP_005720|H-INV:HIT000088040|VEGA:OTTHUMP00000019925;OTTHUMP00000043810,IPI:IPI00073603.3|TREMBL:Q5TAN3|ENSEMBL:ENSP00000367186;ENSP00000367187|H-INV:HIT000088150|VEGA:OTTHUMP00000018463;OTTHUMP00000040898,IPI:…
0.8274	SP_OB_CHYMOmarp3_8.002097.02	31.35	Y.n[89.01]VVEGTPGP.G	IPI:IPI00016425.5|SWISS-PROT:Q9H987-2|TREMBL:A3KMG7|ENSEMBL:ENSP00000361964|REFSEQ:NP_079151|H-INV:HIT000006257|VEGA:OTTHUMP00000019821,IPI:IPI00456601.1|SWISS-PROT:Q9H987-1|TREMBL:Q68A20|ENSEMBL:ENSP00000361963|VEGA:OTTHUMP00000019822;OTTHUMP00000060570
0.8289	SP_OB_CHYMOmarp3_8.004817.02	38.06	R.n[89.01]IQAGEVSQPSK[156.13]EQLEK[156.13]L.A	IPI:IPI00305092.6|TREMBL:Q8IXJ8;Q9BRP8|REFSEQ:NP_115721|H-INV:HIT000032629|VEGA:OTTHUMP00000168126
0.8298	SP_OB_CHYMOmarp3_8.004269.02	43.06	R.n[89.01]SSFYPDGGDQETAK[156.13]TGK[156.13]F.L	IPI:IPI00006079.1|SWISS-PROT:Q9NYF8-1|TREMBL:A2RU75;Q6DCA8|ENSEMBL:ENSP00000031135|REFSEQ:NP_055554|H-INV:HIT000042301|VEGA:OTTHUMP00000040220,IPI:IPI00413671.1|SWISS-PROT:Q9NYF8-2,IPI:IPI00413672.1|SWISS-PROT:Q9NYF8-3|ENSEMBL:ENSP00000229446|REFSEQ:NP_001070908,IPI:IPI00413673.1|SWISS-PROT:Q9NYF8-4|REFSEQ:NP_001070909,IPI:IPI00787000.1|REFSEQ:XP_001129341
0.8304	SP_OB_CHYMOmarp3_8.002448.02	45.86	L.n[89.01]QAQVVLK[156.13].S	IPI:IPI00411471.3|ENSEMBL:ENSP00000341218
0.8312	SP_OB_CHYMOmarp3_8.003200.02	48.86	C.n[89.01]K[156.13]AGAVEK[156.13]GVPL.Y	IPI:IPI00465248.5|SWISS-PROT:P06733-1|TREMBL:Q53FT9;Q53HR3;Q96GV1;Q9BT62;Q9UCH6|ENSEMBL:ENSP00000234590;ENSP00000351745|REFSEQ:NP_001419|H-INV:HIT000270987|VEGA:OTTHUMP00000001706;OTTHUMP00000044281
0.8323	SP_OB_CHYMOmarp3_8.004045.02	23.21	R.n[89.01]GGENVK[156.13]AINQQTGAF.V	IPI:IPI00479786.3|TREMBL:Q59EZ9;Q5U4P6|ENSEMBL:ENSP00000201886|REFSEQ:NP_003676|H-INV:HIT000266093|VEGA:OTTHUMP00000066904;OTTHUMP00000077049,IPI:IPI00298363.2|SWISS-PROT:Q92945
0.8359	SP_OB_CHYMOmarp3_8.002884.02	23.61	L.n[89.01]C[160.03]SGGVK[216.09]AGSLP.G	IPI:IPI00168877.3|TREMBL:Q4G0T2;Q8NG08;Q9H7L5|ENSEMBL:ENSP00000247815|REFSEQ:NP_387467|H-INV:HIT000077343|VEGA:OTTHUMP00000168380
0.8363	SP_OB_CHYMOmarp3_8.002846.02	23.32	T.n[89.01]GRVLSLQEEIAK[216.09]L.R	IPI:IPI00000807.1|SWISS-PROT:Q9Y4I1-1|TREMBL:Q9UES4|REFSEQ:NP_000250|H-INV:HIT000222227|VEGA:OTTHUMP00000174452;OTTHUMP00000176293
0.8453	SP_OB_CHYMOmarp3_8.003500.02	27.96	R.n[89.01]K[156.13]AEAQIAAK[156.13]NL.D	IPI:IPI00018206.3|SWISS-PROT:P00505|TREMBL:Q53FL3|ENSEMBL:ENSP00000245206|REFSEQ:NP_002071|H-INV:HIT000194855|VEGA:OTTHUMP00000080691;OTTHUMP00000108141;OTTHUMP00000165254
0.8457	SP_OB_CHYMOmarp3_8.005927.02	25.55	R.n[89.01]LAC[160.03]GVIGIAQ.-	IPI:IPI00218733.5|ENSEMBL:ENSP00000270142,IPI:IPI00783680.2|SWISS-PROT:P00441|TREMBL:Q6NR85|ENSEMBL:ENSP00000374644;ENSP00000374645|REFSEQ:NP_000445|H-INV:HIT000320916|VEGA:OTTHUMP00000062931;OTTHUMP00000107278,IPI:IPI00789078.1|VEGA:OTTHUMP00000107279
0.8475	SP_OB_CHYMOmarp3_8.004131.02	23.8	S.n[89.01]K[216.09]AGGSLC[160.03]TQLQPL.A	IPI:IPI00446312.1|TREMBL:Q6ZVP2|ENSEMBL:ENSP00000367793
0.8479	SP_OB_CHYMOmarp3_8.002347.02	33.52	R.n[89.01]SSQQQTQPQK[156.13]QRVF.T	IPI:IPI00217357.2|SWISS-PROT:Q8IX12|TREMBL:A0JLT7;A1L4P7;Q5EBM3|ENSEMBL:ENSP00000265872|REFSEQ:NP_060707|H-INV:HIT000080312|VEGA:OTTHUMP00000019709;OTTHUMP00000060737
0.8481	SP_OB_CHYMOmarp3_8.004022.02	39.14	F.n[89.01]QVINDGDK[156.13]PK[156.13]VQVSY.K	IPI:IPI00304925.4|SWISS-PROT:P08107|TREMBL:Q59EJ3|H-INV:HIT000283007|VEGA:OTTHUMP00000014653,IPI:IPI00807640.1|TREMBL:Q5JQI4;Q9UQC1|ENSEMBL:ENSP00000364801;ENSP00000364802|REFSEQ:NP_005337|H-INV:HIT000260966|VEGA:OTTHUMP00000014656;OTTHUMP00000029287;OTTHUMP00000029288;OTTHUMP00000029727;OTTHUMP00000029728;OTTHUMP00000062686;OTTHUMP00000062687
0.8488	SP_OB_CHYMOmarp3_8.004275.02	23.65	R.n[89.01]DGK[156.13]LVSESSDVLPK[156.13].-	IPI:IPI00554648.3|SWISS-PROT:P05787|TREMBL:Q6P4C7;Q7L4M3;Q969I0|ENSEMBL:ENSP00000293308|REFSEQ:NP_002264|H-INV:HIT000284467|VEGA:OTTHUMP00000167772
0.8522	SP_OB_CHYMOmarp3_8.005800.02	38.76	R.n[89.01]SIGAAAK[156.13]SQVISNAK[156.13]NTVQGF.K	IPI:IPI00002966.1|SWISS-PROT:P34932|TREMBL:O14992;Q2TAL4;Q59GF8;Q7KYN0|ENSEMBL:ENSP00000302961|H-INV:HIT000058763|VEGA:OTTHUMP00000159262,IPI:IPI00031022.1|TREMBL:Q9BUK9|ENSEMBL:ENSP00000320397
0.8529	SP_OB_CHYMOmarp3_8.005379.02	23.6	R.n[89.01]TNEK[156.13]VELQELNDRF.A	IPI:IPI00418471.6|SWISS-PROT:P08670|TREMBL:Q53HU8;Q548L2|ENSEMBL:ENSP00000224237|REFSEQ:NP_003371|H-INV:HIT000262376|VEGA:OTTHUMP00000019224;OTTHUMP00000045194,IPI:IPI00465084.6|SWISS-PROT:P17661|TREMBL:Q45VM6;Q45VM7;Q45VM8;Q53SB5;Q549R7;Q549R8;Q9H319|ENSEMBL:ENSP00000273074;ENSP00000363071|H-INV:HIT000041427|VEGA:OTTHUMP00000041067;OTTHUMP00000064865,IPI:IPI00658057.2|TREMBL:Q549R9|VEGA:OTTHUMP0…
0.8544	SP_OB_CHYMOmarp3_8.003460.02	29.49	L.n[89.01]QFPVGRVH.R	IPI:IPI00026272.2|SWISS-PROT:P04908;P28001|TREMBL:Q08AJ9|ENSEMBL:ENSP00000259791;ENSP00000303373;ENSP00000366985|REFSEQ:NP_003504;NP_066390|VEGA:OTTHUMP00000016137;OTTHUMP00000016155
0.8563	SP_OB_CHYMOmarp3_8.006052.02	23.86	R.n[89.01]GAK[156.13]AEEILEK[156.13]GL.K	IPI:IPI00376798.3|SWISS-PROT:P62913-1|TREMBL:Q08ES8;Q5VVD0|ENSEMBL:ENSP00000363676|REFSEQ:NP_000966|H-INV:HIT000191669|VEGA:OTTHUMP00000002956;OTTHUMP00000044851
0.8566	SP_OB_CHYMOmarp3_8.003959.02	38.88	Y.n[89.01]K[156.13]IGGIGTVPVGR.V	IPI:IPI00014424.1|SWISS-PROT:Q05639|ENSEMBL:ENSP00000217182;ENSP00000298049|REFSEQ:NP_001949|H-INV:HIT000279336|VEGA:OTTHUMP00000031555;OTTHUMP00000031776,IPI:IPI00025447.8|TREMBL:Q2F837;Q504Z0;Q6IQ15;Q6P082;Q6P4C9;Q8TBL1;Q96C29;Q96CD8;Q96EB3|ENSEMBL:ENSP00000350920|H-INV:HIT000278607,IPI:IPI00382804.1|TREMBL:Q14222,IPI:IPI00396485.3|SWISS-PROT:P68104|TREMBL:Q16577;Q53G85;Q53G89;Q53GA1;Q53GE9;Q53…
0.8574	SP_OB_CHYMOmarp3_8.003235.02	33.77	R.n[89.01]SHAAK[156.13]C[160.03]PDIATQL.A	IPI:IPI00010706.1|SWISS-PROT:P48637|TREMBL:Q8TDA8|ENSEMBL:ENSP00000216951|REFSEQ:NP_000169|H-INV:HIT000033538|VEGA:OTTHUMP00000030711;OTTHUMP00000030718
0.8606	SP_OB_CHYMOmarp3_8.005122.02	46.99	R.n[89.01]GGGGNFGPGPGSNF.R	IPI:IPI00396378.3|SWISS-PROT:P22626-1|ENSEMBL:ENSP00000346694|REFSEQ:NP_112533|H-INV:HIT000195300|VEGA:OTTHUMP00000122511,IPI:IPI00414696.1|SWISS-PROT:P22626-2|ENSEMBL:ENSP00000354021|REFSEQ:NP_002128|VEGA:OTTHUMP00000025089;OTTHUMP00000122512
0.8622	SP_OB_CHYMOmarp3_8.003103.02	24.11	R.n[89.01]K[156.13]GVITVK[156.13]DGK[156.13]TL.N	IPI:IPI00784154.1|SWISS-PROT:P10809|TREMBL:Q53QD5|ENSEMBL:ENSP00000373618;ENSP00000373619;ENSP00000373620|REFSEQ:NP_002147;NP_955472|H-INV:HIT000031088|VEGA:OTTHUMP00000068935
0.8646	SP_OB_CHYMOmarp3_8.005582.02	31.44	Y.n[89.01]GVGTPAAAAAK[156.13].A	IPI:IPI00029928.2|SWISS-PROT:P15502-2|REFSEQ:NP_000492,IPI:IPI00472548.1|SWISS-PROT:P15502-1|TREMBL:Q8N2G0;Q9UMK5|ENSEMBL:ENSP00000349540|H-INV:HIT000321805,IPI:IPI00514508.1|SWISS-PROT:P15502-5|ENSEMBL:ENSP00000252034|REFSEQ:NP_001075223,IPI:IPI00515021.1|SWISS-PROT:P15502-4|ENSEMBL:ENSP00000313565|VEGA:OTTHUMP00000024582;OTTHUMP00000160564
0.8668	SP_OB_CHYMOmarp3_8.001851.02	32.05	V.n[89.01]K[156.13]ETSISAGY.E	IPI:IPI00304648.3|SWISS-PROT:Q32MK0-1|ENSEMBL:ENSP00000268446|REFSEQ:NP_872299|H-INV:HIT000245912|VEGA:OTTHUMP00000081081;OTTHUMP00000108638;OTTHUMP00000163365,IPI:IPI00827739.1|SWISS-PROT:Q32MK0-2
0.8685	SP_OB_CHYMOmarp3_8.003472.02	30.92	A.n[89.01]ANPVLPL.V	IPI:IPI00419109.1|SWISS-PROT:Q6T311|ENSEMBL:ENSP00000353210|REFSEQ:NP_996802|H-INV:HIT000254706
0.8691	SP_OB_CHYMOmarp3_8.004600.02	59.13	R.n[89.01]IAGEASRL.A	IPI:IPI00003935.6|SWISS-PROT:Q16778|TREMBL:A3KMC7|ENSEMBL:ENSP00000336417;ENSP00000358151|REFSEQ:NP_003519|H-INV:HIT000263353|VEGA:OTTHUMP00000013920;OTTHUMP00000059782
0.8739	SP_OB_CHYMOmarp3_8.003980.02	24.18	N.n[89.01]GRDLNK[156.13]SINPDEAVAY.G	IPI:IPI00304925.4|SWISS-PROT:P08107|TREMBL:Q59EJ3|H-INV:HIT000283007|VEGA:OTTHUMP00000014653,IPI:IPI00301277.1|SWISS-PROT:P34931|ENSEMBL:ENSP00000364804;ENSP00000364805|REFSEQ:NP_005518|VEGA:OTTHUMP00000029295;OTTHUMP00000062692,IPI:IPI00643152.1|TREMBL:Q53FA3|H-INV:HIT000051161|VEGA:OTTHUMP00000014666;OTTHUMP00000029735,IPI:IPI00647012.1|TREMBL:Q5SP16|ENSEMBL:ENSP00000364800;ENSP00000364803;ENSP…
0.8745	SP_OB_CHYMOmarp3_8.003778.02	28.04	R.n[89.01]K[156.13]EASDPQPEEADGGLK[156.13]SW.R	IPI:IPI00005969.3|SWISS-PROT:P52907|ENSEMBL:ENSP00000263168|REFSEQ:NP_006126|H-INV:HIT000057385|VEGA:OTTHUMP00000013512;OTTHUMP00000059269
0.8748	SP_OB_CHYMOmarp3_8.001233.02	32.1	R.n[89.01]K[156.13]STGGK[156.13]APRK[156.13]QL.A	IPI:IPI00171611.7|SWISS-PROT:Q71DI3|TREMBL:A2BDF6|ENSEMBL:ENSP00000333277;ENSP00000358154;ENSP00000358160;ENSP00000358161|REFSEQ:NP_001005464;NP_066403|H-INV:HIT000037178|VEGA:OTTHUMP00000013917;OTTHUMP00000013919;OTTHUMP00000014041;OTTHUMP00000059736
0.8777	SP_OB_CHYMOmarp3_8.001845.02	34.36	R.n[89.01]SGATAGAAGGRGK[156.13]GAY.Q	IPI:IPI00302927.6|SWISS-PROT:P50991|ENSEMBL:ENSP00000233836|REFSEQ:NP_006421|H-INV:HIT000062814|VEGA:OTTHUMP00000041008
0.8785	SP_OB_CHYMOmarp3_8.002462.02	30.95	F.n[89.01]K[156.13]AIIDGV.E	IPI:IPI00748312.2|SWISS-PROT:P23471-1|TREMBL:A4D0W5;O76043;Q9UDR6|ENSEMBL:ENSP00000265220|REFSEQ:NP_002842|H-INV:HIT000196852|VEGA:OTTHUMP00000070392,IPI:IPI00216283.1|SWISS-PROT:P23471-2|VEGA:OTTHUMP00000041374
0.8799	SP_OB_CHYMOmarp3_8.001474.02	25	Y.n[89.01]SDIGGLDK[156.13].Q	IPI:IPI00018398.4|SWISS-PROT:P17980|TREMBL:Q3B757;Q53HU5;Q6GPG8;Q6IBS1|ENSEMBL:ENSP00000298852|REFSEQ:NP_002795|H-INV:HIT000033914
0.8805	SP_OB_CHYMOmarp3_8.002492.02	41.06	K.n[89.01]HAVSEGTK[156.13]AVTK[156.13]Y.T	IPI:IPI00003935.6|SWISS-PROT:Q16778|TREMBL:A3KMC7|ENSEMBL:ENSP00000336417;ENSP00000358151|REFSEQ:NP_003519|H-INV:HIT000263353|VEGA:OTTHUMP00000013920;OTTHUMP00000059782,IPI:IPI00018534.4|SWISS-PROT:Q99880|ENSEMBL:ENSP00000330559;ENSP00000366618|REFSEQ:NP_003510|VEGA:OTTHUMP00000016184;OTTHUMP00000039499,IPI:IPI00020101.9|SWISS-PROT:P62807|ENSEMBL:ENSP00000303408;ENSP00000321744;ENSP00000342886;EN…
0.8826	SP_OB_CHYMOmarp3_8.002647.02	24.82	R.n[89.01]RAK[156.13]DINQEVY.N	IPI:IPI00017855.1|SWISS-PROT:Q99798|TREMBL:Q5JZ41;Q6FHX0;Q71UF1|ENSEMBL:ENSP00000216254|REFSEQ:NP_001089|H-INV:HIT000036514|VEGA:OTTHUMP00000070041;OTTHUMP00000165920,IPI:IPI00788657.1|VEGA:OTTHUMP00000070044,IPI:IPI00790739.1|TREMBL:A2A274;Q8TAQ6|VEGA:OTTHUMP00000070042;OTTHUMP00000165921,IPI:IPI00790765.1|VEGA:OTTHUMP00000070043
0.886	SP_OB_CHYMOmarp3_8.002194.03	37.08	R.n[89.01]HQGVM[147.04]VGM[147.04]GQK[156.13]DSY.V	IPI:IPI00008603.1|SWISS-PROT:P62736|ENSEMBL:ENSP00000224784;ENSP00000360954|REFSEQ:NP_001604|H-INV:HIT000269810|VEGA:OTTHUMP00000020042;OTTHUMP00000059642,IPI:IPI00021428.1|SWISS-PROT:P68133|TREMBL:Q5T8M9|ENSEMBL:ENSP00000355645|REFSEQ:NP_001091|H-INV:HIT000035891|VEGA:OTTHUMP00000036123;OTTHUMP00000061093,IPI:IPI00021439.1|SWISS-PROT:P60709|TREMBL:Q1KLZ0;Q53G76;Q53G99;Q53GK6;Q562S0;Q96HG5;Q9UE89…
0.8877	SP_OB_CHYMOmarp3_8.004336.02	24.85	R.n[89.01]GTGIVSAPVPK[156.13]K[156.13]L.L	IPI:IPI00013485.3|SWISS-PROT:P15880|TREMBL:O60249;Q3KQT6;Q6IPX5;Q8J014;Q8N5L9;Q8NI62;Q9BSW5|ENSEMBL:ENSP00000341885|REFSEQ:NP_002943|H-INV:HIT000089223;HIT000262212|VEGA:OTTHUMP00000081455;OTTHUMP00000158896
0.8952	SP_OB_CHYMOmarp3_8.005264.02	24.87	R.n[89.01]ASRLPGPTGSVVSTGTSF.S	IPI:IPI00020719.2|SWISS-PROT:Q7Z434-1|TREMBL:Q2HWT5|ENSEMBL:ENSP00000350852;ENSP00000368882|REFSEQ:NP_065797|H-INV:HIT000242140|VEGA:OTTHUMP00000030141;OTTHUMP00000030142,IPI:IPI00025798.2|ENSEMBL:ENSP00000262926
0.8984	SP_OB_CHYMOmarp3_8.004624.02	42.41	R.n[89.01]K[156.13]NPDSQYGELIEK[156.13]Y.I	IPI:IPI00219953.5|SWISS-PROT:P30085|ENSEMBL:ENSP00000360939|REFSEQ:NP_057392|H-INV:HIT000065685|VEGA:OTTHUMP00000009565;OTTHUMP00000046609,IPI:IPI00514049.1|TREMBL:Q5SVZ2|ENSEMBL:ENSP00000360936|VEGA:OTTHUMP00000009655,IPI:IPI00514929.1|TREMBL:Q5SVZ1|ENSEMBL:ENSP00000360937;ENSP00000360940|VEGA:OTTHUMP00000039186
0.9039	SP_OB_CHYMOmarp3_8.004859.02	42.69	R.n[89.01]K[156.13]VNLGVGAY.R	IPI:IPI00219029.3|SWISS-PROT:P17174|TREMBL:Q2TU84|ENSEMBL:ENSP00000359539|REFSEQ:NP_002070|H-INV:HIT000298438|VEGA:OTTHUMP00000020254;OTTHUMP00000059387
0.9049	SP_OB_CHYMOmarp3_8.002189.02	42.17	R.n[89.01]K[156.13]SAGAAK[156.13]RK[156.13]ASGPPVSEL.I	IPI:IPI00217467.3|SWISS-PROT:P10412|TREMBL:A3R0T7;A3R0T8;Q4VB24|ENSEMBL:ENSP00000307705;ENSP00000367018|REFSEQ:NP_005312|H-INV:HIT000259496|VEGA:OTTHUMP00000016139
0.9141	SP_OB_CHYMOmarp3_8.005297.02	42.64	R.n[89.01]SLGK[156.13]GSAPPGPVPEGSIRIY.S	IPI:IPI00019755.3|SWISS-PROT:P78417|ENSEMBL:ENSP00000358727|REFSEQ:NP_004823|H-INV:HIT000054246|VEGA:OTTHUMP00000020429;OTTHUMP00000059156
0.9151	SP_OB_CHYMOmarp3_8.004102.02	43.37	R.n[89.01]GTGIVSAPVPK[156.13]K[156.13]L.L	IPI:IPI00013485.3|SWISS-PROT:P15880|TREMBL:O60249;Q3KQT6;Q6IPX5;Q8J014;Q8N5L9;Q8NI62;Q9BSW5|ENSEMBL:ENSP00000341885|REFSEQ:NP_002943|H-INV:HIT000089223;HIT000262212|VEGA:OTTHUMP00000081455;OTTHUMP00000158896
0.9164	SP_OB_CHYMOmarp3_8.002658.03	35.16	L.n[89.01]ITK[156.13]AVAASK[156.13]ER.S	IPI:IPI00217465.5|SWISS-PROT:P16403|ENSEMBL:ENSP00000339566|REFSEQ:NP_005310|H-INV:HIT000031065|VEGA:OTTHUMP00000017749
0.9298	SP_OB_CHYMOmarp3_8.003277.02	44.3	R.n[89.01]DGQVINETSQHHDDLE.-	IPI:IPI00418471.6|SWISS-PROT:P08670|TREMBL:Q53HU8;Q548L2|ENSEMBL:ENSP00000224237|REFSEQ:NP_003371|H-INV:HIT000262376|VEGA:OTTHUMP00000019224;OTTHUMP00000045194
0.9334	SP_OB_CHYMOmarp3_8.003596.02	44.57	R.n[89.01]RAAATQPDAK[156.13]DTPDEPW.A	IPI:IPI00140420.4|SWISS-PROT:Q7KZF4|TREMBL:Q59FF0;Q86UF7|ENSEMBL:ENSP00000346762|REFSEQ:NP_055205|H-INV:HIT000037857|VEGA:OTTHUMP00000024914
0.9465	SP_OB_CHYMOmarp3_8.004216.02	46.91	R.n[89.01]GTGIVSAPVPK[156.13]K[156.13]L.L	IPI:IPI00013485.3|SWISS-PROT:P15880|TREMBL:O60249;Q3KQT6;Q6IPX5;Q8J014;Q8N5L9;Q8NI62;Q9BSW5|ENSEMBL:ENSP00000341885|REFSEQ:NP_002943|H-INV:HIT000089223;HIT000262212|VEGA:OTTHUMP00000081455;OTTHUMP00000158896
0.9504	SP_OB_CHYMOmarp3_8.002659.02	47.22	R.n[89.01]ASPAPGSGHPEGPGAHL.D	IPI:IPI00015602.1|SWISS-PROT:O94826|TREMBL:Q6P0M2|ENSEMBL:ENSP00000284320|REFSEQ:NP_055635|H-INV:HIT000000444|VEGA:OTTHUMP00000172059
0.9516	SP_OB_CHYMOmarp3_8.001716.03	35.56	R.n[89.01]AK[156.13]EAAEQDVEK[156.13]K[156.13]K[156.13].-	IPI:IPI00397611.2|ENSEMBL:ENSP00000346623|REFSEQ:XP_371023;XP_947268|VEGA:OTTHUMP00000183269,IPI:IPI00465361.4|SWISS-PROT:P26373|TREMBL:O60250;Q567Q8;Q6NZ55|ENSEMBL:ENSP00000307889|REFSEQ:NP_000968;NP_150254|H-INV:HIT000047452|VEGA:OTTHUMP00000081450;OTTHUMP00000081451;OTTHUMP00000107331;OTTHUMP00000165255;OTTHUMP00000165256
0.9618	SP_OB_CHYMOmarp3_8.005904.02	59.16	R.n[89.01]K[156.13]EGGLGPLNIPL.L	IPI:IPI00027350.3|SWISS-PROT:P32119|ENSEMBL:ENSP00000301522|REFSEQ:NP_005800|H-INV:HIT000277909|VEGA:OTTHUMP00000077857;OTTHUMP00000083173;OTTHUMP00000165823
0.9632	SP_OB_CHYMOmarp3_8.003348.02	49.79	R.n[89.01]SGAPAAESK[156.13]EIVRGY.K	IPI:IPI00299977.1|SWISS-PROT:Q9NRX4|TREMBL:Q5T5S3;Q6FIE5|ENSEMBL:ENSP00000247665;ENSP00000360725|REFSEQ:NP_054891|VEGA:OTTHUMP00000022619;OTTHUMP00000064751,IPI:IPI00513775.1|TREMBL:Q5T5S4|ENSEMBL:ENSP00000360723;ENSP00000360724|VEGA:OTTHUMP00000022620
0.9817	SP_OB_CHYMOmarp3_8.003974.02	56.91	R.n[89.01]K[156.13]PTDGASSSNC[160.03]VTDISHL.V	IPI:IPI00179953.2|SWISS-PROT:P49321-1|TREMBL:Q6PJY7;Q9P1N1|ENSEMBL:ENSP00000255120|REFSEQ:NP_002473|H-INV:HIT000034803|VEGA:OTTHUMP00000009513;OTTHUMP00000046445
0.9885	SP_OB_CHYMOmarp3_8.003740.02	88.8	R.n[89.01]K[156.13]ASGPPVSEL.I	IPI:IPI00217465.5|SWISS-PROT:P16403|ENSEMBL:ENSP00000339566|REFSEQ:NP_005310|H-INV:HIT000031065|VEGA:OTTHUMP00000017749
0.9885	SP_OB_CHYMOmarp3_8.004509.02	72.07	R.n[89.01]K[156.13]SQLPAEGDAGAEW.A	IPI:IPI00470805.2|SWISS-PROT:Q14676-2|ENSEMBL:ENSP00000365587;ENSP00000372877,IPI:IPI00552897.2|SWISS-PROT:Q14676-1|TREMBL:A2BF04;Q0EFC2;Q2L6H7|ENSEMBL:ENSP00000259882;ENSP00000365588;ENSP00000372879|REFSEQ:NP_055456|H-INV:HIT000042307|VEGA:OTTHUMP00000029090;OTTHUMP00000029498;OTTHUMP00000062451,IPI:IPI00641106.1|ENSEMBL:ENSP00000373060|VEGA:OTTHUMP00000014702,IPI:IPI00642822.2|TREMBL:A1Z5I7;A2A…

[truncated: 3 more sheets: table_S10_matrip_3_GluC, table_S11_HAT_chymo, table_S12_HAT_GluC]
